# Supplementary material for: Conformational Restriction of Designer Drugs Reveals Subtype-Selective and Biased CB2 Agonists with Neuroprotective Effects
Source: J Med Chem. 2025 Aug 12;68(16):17103–29. doi: 10.1021/acs.jmedchem.5c00604 (PMC12406204; doi:10.1021/acs.jmedchem.5c00604)
Supplement: Supplementary file 2 [file jm5c00604_si_002.csv]

Number	SMILES	CB1R Ki	CB2R Ki
15a	O=C(N1CCC[C@H]1C(OC)=O)C2=CN(CCCCC)C3=CC=CC=C32	121 ± 6 nM	189 ± 10 nM
15b	O=C(N1CCC[C@@H]1C(OC)=O)C2=CN(CCCCC)C3=CC=CC=C32	4%	25%
15c	O=C(N1CCC[C@H]1C(OC)=O)C2=CN(CCCCCF)C3=CC=CC=C32	55.9 ± 2.7 nM	71.7 ± 2.0 nM
15d	O=C(N1CCC[C@@H]1C(OC)=O)C2=CN(CCCCCF)C3=CC=CC=C32	3%	26%
15e	O=C(N1CCC[C@H]1C(OC)=O)C2=CN(CC3CCCCC3)C4=CC=CC=C42	11.3 ± 0.5 nM	38.3 ± 2.1 nM
15f	O=C(N1CCC[C@@H]1C(OC)=O)C2=CN(CC3CCCCC3)C4=CC=CC=C42	32%	463 ± 11 nM
15g	O=C(N1CCC[C@H]1C(OC)=O)C2=CN(CC3=CC=C(F)C=C3)C4=CC=CC=C42	14.4 ± 0.6 nM	47.7 ± 0.9 nM
15h	O=C(N1CCC[C@@H]1C(OC)=O)C2=CN(CC3=CC=C(F)C=C3)C4=CC=CC=C42	10%	599 ± 13 nM
15i	O=C(N1CCC[C@H]1C(OC)=O)C2=NN(CCCCC)C3=CC=CC=C32	337 ± 9 nM	75.9 ± 2.2 nM
15j	O=C(N1CCC[C@@H]1C(OC)=O)C2=NN(CCCCC)C3=CC=CC=C32	4%	208 ± 5 nM
15k	O=C(N1CCC[C@H]1C(OC)=O)C2=NN(CCCCCF)C3=CC=CC=C32	173 ± 5 nM	41.9 ± 2.1 nM
15l	O=C(N1CCC[C@@H]1C(OC)=O)C2=NN(CCCCCF)C3=CC=CC=C32	1%	513 ± 2.7 nM
15m	O=C(N1CCC[C@H]1C(OC)=O)C2=NN(CC3CCCCC3)C4=CC=CC=C42	73.4 ± 2.9 nM	20.7 ± 0.6 nM
15n	O=C(N1CCC[C@@H]1C(OC)=O)C2=NN(CC3CCCCC3)C4=CC=CC=C42	2%	99.3 ± 2.8 nM
15o	O=C(N1CCC[C@H]1C(OC)=O)C2=NN(CC3=CC=C(F)C=C3)C4=CC=CC=C42	46.2 ± 2.3 nM	16.5 ± 1.1 nM
15p	O=C(N1CCC[C@@H]1C(OC)=O)C2=NN(CC3=CC=C(F)C=C3)C4=CC=CC=C42	5%	157 ± 4 nM
16a	O=C(N1CCCC[C@H]1C(OC)=O)C2=CN(CCCCC)C3=CC=CC=C32	644 ± 13 nM	114 ± 9 nM
16b	O=C(N1CCCC[C@@H]1C(OC)=O)C2=CN(CCCCC)C3=CC=CC=C32	18%	273 ± 4 nM
16c	O=C(N1CCCC[C@H]1C(OC)=O)C2=CN(CCCCCF)C3=CC=CC=C32	716 ± 16 nM	84.1 ± 1.9 nM
16d	O=C(N1CCCC[C@@H]1C(OC)=O)C2=CN(CCCCCF)C3=CC=CC=C32	24%	251 ± 7 nM
16e	O=C(N1CCCC[C@H]1C(OC)=O)C2=CN(CC3CCCCC3)C4=CC=CC=C42	122 ± 8 nM	45.1 ± 1.7 nM
16f	O=C(N1CCCC[C@@H]1C(OC)=O)C2=CN(CC3CCCCC3)C4=CC=CC=C42	37%	93.1 ± 3.3 nM
16g	O=C(N1CCCC[C@H]1C(OC)=O)C2=CN(CC3=CC=C(F)C=C3)C4=CC=CC=C42	90.3 ± 2.3 nM	22.5 ± 1.1 nM
16h	O=C(N1CCCC[C@@H]1C(OC)=O)C2=CN(CC3=CC=C(F)C=C3)C4=CC=CC=C42	35%	109 ± 4 nM
16i	O=C(N1CCCC[C@H]1C(OC)=O)C2=NN(CCCCC)C3=C2C=CC=C3	685 ± 21 nM	10.9 ± 0.5 nM
16j	O=C(N1CCCC[C@@H]1C(OC)=O)C2=NN(CCCCC)C3=C2C=CC=C3	3%	89.1 ± 3.1 nM
16k	O=C(N1CCCC[C@H]1C(OC)=O)C2=NN(CCCCCF)C3=C2C=CC=C3	392 ± 5 nM	10.6 ± 0.7 nM
16l	O=C(N1CCCC[C@@H]1C(OC)=O)C2=NN(CCCCCF)C3=C2C=CC=C3	5%	127 ± 5 nM
16m	O=C(N1CCCC[C@H]1C(OC)=O)C2=NN(CC3CCCCC3)C4=C2C=CC=C4	162 ± 3 nM	5.2 ± 0.4 nM
16n	O=C(N1CCCC[C@@H]1C(OC)=O)C2=NN(CC3CCCCC3)C4=C2C=CC=C4	3%	164.0 ± 4.9 nM
16o	O=C(N1CCCC[C@H]1C(OC)=O)C2=NN(CC3=CC=C(F)C=C3)C4=C2C=CC=C4	65.4 ± 2.4 nM	4.10 ± 0.12 nM
16p	O=C(N1CCCC[C@@H]1C(OC)=O)C2=NN(CC3=CC=C(F)C=C3)C4=C2C=CC=C4	5%	48.4 ± 1.8 nM
17a	O=C(N(CCC1)[C@@H]1C(N)=O)C2=CN(CCCCC)C3=C2C=CC=C3	2%	24%
17b	O=C(N(CCC1)[C@H]1C(N)=O)C2=CN(CCCCC)C3=C2C=CC=C3	3%	17%
17c	O=C(N(CCC1)[C@@H]1C(N)=O)C2=CN(CCCCCF)C3=C2C=CC=C3	1%	15%
17d	O=C(N(CCC1)[C@H]1C(N)=O)C2=CN(CCCCCF)C3=C2C=CC=C3	5%	16%
17e	O=C(N1CCC[C@H]1C(N)=O)C2=CN(CC3CCCCC3)C4=CC=CC=C42	6%	288 ± 7 nM
17f	O=C(N1CCC[C@@H]1C(N)=O)C2=CN(CC3CCCCC3)C4=CC=CC=C42	3%	411 ± 16 nM
17g	O=C(N1CCC[C@H]1C(N)=O)C2=CN(CC3=CC=C(F)C=C3)C4=CC=CC=C42	3%	20%
17h	O=C(N1CCC[C@@H]1C(N)=O)C2=CN(CC3=CC=C(F)C=C3)C4=CC=CC=C42	4%	7%
17i	O=C(N1CCC[C@H]1C(N)=O)C2=NN(CCCCC)C3=CC=CC=C32	2%	31%
17j	O=C(N1CCC[C@@H]1C(N)=O)C2=NN(CCCCC)C3=CC=CC=C32	3%	28%
17k	O=C(N1CCC[C@H]1C(N)=O)C2=NN(CCCCCF)C3=CC=CC=C32	2%	17%
17l	O=C(N1CCC[C@@H]1C(N)=O)C2=NN(CCCCCF)C3=CC=CC=C32	4%	25%
17m	O=C(N1CCC[C@H]1C(N)=O)C2=NN(CC3CCCCC3)C4=CC=CC=C42	1%	27%
17n	O=C(N1CCC[C@@H]1C(N)=O)C2=NN(CC3CCCCC3)C4=CC=CC=C42	2%	28%
17o	O=C(N1CCC[C@H]1C(N)=O)C2=NN(CC3=CC=C(F)C=C3)C4=CC=CC=C42	4%	628 ± 21 nM
17p	O=C(N1CCC[C@@H]1C(N)=O)C2=NN(CC3=CC=C(F)C=C3)C4=CC=CC=C42	4%	12%
18a	O=C(N1CCCC[C@H]1C(N)=O)C2=CN(CCCCC)C3=CC=CC=C32	3%	111 ± 6 nM
18b	O=C(N1CCCC[C@@H]1C(N)=O)C2=CN(CCCCC)C3=CC=CC=C32	10%	136 ± 5 nM
18c	O=C(N1CCCC[C@H]1C(N)=O)C2=CN(CCCCCF)C3=CC=CC=C32	7%	132 ± 4 nM
18d	O=C(N1CCCC[C@@H]1C(N)=O)C2=CN(CCCCCF)C3=CC=CC=C32	15%	169 ± 6 nM
18e	O=C(N1CCCC[C@H]1C(N)=O)C2=CN(CC3CCCCC3)C4=CC=CC=C42	19%	30.2 ± 1.2 nM
18f	O=C(N1CCCC[C@@H]1C(N)=O)C2=CN(CC3CCCCC3)C4=CC=CC=C42	11%	96.8 ± 2.6 nM
18g	O=C(N1CCCC[C@H]1C(N)=O)C2=CN(CC3=CC=C(F)C=C3)C4=CC=CC=C42	21%	115 ± 5 nM
18h	O=C(N1CCCC[C@@H]1C(N)=O)C2=CN(CC3=CC=C(F)C=C3)C4=CC=CC=C42	3%	207 ± 9 nM
18i	O=C(N1CCCC[C@H]1C(N)=O)C2=NN(CCCCC)C3=CC=CC=C32	2%	91.8 ± 4.9 nM
18j	O=C(N1CCCC[C@@H]1C(N)=O)C2=NN(CCCCC)C3=CC=CC=C32	2%	145 ± 6 nM
18k	O=C(N1CCCC[C@H]1C(N)=O)C2=NN(CCCCCF)C3=CC=CC=C32	3%	151 ± 6 nM
18l	O=C(N1CCCC[C@@H]1C(N)=O)C2=NN(CCCCCF)C3=CC=CC=C32	3%	143 ± 5 nM
18m	O=C(N1CCCC[C@H]1C(N)=O)C2=NN(CC3CCCCC3)C4=CC=CC=C42	21%	59.5 ± 2.8 nM
18n	O=C(N1CCCC[C@@H]1C(N)=O)C2=NN(CC3CCCCC3)C4=CC=CC=C42	26%	112 ± 4 nM
18o	O=C(N1CCCC[C@H]1C(N)=O)C2=NN(CC3=CC=C(F)C=C3)C4=CC=CC=C42	3%	54.6 ± 1.1 nM
18p	O=C(N1CCCC[C@@H]1C(N)=O)C2=NN(CC3=CC=C(F)C=C3)C4=CC=CC=C42	2%	120 ± 5 nM
