# Supplementary material for: Conformational Restriction of Designer Drugs Reveals Subtype-Selective and Biased CB2 Agonists with Neuroprotective Effects
Source: J Med Chem. 2025 Aug 12;68(16):17103–29. doi: 10.1021/acs.jmedchem.5c00604 (PMC12406204; doi:10.1021/acs.jmedchem.5c00604)
Supplement: Supplementary file 3 [file jm5c00604_si_003.zip]

Archive with 14 entries (14 files):
- 11_top_CB2R_R1.pdb
- __MACOSX/._11_top_CB2R_R1.pdb
- 12_top_CB2R_R1.pdb
- __MACOSX/._12_top_CB2R_R1.pdb
- 13_CB1_top_for_figure.pdb
- __MACOSX/._13_CB1_top_for_figure.pdb
- 17e_CB2_MMGBSA_3_flex.pdb
- __MACOSX/._17e_CB2_MMGBSA_3_flex.pdb
- 18e_CB2_MMGBSA_3_flex.pdb
- __MACOSX/._18e_CB2_MMGBSA_3_flex.pdb
- 18f_CB2_MMGBSA_3_flex.pdb
- __MACOSX/._18f_CB2_MMGBSA_3_flex.pdb
- 18o_CB2_MMGBSA_3_flex.pdb
- __MACOSX/._18o_CB2_MMGBSA_3_flex.pdb
