# Supplementary material for: Conformational Restriction of Designer Drugs Reveals Subtype-Selective and Biased CB2 Agonists with Neuroprotective Effects
Source: J Med Chem. 2025 Aug 12;68(16):17103–29. doi: 10.1021/acs.jmedchem.5c00604 (PMC12406204; doi:10.1021/acs.jmedchem.5c00604)
Supplement: Supplementary file 3 [file jm5c00604_si_003.zip › 13_CB1_top_for_figure.pdb]

HEADER    MEMBRANE PROTEIN                        15-AUG-19   6KPC
TITLE     CRYSTAL STRUCTURE OF AN AGONIST BOUND GPCR
EXPDTA    X-RAY DIFFRACTION
REMARK   2 RESOLUTION.    3.20 ANGSTROMS
REMARK   3  R VALUE : 0.230000
REMARK   3  FREE R VALUE : 0.262000
REMARK   4 6KPC COMPLIES WITH FORMAT V. 3.30,
REMARK 200  TEMPERATURE           (KELVIN) : 100.00
REMARK 200  PH                             : NULL
REMARK 350 BIOMOLECULE: 1
REMARK 350 APPLY THE FOLLOWING TO CHAINS: A
REMARK 350   BIOMT1  1   1.000000 0.000000 0.000000   0.000000
REMARK 350   BIOMT2  1   0.000000 1.000000 0.000000   0.000000
REMARK 350   BIOMT3  1   0.000000 0.000000 1.000000   0.000000
REMARK 888
REMARK 888 WRITTEN BY MAESTRO (A PRODUCT OF SCHRODINGER, LLC)
CRYST1   33.960  140.220  156.260  90.00  90.00  90.00 P 21 21 21    4
ATOM      1  N   ASP A 104     -43.529-180.949 309.850  1.00106.59           N  
ANISOU    1  N   ASP A 104    14055   7097  19345    227   -537    -68
ATOM      2  CA  ASP A 104     -42.251-180.869 310.581  1.00109.43           C  
ANISOU    2  CA  ASP A 104    14390   7459  19729    507   -618    173
ATOM      3  C   ASP A 104     -41.742-179.412 310.450  1.00106.87           C  
ANISOU    3  C   ASP A 104    13992   7498  19116    623   -669    116
ATOM      4  O   ASP A 104     -41.436-178.968 309.342  1.00107.16           O  
ANISOU    4  O   ASP A 104    13955   7680  19081    679   -629   -278
ATOM      5  CB  ASP A 104     -41.246-181.937 310.061  1.00115.47           C  
ANISOU    5  CB  ASP A 104    15118   7981  20774    698   -592    -45
ATOM      6  CG  ASP A 104     -39.869-181.939 310.749  1.00118.61           C  
ANISOU    6  CG  ASP A 104    15465   8400  21200    996   -679    178
ATOM      7  OD1 ASP A 104     -39.781-182.541 311.841  1.00124.51           O  
ANISOU    7  OD1 ASP A 104    16264   8928  22117   1081   -727    537
ATOM      8  OD2 ASP A 104     -38.976-181.210 310.266  1.00114.66           O1-
ANISOU    8  OD2 ASP A 104    14867   8150  20548   1144   -699     -2
ATOM      9  H1  ASP A 104     -43.847-181.905 309.779  1.00106.59           H  
ATOM     10  H2  ASP A 104     -44.258-180.429 310.317  1.00106.59           H  
ATOM     11  HA  ASP A 104     -42.442-181.091 311.633  1.00109.43           H  
ATOM     12  HB3 ASP A 104     -41.097-181.815 308.986  1.00115.47           H  
ATOM     13  HB2 ASP A 104     -41.684-182.931 310.177  1.00115.47           H  
ATOM     14  N   ILE A 105     -41.661-178.699 311.588  1.00104.98           N  
ANISOU   14  N   ILE A 105    13768   7416  18704    656   -756    516
ATOM     15  CA  ILE A 105     -41.272-177.284 311.665  1.00 99.80           C  
ANISOU   15  CA  ILE A 105    13050   7098  17771    734   -811    483
ATOM     16  C   ILE A 105     -39.776-177.057 311.329  1.00 97.82           C  
ANISOU   16  C   ILE A 105    12697   6915  17556   1002   -837    304
ATOM     17  O   ILE A 105     -39.428-175.992 310.819  1.00 93.85           O  
ANISOU   17  O   ILE A 105    12125   6683  16849   1041   -823     53
ATOM     18  CB  ILE A 105     -41.561-176.682 313.082  1.00 97.57           C  
ANISOU   18  CB  ILE A 105    12799   7042  17230    702   -895    952
ATOM     19  CG1 ILE A 105     -43.014-176.956 313.548  1.00 99.06           C  
ANISOU   19  CG1 ILE A 105    13073   7199  17367    425   -850   1130
ATOM     20  CG2 ILE A 105     -41.288-175.160 313.173  1.00 89.14           C  
ANISOU   20  CG2 ILE A 105    11672   6495  15704    735   -914    868
ATOM     21  CD1 ILE A 105     -43.296-176.545 315.002  1.00 97.95           C  
ANISOU   21  CD1 ILE A 105    12955   7345  16916    375   -910   1574
ATOM     22  H   ILE A 105     -41.912-179.137 312.462  1.00104.98           H  
ATOM     23  HA  ILE A 105     -41.865-176.735 310.931  1.00 99.80           H  
ATOM     24  HB  ILE A 105     -40.895-177.176 313.792  1.00 97.57           H  
ATOM     25 HG13 ILE A 105     -43.260-178.013 313.454  1.00 99.06           H  
ATOM     26 HG12 ILE A 105     -43.707-176.432 312.888  1.00 99.06           H  
ATOM     27 HG21 ILE A 105     -41.467-174.775 314.177  1.00 89.14           H  
ATOM     28 HG22 ILE A 105     -40.262-174.894 312.937  1.00 89.14           H  
ATOM     29 HG23 ILE A 105     -41.932-174.607 312.490  1.00 89.14           H  
ATOM     30 HD11 ILE A 105     -44.123-177.124 315.416  1.00 97.95           H  
ATOM     31 HD12 ILE A 105     -42.429-176.709 315.642  1.00 97.95           H  
ATOM     32 HD13 ILE A 105     -43.570-175.492 315.070  1.00 97.95           H  
ATOM     33  N   GLU A 106     -38.923-178.063 311.595  1.00 99.74           N  
ANISOU   33  N   GLU A 106    12921   6950  18025   1182   -863    421
ATOM     34  CA  GLU A 106     -37.468-177.979 311.455  1.00 99.63           C  
ANISOU   34  CA  GLU A 106    12788   7022  18045   1448   -900    310
ATOM     35  C   GLU A 106     -36.979-177.995 309.985  1.00 94.89           C  
ANISOU   35  C   GLU A 106    12111   6460  17485   1476   -799   -214
ATOM     36  O   GLU A 106     -35.887-177.493 309.723  1.00 91.51           O  
ANISOU   36  O   GLU A 106    11562   6190  17016   1661   -813   -362
ATOM     37  CB  GLU A 106     -36.845-179.089 312.326  1.00109.03           C  
ANISOU   37  CB  GLU A 106    13977   7969  19479   1635   -955    574
ATOM     38  CG  GLU A 106     -35.367-178.846 312.691  1.00113.96           C  
ANISOU   38  CG  GLU A 106    14514   8787  20000   1861  -1084    869
ATOM     39  CD  GLU A 106     -34.796-179.922 313.625  1.00124.52           C  
ANISOU   39  CD  GLU A 106    15848   9891  21573   2058  -1142   1127
ATOM     40  OE1 GLU A 106     -35.354-180.096 314.733  1.00128.31           O  
ANISOU   40  OE1 GLU A 106    16406  10312  22035   2032  -1209   1565
ATOM     41  OE2 GLU A 106     -33.792-180.548 313.221  1.00128.32           O1-
ANISOU   41  OE2 GLU A 106    16247  10258  22252   2241  -1116    894
ATOM     42  H   GLU A 106     -39.281-178.936 311.957  1.00 99.74           H  
ATOM     43  HA  GLU A 106     -37.166-177.020 311.880  1.00 99.63           H  
ATOM     44  HB3 GLU A 106     -36.927-180.047 311.810  1.00109.03           H  
ATOM     45  HB2 GLU A 106     -37.430-179.197 313.241  1.00109.03           H  
ATOM     46  HG3 GLU A 106     -35.264-177.880 313.187  1.00113.96           H  
ATOM     47  HG2 GLU A 106     -34.764-178.785 311.784  1.00113.96           H  
ATOM     48  N   CYS A 107     -37.810-178.497 309.049  1.00 95.13           N  
ANISOU   48  N   CYS A 107    12191   6379  17574   1291   -699   -500
ATOM     49  CA  CYS A 107     -37.586-178.475 307.593  1.00 94.30           C  
ANISOU   49  CA  CYS A 107    12006   6362  17463   1305   -602   -996
ATOM     50  C   CYS A 107     -37.526-177.056 306.989  1.00 90.28           C  
ANISOU   50  C   CYS A 107    11437   6225  16641   1274   -584  -1194
ATOM     51  O   CYS A 107     -36.961-176.889 305.908  1.00 89.52           O  
ANISOU   51  O   CYS A 107    11250   6276  16489   1326   -510  -1566
ATOM     52  CB  CYS A 107     -38.673-179.276 306.844  1.00 96.43           C  
ANISOU   52  CB  CYS A 107    12335   6455  17850   1104   -512  -1248
ATOM     53  SG  CYS A 107     -38.375-181.057 306.994  1.00104.07           S  
ANISOU   53  SG  CYS A 107    13335   6967  19241   1176   -491  -1227
ATOM     54  H   CYS A 107     -38.674-178.926 309.354  1.00 95.13           H  
ATOM     55  HA  CYS A 107     -36.615-178.935 307.400  1.00 94.30           H  
ATOM     56  HB3 CYS A 107     -38.675-179.047 305.778  1.00 96.43           H  
ATOM     57  HB2 CYS A 107     -39.669-179.038 307.220  1.00 96.43           H  
ATOM     58  HG  CYS A 107     -38.592-181.125 308.315  1.00104.07           H  
ATOM     59  N   PHE A 108     -38.108-176.076 307.686  1.00 86.58           N  
ANISOU   59  N   PHE A 108    11016   5915  15965   1191   -646   -952
ATOM     60  CA  PHE A 108     -38.217-174.689 307.238  1.00 81.67           C  
ANISOU   60  CA  PHE A 108    10362   5717  14953   1120   -616  -1093
ATOM     61  C   PHE A 108     -37.034-173.815 307.696  1.00 82.33           C  
ANISOU   61  C   PHE A 108    10360   6078  14846   1283   -673   -952
ATOM     62  O   PHE A 108     -36.946-172.660 307.286  1.00 78.74           O  
ANISOU   62  O   PHE A 108     9891   6001  14025   1208   -654   -978
ATOM     63  CB  PHE A 108     -39.534-174.121 307.792  1.00 77.52           C  
ANISOU   63  CB  PHE A 108     9937   5374  14144    882   -620   -916
ATOM     64  CG  PHE A 108     -40.796-174.789 307.274  1.00 75.11           C  
ANISOU   64  CG  PHE A 108     9696   4862  13982    687   -564  -1069
ATOM     65  CD1 PHE A 108     -41.334-175.936 307.897  1.00 73.94           C  
ANISOU   65  CD1 PHE A 108     9609   4296  14188    649   -587   -897
ATOM     66  CD2 PHE A 108     -41.389-174.323 306.089  1.00 73.55           C  
ANISOU   66  CD2 PHE A 108     9490   4896  13559    532   -491  -1371
ATOM     67  CE1 PHE A 108     -42.484-176.529 307.393  1.00 75.08           C  
ANISOU   67  CE1 PHE A 108     9801   4278  14450    442   -528  -1049
ATOM     68  CE2 PHE A 108     -42.550-174.912 305.617  1.00 72.95           C  
ANISOU   68  CE2 PHE A 108     9450   4663  13603    342   -448  -1530
ATOM     69  CZ  PHE A 108     -43.099-176.009 306.263  1.00 73.71           C  
ANISOU   69  CZ  PHE A 108     9603   4336  14068    288   -465  -1386
ATOM     70  H   PHE A 108     -38.541-176.289 308.575  1.00 86.58           H  
ATOM     71  HA  PHE A 108     -38.252-174.645 306.148  1.00 81.67           H  
ATOM     72  HB3 PHE A 108     -39.602-173.054 307.568  1.00 77.52           H  
ATOM     73  HB2 PHE A 108     -39.535-174.193 308.879  1.00 77.52           H  
ATOM     74  HD1 PHE A 108     -40.870-176.354 308.774  1.00 73.94           H  
ATOM     75  HD2 PHE A 108     -40.958-173.488 305.560  1.00 73.55           H  
ATOM     76  HE1 PHE A 108     -42.902-177.397 307.884  1.00 75.08           H  
ATOM     77  HE2 PHE A 108     -43.026-174.506 304.740  1.00 72.95           H  
ATOM     78  HZ  PHE A 108     -44.001-176.461 305.874  1.00 73.71           H  
ATOM     79  N   MET A 109     -36.177-174.347 308.576  1.00 86.85           N  
ANISOU   79  N   MET A 109    10864   6469  15666   1504   -743   -807
ATOM     80  CA  MET A 109     -35.100-173.604 309.224  1.00 88.70           C  
ANISOU   80  CA  MET A 109    11011   6961  15730   1644   -825   -605
ATOM     81  C   MET A 109     -33.786-173.673 308.433  1.00 97.39           C  
ANISOU   81  C   MET A 109    11947   8103  16953   1853   -797   -866
ATOM     82  O   MET A 109     -33.447-174.722 307.884  1.00 98.17           O  
ANISOU   82  O   MET A 109    11997   7890  17415   2006   -783  -1000
ATOM     83  CB  MET A 109     -34.879-174.154 310.646  1.00 87.12           C  
ANISOU   83  CB  MET A 109    10842   6596  15662   1738   -956   -156
ATOM     84  CG  MET A 109     -36.101-174.037 311.565  1.00 81.52           C  
ANISOU   84  CG  MET A 109    10273   5909  14792   1533   -982    142
ATOM     85  SD  MET A 109     -35.784-174.632 313.242  1.00 79.10           S  
ANISOU   85  SD  MET A 109     9979   5548  14528   1650  -1138    701
ATOM     86  CE  MET A 109     -37.413-174.358 313.978  1.00 77.61           C  
ANISOU   86  CE  MET A 109     9941   5447  14099   1360  -1119    949
ATOM     87  H   MET A 109     -36.260-175.322 308.829  1.00 86.85           H  
ATOM     88  HA  MET A 109     -35.404-172.562 309.317  1.00 88.70           H  
ATOM     89  HB3 MET A 109     -34.056-173.609 311.112  1.00 87.12           H  
ATOM     90  HB2 MET A 109     -34.565-175.198 310.599  1.00 87.12           H  
ATOM     91  HG3 MET A 109     -36.947-174.590 311.156  1.00 81.52           H  
ATOM     92  HG2 MET A 109     -36.402-172.994 311.637  1.00 81.52           H  
ATOM     93  HE1 MET A 109     -37.401-174.631 315.033  1.00 77.61           H  
ATOM     94  HE2 MET A 109     -37.708-173.312 313.892  1.00 77.61           H  
ATOM     95  HE3 MET A 109     -38.147-174.981 313.472  1.00 77.61           H  
ATOM     96  N   VAL A 110     -33.040-172.559 308.465  1.00103.79           N  
ANISOU   96  N   VAL A 110    12669   9304  17463   1853   -781   -940
ATOM     97  CA  VAL A 110     -31.644-172.485 308.050  1.00107.45           C  
ANISOU   97  CA  VAL A 110    12948   9871  18007   2055   -774  -1102
ATOM     98  C   VAL A 110     -30.784-172.919 309.249  1.00109.59           C  
ANISOU   98  C   VAL A 110    13148  10047  18445   2262   -921   -776
ATOM     99  O   VAL A 110     -30.743-172.225 310.262  1.00109.74           O  
ANISOU   99  O   VAL A 110    13185  10267  18245   2224  -1018   -474
ATOM    100  CB  VAL A 110     -31.236-171.047 307.610  1.00106.45           C  
ANISOU  100  CB  VAL A 110    12748  10184  17512   1964   -715  -1231
ATOM    101  CG1 VAL A 110     -29.719-170.856 307.405  1.00109.48           C  
ANISOU  101  CG1 VAL A 110    12924  10683  17989   2145   -676  -1454
ATOM    102  CG2 VAL A 110     -31.980-170.638 306.326  1.00104.44           C  
ANISOU  102  CG2 VAL A 110    12592  10051  17040   1746   -593  -1452
ATOM    103  H   VAL A 110     -33.374-171.765 308.988  1.00103.79           H  
ATOM    104  HA  VAL A 110     -31.478-173.166 307.211  1.00107.45           H  
ATOM    105  HB  VAL A 110     -31.529-170.349 308.395  1.00106.45           H  
ATOM    106 HG11 VAL A 110     -29.501-169.910 306.910  1.00109.48           H  
ATOM    107 HG12 VAL A 110     -29.176-170.847 308.352  1.00109.48           H  
ATOM    108 HG13 VAL A 110     -29.321-171.662 306.795  1.00109.48           H  
ATOM    109 HG21 VAL A 110     -31.725-169.620 306.032  1.00104.44           H  
ATOM    110 HG22 VAL A 110     -31.726-171.296 305.494  1.00104.44           H  
ATOM    111 HG23 VAL A 110     -33.063-170.677 306.452  1.00104.44           H  
ATOM    112  N   LEU A 111     -30.148-174.083 309.119  1.00106.89           N  
ANISOU  112  N   LEU A 111    12716   9406  18490   2490   -942   -840
ATOM    113  CA  LEU A 111     -29.503-174.789 310.230  1.00104.15           C  
ANISOU  113  CA  LEU A 111    12318   8939  18315   2694  -1085   -495
ATOM    114  C   LEU A 111     -27.964-174.761 310.189  1.00 96.87           C  
ANISOU  114  C   LEU A 111    11169   8180  17457   2932  -1111   -601
ATOM    115  O   LEU A 111     -27.361-175.196 311.168  1.00 97.06           O  
ANISOU  115  O   LEU A 111    11130   8170  17580   3114  -1230   -323
ATOM    116  CB  LEU A 111     -30.034-176.242 310.282  1.00111.25           C  
ANISOU  116  CB  LEU A 111    13352   9456  19463   2690  -1068   -371
ATOM    117  CG  LEU A 111     -31.538-176.360 310.625  1.00113.30           C  
ANISOU  117  CG  LEU A 111    13817   9560  19671   2448  -1053   -217
ATOM    118  CD1 LEU A 111     -32.022-177.821 310.541  1.00117.35           C  
ANISOU  118  CD1 LEU A 111    14449   9690  20449   2432  -1028   -107
ATOM    119  CD2 LEU A 111     -31.885-175.730 311.986  1.00113.18           C  
ANISOU  119  CD2 LEU A 111    13840   9712  19451   2402  -1183    179
ATOM    120  H   LEU A 111     -30.251-174.608 308.263  1.00106.89           H  
ATOM    121  HA  LEU A 111     -29.769-174.309 311.172  1.00104.15           H  
ATOM    122  HB3 LEU A 111     -29.475-176.814 311.024  1.00111.25           H  
ATOM    123  HB2 LEU A 111     -29.839-176.726 309.324  1.00111.25           H  
ATOM    124  HG  LEU A 111     -32.096-175.813 309.867  1.00113.30           H  
ATOM    125 HD11 LEU A 111     -32.911-177.899 309.914  1.00117.35           H  
ATOM    126 HD12 LEU A 111     -31.265-178.478 310.111  1.00117.35           H  
ATOM    127 HD13 LEU A 111     -32.276-178.233 311.518  1.00117.35           H  
ATOM    128 HD21 LEU A 111     -32.720-176.231 312.478  1.00113.18           H  
ATOM    129 HD22 LEU A 111     -31.038-175.759 312.671  1.00113.18           H  
ATOM    130 HD23 LEU A 111     -32.171-174.688 311.858  1.00113.18           H  
ATOM    131  N   ASN A 112     -27.345-174.236 309.114  1.00 90.67           N  
ANISOU  131  N   ASN A 112    10253   7597  16600   2931  -1002   -982
ATOM    132  CA  ASN A 112     -25.890-174.049 309.018  1.00 89.64           C  
ANISOU  132  CA  ASN A 112     9882   7669  16509   3135  -1014  -1102
ATOM    133  C   ASN A 112     -25.463-172.899 309.966  1.00 84.84           C  
ANISOU  133  C   ASN A 112     9173   7414  15648   3138  -1137   -867
ATOM    134  O   ASN A 112     -25.941-171.785 309.757  1.00 77.87           O  
ANISOU  134  O   ASN A 112     8355   6828  14405   2901  -1086   -893
ATOM    135  CB  ASN A 112     -25.541-173.750 307.537  1.00 89.80           C  
ANISOU  135  CB  ASN A 112     9799   7852  16470   3084   -837  -1571
ATOM    136  CG  ASN A 112     -24.042-173.589 307.228  1.00 94.04           C  
ANISOU  136  CG  ASN A 112    10073   8600  17059   3280   -823  -1727
ATOM    137  OD1 ASN A 112     -23.183-173.704 308.100  1.00 97.59           O  
ANISOU  137  OD1 ASN A 112    10409   9076  17596   3466   -954  -1495
ATOM    138  ND2 ASN A 112     -23.713-173.328 305.962  1.00 94.68           N  
ANISOU  138  ND2 ASN A 112    10046   8858  17070   3235   -660  -2119
ATOM    139  H   ASN A 112     -27.898-173.879 308.349  1.00 90.67           H  
ATOM    140  HA  ASN A 112     -25.426-175.003 309.259  1.00 89.64           H  
ATOM    141  HB3 ASN A 112     -26.069-172.861 307.201  1.00 89.80           H  
ATOM    142  HB2 ASN A 112     -25.905-174.570 306.917  1.00 89.80           H  
ATOM    143 HD22 ASN A 112     -22.741-173.225 305.706  1.00 94.68           H  
ATOM    144 HD21 ASN A 112     -24.422-173.231 305.249  1.00 94.68           H  
ATOM    145  N   PRO A 113     -24.594-173.167 310.976  1.00 84.95           N  
ANISOU  145  N   PRO A 113     9043   7447  15788   3370  -1292   -628
ATOM    146  CA  PRO A 113     -24.113-172.138 311.926  1.00 80.17           C  
ANISOU  146  CA  PRO A 113     8349   7244  14869   3326  -1408   -410
ATOM    147  C   PRO A 113     -23.474-170.876 311.313  1.00 78.51           C  
ANISOU  147  C   PRO A 113     7994   7442  14395   3202  -1308   -694
ATOM    148  O   PRO A 113     -23.673-169.789 311.854  1.00 77.09           O  
ANISOU  148  O   PRO A 113     7851   7561  13877   3006  -1328   -606
ATOM    149  CB  PRO A 113     -23.108-172.889 312.816  1.00 81.81           C  
ANISOU  149  CB  PRO A 113     8380   7384  15318   3648  -1582   -174
ATOM    150  CG  PRO A 113     -23.549-174.338 312.752  1.00 83.82           C  
ANISOU  150  CG  PRO A 113     8801   7208  15840   3721  -1541    -85
ATOM    151  CD  PRO A 113     -24.042-174.481 311.321  1.00 84.58           C  
ANISOU  151  CD  PRO A 113     8980   7145  16012   3587  -1338   -490
ATOM    152  HA  PRO A 113     -24.973-171.843 312.530  1.00 80.17           H  
ATOM    153  HB3 PRO A 113     -23.087-172.508 313.838  1.00 81.81           H  
ATOM    154  HB2 PRO A 113     -22.095-172.806 312.415  1.00 81.81           H  
ATOM    155  HG3 PRO A 113     -24.382-174.491 313.439  1.00 83.82           H  
ATOM    156  HG2 PRO A 113     -22.762-175.045 313.014  1.00 83.82           H  
ATOM    157  HD2 PRO A 113     -23.213-174.706 310.649  1.00 84.58           H  
ATOM    158  HD3 PRO A 113     -24.759-175.299 311.267  1.00 84.58           H  
ATOM    159  N   SER A 114     -22.751-171.034 310.190  1.00 77.79           N  
ANISOU  159  N   SER A 114     7733   7369  14456   3306  -1194  -1038
ATOM    160  CA  SER A 114     -22.141-169.934 309.435  1.00 77.76           C  
ANISOU  160  CA  SER A 114     7595   7744  14205   3162  -1074  -1301
ATOM    161  C   SER A 114     -23.185-169.029 308.750  1.00 79.61           C  
ANISOU  161  C   SER A 114     8039   8048  14161   2849   -938  -1401
ATOM    162  O   SER A 114     -22.986-167.815 308.707  1.00 78.16           O  
ANISOU  162  O   SER A 114     7833   8179  13684   2659   -891  -1437
ATOM    163  CB  SER A 114     -21.158-170.515 308.401  1.00 80.37           C  
ANISOU  163  CB  SER A 114     7698   8081  14756   3337   -962  -1651
ATOM    164  OG  SER A 114     -20.002-171.016 309.042  1.00 85.08           O  
ANISOU  164  OG  SER A 114     8071   8651  15607   3645  -1095  -1561
ATOM    165  H   SER A 114     -22.611-171.960 309.810  1.00 77.79           H  
ATOM    166  HA  SER A 114     -21.581-169.306 310.132  1.00 77.76           H  
ATOM    167  HB3 SER A 114     -20.836-169.744 307.700  1.00 80.37           H  
ATOM    168  HB2 SER A 114     -21.623-171.307 307.812  1.00 80.37           H  
ATOM    169  HG  SER A 114     -19.385-170.289 309.181  1.00 85.08           H  
ATOM    170  N   GLN A 115     -24.288-169.627 308.262  1.00 81.42           N  
ANISOU  170  N   GLN A 115     8467   7978  14489   2793   -875  -1446
ATOM    171  CA  GLN A 115     -25.422-168.912 307.671  1.00 78.07           C  
ANISOU  171  CA  GLN A 115     8233   7626  13805   2516   -758  -1531
ATOM    172  C   GLN A 115     -26.320-168.245 308.724  1.00 72.15           C  
ANISOU  172  C   GLN A 115     7650   6952  12812   2350   -855  -1219
ATOM    173  O   GLN A 115     -26.828-167.162 308.446  1.00 68.95           O  
ANISOU  173  O   GLN A 115     7326   6754  12118   2132   -786  -1253
ATOM    174  CB  GLN A 115     -26.248-169.849 306.770  1.00 81.84           C  
ANISOU  174  CB  GLN A 115     8842   7791  14461   2504   -667  -1708
ATOM    175  CG  GLN A 115     -25.490-170.285 305.498  1.00 87.10           C  
ANISOU  175  CG  GLN A 115     9352   8443  15300   2621   -534  -2096
ATOM    176  CD  GLN A 115     -26.199-171.339 304.637  1.00 90.98           C  
ANISOU  176  CD  GLN A 115     9959   8605  16004   2624   -462  -2292
ATOM    177  OE1 GLN A 115     -25.640-171.786 303.640  1.00 92.32           O  
ANISOU  177  OE1 GLN A 115    10314   8507  16258   2565   -527  -2109
ATOM    178  NE2 GLN A 115     -27.409-171.765 305.001  1.00 93.40           N  
ANISOU  178  NE2 GLN A 115    10146   8944  16396   2680   -321  -2680
ATOM    179  H   GLN A 115     -24.393-170.627 308.359  1.00 81.42           H  
ATOM    180  HA  GLN A 115     -25.025-168.113 307.040  1.00 78.07           H  
ATOM    181  HB3 GLN A 115     -27.167-169.343 306.468  1.00 81.84           H  
ATOM    182  HB2 GLN A 115     -26.559-170.713 307.354  1.00 81.84           H  
ATOM    183  HG3 GLN A 115     -24.513-170.685 305.769  1.00 87.10           H  
ATOM    184  HG2 GLN A 115     -25.297-169.411 304.874  1.00 87.10           H  
ATOM    185 HE22 GLN A 115     -27.895-172.448 304.438  1.00 93.40           H  
ATOM    186 HE21 GLN A 115     -27.859-171.384 305.820  1.00 93.40           H  
ATOM    187  N   GLN A 116     -26.471-168.870 309.909  1.00 73.61           N  
ANISOU  187  N   GLN A 116     7884   6973  13111   2454  -1010   -910
ATOM    188  CA  GLN A 116     -27.156-168.295 311.073  1.00 71.90           C  
ANISOU  188  CA  GLN A 116     7800   6871  12647   2308  -1101   -620
ATOM    189  C   GLN A 116     -26.492-167.007 311.582  1.00 69.44           C  
ANISOU  189  C   GLN A 116     7370   6950  12062   2227  -1129   -616
ATOM    190  O   GLN A 116     -27.209-166.080 311.954  1.00 68.98           O  
ANISOU  190  O   GLN A 116     7423   7054  11731   2025  -1113   -559
ATOM    191  CB  GLN A 116     -27.230-169.312 312.228  1.00 74.35           C  
ANISOU  191  CB  GLN A 116     8147   6987  13117   2453  -1264   -270
ATOM    192  CG  GLN A 116     -28.232-170.459 312.019  1.00 77.96           C  
ANISOU  192  CG  GLN A 116     8741   7014  13868   2505  -1245   -225
ATOM    193  CD  GLN A 116     -28.242-171.414 313.217  1.00 82.31           C  
ANISOU  193  CD  GLN A 116     9341   7388  14543   2619  -1402    183
ATOM    194  OE1 GLN A 116     -28.118-170.993 314.364  1.00 85.65           O  
ANISOU  194  OE1 GLN A 116     9727   8057  14761   2622  -1524    442
ATOM    195  NE2 GLN A 116     -28.407-172.710 312.960  1.00 83.82           N  
ANISOU  195  NE2 GLN A 116     9617   7159  15073   2709  -1398    244
ATOM    196  H   GLN A 116     -26.044-169.776 310.047  1.00 73.61           H  
ATOM    197  HA  GLN A 116     -28.174-168.045 310.769  1.00 71.90           H  
ATOM    198  HB3 GLN A 116     -27.506-168.785 313.144  1.00 74.35           H  
ATOM    199  HB2 GLN A 116     -26.239-169.725 312.415  1.00 74.35           H  
ATOM    200  HG3 GLN A 116     -28.001-171.010 311.109  1.00 77.96           H  
ATOM    201  HG2 GLN A 116     -29.236-170.055 311.890  1.00 77.96           H  
ATOM    202 HE22 GLN A 116     -28.452-173.372 313.722  1.00 83.82           H  
ATOM    203 HE21 GLN A 116     -28.509-173.036 312.011  1.00 83.82           H  
ATOM    204  N   LEU A 117     -25.147-166.973 311.564  1.00 69.74           N  
ANISOU  204  N   LEU A 117     7173   7140  12185   2382  -1170   -691
ATOM    205  CA  LEU A 117     -24.336-165.809 311.918  1.00 71.37           C  
ANISOU  205  CA  LEU A 117     7241   7716  12162   2296  -1198   -711
ATOM    206  C   LEU A 117     -24.541-164.646 310.937  1.00 73.69           C  
ANISOU  206  C   LEU A 117     7581   8166  12251   2062  -1027   -944
ATOM    207  O   LEU A 117     -24.794-163.533 311.391  1.00 71.14           O  
ANISOU  207  O   LEU A 117     7323   8027  11680   1876  -1029   -890
ATOM    208  CB  LEU A 117     -22.850-166.220 312.025  1.00 66.01           C  
ANISOU  208  CB  LEU A 117     6273   7168  11641   2511  -1263   -780
ATOM    209  CG  LEU A 117     -21.865-165.081 312.394  1.00 66.28           C  
ANISOU  209  CG  LEU A 117     6117   7590  11476   2409  -1266   -877
ATOM    210  CD1 LEU A 117     -22.173-164.450 313.768  1.00 65.03           C  
ANISOU  210  CD1 LEU A 117     5990   7622  11098   2333  -1423   -633
ATOM    211  CD2 LEU A 117     -20.407-165.562 312.299  1.00 71.06           C  
ANISOU  211  CD2 LEU A 117     6413   8318  12267   2618  -1292  -1011
ATOM    212  H   LEU A 117     -24.637-167.793 311.264  1.00 69.74           H  
ATOM    213  HA  LEU A 117     -24.672-165.475 312.901  1.00 71.37           H  
ATOM    214  HB3 LEU A 117     -22.542-166.655 311.074  1.00 66.01           H  
ATOM    215  HB2 LEU A 117     -22.753-167.022 312.758  1.00 66.01           H  
ATOM    216  HG  LEU A 117     -21.955-164.294 311.644  1.00 66.28           H  
ATOM    217 HD11 LEU A 117     -21.276-164.328 314.376  1.00 65.03           H  
ATOM    218 HD12 LEU A 117     -22.615-163.461 313.649  1.00 65.03           H  
ATOM    219 HD13 LEU A 117     -22.872-165.052 314.348  1.00 65.03           H  
ATOM    220 HD21 LEU A 117     -19.749-164.756 311.975  1.00 71.06           H  
ATOM    221 HD22 LEU A 117     -20.035-165.922 313.259  1.00 71.06           H  
ATOM    222 HD23 LEU A 117     -20.291-166.379 311.585  1.00 71.06           H  
ATOM    223  N   ALA A 118     -24.455-164.924 309.624  1.00 74.96           N  
ANISOU  223  N   ALA A 118     7706   8260  12516   2072   -875  -1204
ATOM    224  CA  ALA A 118     -24.685-163.945 308.557  1.00 70.24           C  
ANISOU  224  CA  ALA A 118     7156   7811  11720   1858   -707  -1395
ATOM    225  C   ALA A 118     -26.116-163.381 308.560  1.00 68.47           C  
ANISOU  225  C   ALA A 118     7192   7517  11308   1667   -684  -1285
ATOM    226  O   ALA A 118     -26.284-162.176 308.370  1.00 64.50           O  
ANISOU  226  O   ALA A 118     6742   7184  10581   1478   -623  -1300
ATOM    227  CB  ALA A 118     -24.345-164.580 307.202  1.00 60.03           C  
ANISOU  227  CB  ALA A 118     5791   6460  10556   1914   -552  -1678
ATOM    228  H   ALA A 118     -24.235-165.865 309.328  1.00 74.96           H  
ATOM    229  HA  ALA A 118     -24.000-163.112 308.721  1.00 70.24           H  
ATOM    230  HB1 ALA A 118     -24.479-163.868 306.387  1.00 60.03           H  
ATOM    231  HB2 ALA A 118     -23.307-164.913 307.177  1.00 60.03           H  
ATOM    232  HB3 ALA A 118     -24.976-165.446 306.994  1.00 60.03           H  
ATOM    233  N   ILE A 119     -27.104-164.250 308.842  1.00 70.27           N  
ANISOU  233  N   ILE A 119     7575   7487  11638   1713   -731  -1175
ATOM    234  CA  ILE A 119     -28.496-163.883 309.094  1.00 66.33           C  
ANISOU  234  CA  ILE A 119     7299   6935  10968   1545   -724  -1058
ATOM    235  C   ILE A 119     -28.648-162.949 310.308  1.00 63.39           C  
ANISOU  235  C   ILE A 119     6952   6734  10399   1460   -825   -856
ATOM    236  O   ILE A 119     -29.340-161.940 310.187  1.00 62.36           O  
ANISOU  236  O   ILE A 119     6932   6705  10055   1286   -777   -848
ATOM    237  CB  ILE A 119     -29.418-165.141 309.228  1.00 67.60           C  
ANISOU  237  CB  ILE A 119     7591   6789  11306   1609   -764   -966
ATOM    238  CG1 ILE A 119     -29.745-165.705 307.825  1.00 67.95           C  
ANISOU  238  CG1 ILE A 119     7633   6681  11504   1642   -641  -1230
ATOM    239  CG2 ILE A 119     -30.713-164.955 310.058  1.00 66.74           C  
ANISOU  239  CG2 ILE A 119     7681   6658  11020   1448   -785   -799
ATOM    240  CD1 ILE A 119     -30.297-167.138 307.826  1.00 70.56           C  
ANISOU  240  CD1 ILE A 119     8082   6683  12046   1686   -669  -1181
ATOM    241  H   ILE A 119     -26.878-165.229 308.964  1.00 70.27           H  
ATOM    242  HA  ILE A 119     -28.814-163.318 308.220  1.00 66.33           H  
ATOM    243  HB  ILE A 119     -28.841-165.906 309.746  1.00 67.60           H  
ATOM    244 HG13 ILE A 119     -28.849-165.689 307.203  1.00 67.95           H  
ATOM    245 HG12 ILE A 119     -30.459-165.051 307.324  1.00 67.95           H  
ATOM    246 HG21 ILE A 119     -31.365-165.826 310.000  1.00 66.74           H  
ATOM    247 HG22 ILE A 119     -30.495-164.812 311.117  1.00 66.74           H  
ATOM    248 HG23 ILE A 119     -31.280-164.089 309.723  1.00 66.74           H  
ATOM    249 HD11 ILE A 119     -30.168-167.593 306.844  1.00 70.56           H  
ATOM    250 HD12 ILE A 119     -29.783-167.768 308.553  1.00 70.56           H  
ATOM    251 HD13 ILE A 119     -31.362-167.157 308.055  1.00 70.56           H  
ATOM    252  N   ALA A 120     -27.969-163.279 311.421  1.00 64.17           N  
ANISOU  252  N   ALA A 120     6938   6880  10563   1591   -968   -698
ATOM    253  CA  ALA A 120     -27.983-162.506 312.661  1.00 65.50           C  
ANISOU  253  CA  ALA A 120     7108   7251  10529   1514  -1070   -534
ATOM    254  C   ALA A 120     -27.349-161.116 312.542  1.00 69.40           C  
ANISOU  254  C   ALA A 120     7503   8002  10862   1381  -1006   -693
ATOM    255  O   ALA A 120     -27.920-160.157 313.061  1.00 72.67           O  
ANISOU  255  O   ALA A 120     7999   8539  11074   1226  -1006   -658
ATOM    256  CB  ALA A 120     -27.351-163.315 313.804  1.00 66.60           C  
ANISOU  256  CB  ALA A 120     7126   7420  10758   1695  -1246   -329
ATOM    257  H   ALA A 120     -27.424-164.131 311.437  1.00 64.17           H  
ATOM    258  HA  ALA A 120     -29.025-162.349 312.898  1.00 65.50           H  
ATOM    259  HB1 ALA A 120     -27.399-162.768 314.746  1.00 66.60           H  
ATOM    260  HB2 ALA A 120     -27.875-164.259 313.950  1.00 66.60           H  
ATOM    261  HB3 ALA A 120     -26.304-163.546 313.607  1.00 66.60           H  
ATOM    262  N   VAL A 121     -26.207-161.037 311.841  1.00 69.27           N  
ANISOU  262  N   VAL A 121     7306   8065  10947   1436   -943   -876
ATOM    263  CA  VAL A 121     -25.465-159.806 311.583  1.00 65.76           C  
ANISOU  263  CA  VAL A 121     6746   7860  10379   1298   -879  -1015
ATOM    264  C   VAL A 121     -26.277-158.803 310.744  1.00 60.47           C  
ANISOU  264  C   VAL A 121     6239   7175   9562   1091   -727  -1102
ATOM    265  O   VAL A 121     -26.429-157.667 311.188  1.00 61.16           O  
ANISOU  265  O   VAL A 121     6370   7378   9491    933   -719  -1090
ATOM    266  CB  VAL A 121     -24.082-160.098 310.923  1.00 69.61           C  
ANISOU  266  CB  VAL A 121     6986   8447  11016   1401   -832  -1190
ATOM    267  CG1 VAL A 121     -23.383-158.889 310.262  1.00 68.24           C  
ANISOU  267  CG1 VAL A 121     6699   8504  10725   1219   -737  -1337
ATOM    268  CG2 VAL A 121     -23.122-160.726 311.950  1.00 73.80           C  
ANISOU  268  CG2 VAL A 121     7334   9025  11682   1619  -1005  -1084
ATOM    269  H   VAL A 121     -25.801-161.885 311.465  1.00 69.27           H  
ATOM    270  HA  VAL A 121     -25.281-159.338 312.553  1.00 65.76           H  
ATOM    271  HB  VAL A 121     -24.239-160.841 310.140  1.00 69.61           H  
ATOM    272 HG11 VAL A 121     -22.382-159.156 309.923  1.00 68.24           H  
ATOM    273 HG12 VAL A 121     -23.921-158.534 309.382  1.00 68.24           H  
ATOM    274 HG13 VAL A 121     -23.286-158.056 310.959  1.00 68.24           H  
ATOM    275 HG21 VAL A 121     -22.204-161.072 311.476  1.00 73.80           H  
ATOM    276 HG22 VAL A 121     -22.846-160.006 312.721  1.00 73.80           H  
ATOM    277 HG23 VAL A 121     -23.567-161.580 312.456  1.00 73.80           H  
ATOM    278  N   LEU A 122     -26.821-159.240 309.593  1.00 56.93           N  
ANISOU  278  N   LEU A 122     5879   6586   9166   1094   -607  -1194
ATOM    279  CA  LEU A 122     -27.630-158.388 308.715  1.00 57.65           C  
ANISOU  279  CA  LEU A 122     6114   6683   9108    918   -469  -1255
ATOM    280  C   LEU A 122     -28.975-157.975 309.338  1.00 62.16           C  
ANISOU  280  C   LEU A 122     6885   7195   9539    826   -522  -1103
ATOM    281  O   LEU A 122     -29.361-156.819 309.171  1.00 66.89           O  
ANISOU  281  O   LEU A 122     7558   7863   9993    674   -464  -1107
ATOM    282  CB  LEU A 122     -27.856-159.066 307.345  1.00 57.67           C  
ANISOU  282  CB  LEU A 122     6160   6579   9171    952   -351  -1385
ATOM    283  CG  LEU A 122     -26.587-159.280 306.490  1.00 60.79           C  
ANISOU  283  CG  LEU A 122     6367   7075   9657   1005   -242  -1587
ATOM    284  CD1 LEU A 122     -26.933-160.010 305.175  1.00 59.39           C  
ANISOU  284  CD1 LEU A 122     6269   6861   9435    966    -98  -1726
ATOM    285  CD2 LEU A 122     -25.803-157.977 306.232  1.00 62.88           C  
ANISOU  285  CD2 LEU A 122     6493   7560   9837    885   -183  -1633
ATOM    286  H   LEU A 122     -26.675-160.195 309.292  1.00 56.93           H  
ATOM    287  HA  LEU A 122     -27.072-157.464 308.558  1.00 57.65           H  
ATOM    288  HB3 LEU A 122     -28.550-158.456 306.765  1.00 57.67           H  
ATOM    289  HB2 LEU A 122     -28.355-160.024 307.502  1.00 57.67           H  
ATOM    290  HG  LEU A 122     -25.922-159.941 307.048  1.00 60.79           H  
ATOM    291 HD11 LEU A 122     -26.254-160.848 305.012  1.00 59.39           H  
ATOM    292 HD12 LEU A 122     -27.942-160.421 305.187  1.00 59.39           H  
ATOM    293 HD13 LEU A 122     -26.866-159.358 304.305  1.00 59.39           H  
ATOM    294 HD21 LEU A 122     -25.387-157.934 305.225  1.00 62.88           H  
ATOM    295 HD22 LEU A 122     -26.428-157.093 306.358  1.00 62.88           H  
ATOM    296 HD23 LEU A 122     -24.964-157.890 306.924  1.00 62.88           H  
ATOM    297  N   SER A 123     -29.641-158.897 310.059  1.00 62.78           N  
ANISOU  297  N   SER A 123     7047   7138   9669    916   -626   -965
ATOM    298  CA  SER A 123     -30.919-158.655 310.738  1.00 64.27           C  
ANISOU  298  CA  SER A 123     7412   7285   9722    832   -664   -829
ATOM    299  C   SER A 123     -30.827-157.576 311.824  1.00 66.37           C  
ANISOU  299  C   SER A 123     7653   7716   9849    754   -734   -764
ATOM    300  O   SER A 123     -31.649-156.664 311.823  1.00 65.05           O  
ANISOU  300  O   SER A 123     7594   7582   9540    628   -690   -764
ATOM    301  CB  SER A 123     -31.461-159.953 311.368  1.00 64.37           C  
ANISOU  301  CB  SER A 123     7496   7129   9833    933   -754   -683
ATOM    302  OG  SER A 123     -32.032-160.802 310.400  1.00 64.52           O  
ANISOU  302  OG  SER A 123     7532   6978  10005    996   -688   -782
ATOM    303  H   SER A 123     -29.259-159.829 310.150  1.00 62.78           H  
ATOM    304  HA  SER A 123     -31.635-158.306 309.992  1.00 64.27           H  
ATOM    305  HB3 SER A 123     -32.250-159.737 312.088  1.00 64.37           H  
ATOM    306  HB2 SER A 123     -30.676-160.474 311.915  1.00 64.37           H  
ATOM    307  HG  SER A 123     -31.319-161.190 309.884  1.00 64.52           H  
ATOM    308  N   LEU A 124     -29.838-157.705 312.726  1.00 67.36           N  
ANISOU  308  N   LEU A 124     7627   7952  10015    835   -846   -721
ATOM    309  CA  LEU A 124     -29.655-156.797 313.857  1.00 65.84           C  
ANISOU  309  CA  LEU A 124     7396   7942   9677    762   -927   -682
ATOM    310  C   LEU A 124     -29.043-155.450 313.452  1.00 66.11           C  
ANISOU  310  C   LEU A 124     7373   8091   9654    614   -833   -850
ATOM    311  O   LEU A 124     -29.452-154.442 314.024  1.00 66.46           O  
ANISOU  311  O   LEU A 124     7483   8199   9569    490   -828   -866
ATOM    312  CB  LEU A 124     -28.817-157.478 314.961  1.00 68.59           C  
ANISOU  312  CB  LEU A 124     7581   8413  10066    896  -1087   -583
ATOM    313  CG  LEU A 124     -29.548-158.625 315.697  1.00 71.05           C  
ANISOU  313  CG  LEU A 124     7983   8637  10377    997  -1196   -351
ATOM    314  CD1 LEU A 124     -28.578-159.404 316.611  1.00 74.24           C  
ANISOU  314  CD1 LEU A 124     8228   9186  10794   1137  -1365   -210
ATOM    315  CD2 LEU A 124     -30.805-158.141 316.456  1.00 70.01           C  
ANISOU  315  CD2 LEU A 124     8015   8534  10052    870  -1187   -283
ATOM    316  H   LEU A 124     -29.193-158.483 312.665  1.00 67.36           H  
ATOM    317  HA  LEU A 124     -30.642-156.571 314.263  1.00 65.84           H  
ATOM    318  HB3 LEU A 124     -28.513-156.738 315.705  1.00 68.59           H  
ATOM    319  HB2 LEU A 124     -27.891-157.848 314.519  1.00 68.59           H  
ATOM    320  HG  LEU A 124     -29.885-159.333 314.937  1.00 71.05           H  
ATOM    321 HD11 LEU A 124     -28.614-160.470 316.386  1.00 74.24           H  
ATOM    322 HD12 LEU A 124     -27.544-159.085 316.475  1.00 74.24           H  
ATOM    323 HD13 LEU A 124     -28.807-159.287 317.670  1.00 74.24           H  
ATOM    324 HD21 LEU A 124     -30.853-158.513 317.480  1.00 70.01           H  
ATOM    325 HD22 LEU A 124     -30.862-157.054 316.513  1.00 70.01           H  
ATOM    326 HD23 LEU A 124     -31.708-158.490 315.957  1.00 70.01           H  
ATOM    327  N   THR A 125     -28.115-155.434 312.476  1.00 67.30           N  
ANISOU  327  N   THR A 125     7398   8263   9910    619   -750   -980
ATOM    328  CA  THR A 125     -27.501-154.201 311.967  1.00 67.27           C  
ANISOU  328  CA  THR A 125     7340   8349   9870    458   -640  -1121
ATOM    329  C   THR A 125     -28.535-153.309 311.257  1.00 67.84           C  
ANISOU  329  C   THR A 125     7614   8308   9855    328   -519  -1119
ATOM    330  O   THR A 125     -28.719-152.169 311.683  1.00 65.82           O  
ANISOU  330  O   THR A 125     7412   8080   9517    197   -500  -1141
ATOM    331  CB  THR A 125     -26.318-154.476 310.997  1.00 67.00           C  
ANISOU  331  CB  THR A 125     7131   8367   9958    489   -554  -1248
ATOM    332  OG1 THR A 125     -25.280-155.111 311.717  1.00 66.48           O  
ANISOU  332  OG1 THR A 125     6843   8449   9968    596   -674  -1264
ATOM    333  CG2 THR A 125     -25.701-153.241 310.316  1.00 69.53           C  
ANISOU  333  CG2 THR A 125     7428   8745  10244    298   -403  -1363
ATOM    334  H   THR A 125     -27.822-156.299 312.042  1.00 67.30           H  
ATOM    335  HA  THR A 125     -27.113-153.646 312.824  1.00 67.27           H  
ATOM    336  HB  THR A 125     -26.643-155.168 310.217  1.00 67.00           H  
ATOM    337  HG1 THR A 125     -25.563-156.008 311.922  1.00 66.48           H  
ATOM    338 HG21 THR A 125     -24.825-153.517 309.727  1.00 69.53           H  
ATOM    339 HG22 THR A 125     -26.397-152.752 309.634  1.00 69.53           H  
ATOM    340 HG23 THR A 125     -25.381-152.509 311.057  1.00 69.53           H  
ATOM    341  N   LEU A 126     -29.220-153.855 310.234  1.00 68.78           N  
ANISOU  341  N   LEU A 126     7841   8299   9993    372   -441  -1100
ATOM    342  CA  LEU A 126     -30.265-153.147 309.491  1.00 67.15           C  
ANISOU  342  CA  LEU A 126     7809   8011   9695    269   -333  -1087
ATOM    343  C   LEU A 126     -31.493-152.843 310.355  1.00 69.12           C  
ANISOU  343  C   LEU A 126     8208   8212   9845    249   -404   -986
ATOM    344  O   LEU A 126     -32.013-151.738 310.253  1.00 69.67           O  
ANISOU  344  O   LEU A 126     8369   8262   9839    143   -349   -989
ATOM    345  CB  LEU A 126     -30.695-153.942 308.238  1.00 61.30           C  
ANISOU  345  CB  LEU A 126     7125   7189   8978    326   -251  -1107
ATOM    346  CG  LEU A 126     -29.600-154.094 307.162  1.00 59.99           C  
ANISOU  346  CG  LEU A 126     6821   7100   8874    320   -138  -1233
ATOM    347  CD1 LEU A 126     -30.071-155.042 306.038  1.00 59.58           C  
ANISOU  347  CD1 LEU A 126     6822   6995   8819    373    -59  -1284
ATOM    348  CD2 LEU A 126     -29.126-152.730 306.615  1.00 59.47           C  
ANISOU  348  CD2 LEU A 126     6736   7112   8747    154    -25  -1263
ATOM    349  H   LEU A 126     -29.042-154.810 309.954  1.00 68.78           H  
ATOM    350  HA  LEU A 126     -29.853-152.186 309.177  1.00 67.15           H  
ATOM    351  HB3 LEU A 126     -31.555-153.452 307.777  1.00 61.30           H  
ATOM    352  HB2 LEU A 126     -31.052-154.925 308.547  1.00 61.30           H  
ATOM    353  HG  LEU A 126     -28.740-154.574 307.629  1.00 59.99           H  
ATOM    354 HD11 LEU A 126     -29.331-155.822 305.855  1.00 59.58           H  
ATOM    355 HD12 LEU A 126     -31.005-155.545 306.289  1.00 59.58           H  
ATOM    356 HD13 LEU A 126     -30.241-154.524 305.094  1.00 59.58           H  
ATOM    357 HD21 LEU A 126     -28.963-152.745 305.537  1.00 59.47           H  
ATOM    358 HD22 LEU A 126     -29.845-151.936 306.817  1.00 59.47           H  
ATOM    359 HD23 LEU A 126     -28.181-152.441 307.075  1.00 59.47           H  
ATOM    360  N   GLY A 127     -31.906-153.805 311.198  1.00 69.50           N  
ANISOU  360  N   GLY A 127     8277   8234   9896    351   -520   -890
ATOM    361  CA  GLY A 127     -33.061-153.711 312.089  1.00 68.47           C  
ANISOU  361  CA  GLY A 127     8270   8087   9657    330   -577   -796
ATOM    362  C   GLY A 127     -32.930-152.562 313.088  1.00 68.89           C  
ANISOU  362  C   GLY A 127     8297   8252   9626    243   -611   -836
ATOM    363  O   GLY A 127     -33.862-151.774 313.216  1.00 68.19           O  
ANISOU  363  O   GLY A 127     8318   8138   9452    176   -579   -836
ATOM    364  H   GLY A 127     -31.406-154.684 311.216  1.00 69.50           H  
ATOM    365  HA3 GLY A 127     -33.125-154.629 312.667  1.00 68.47           H  
ATOM    366  HA2 GLY A 127     -33.979-153.616 311.506  1.00 68.47           H  
ATOM    367  N   THR A 128     -31.771-152.443 313.758  1.00 70.19           N  
ANISOU  367  N   THR A 128     8302   8548   9820    246   -678   -888
ATOM    368  CA  THR A 128     -31.502-151.381 314.728  1.00 73.01           C  
ANISOU  368  CA  THR A 128     8613   9029  10098    152   -718   -964
ATOM    369  C   THR A 128     -31.396-149.992 314.072  1.00 74.77           C  
ANISOU  369  C   THR A 128     8875   9188  10348      7   -588  -1085
ATOM    370  O   THR A 128     -31.947-149.042 314.625  1.00 77.14           O  
ANISOU  370  O   THR A 128     9251   9474  10587    -73   -574  -1132
ATOM    371  CB  THR A 128     -30.215-151.647 315.552  1.00 74.25           C  
ANISOU  371  CB  THR A 128     8566   9371  10273    187   -831  -1001
ATOM    372  OG1 THR A 128     -30.354-152.875 316.239  1.00 76.54           O  
ANISOU  372  OG1 THR A 128     8826   9690  10565    341   -947   -848
ATOM    373  CG2 THR A 128     -29.866-150.573 316.597  1.00 73.14           C  
ANISOU  373  CG2 THR A 128     8376   9393  10022     90   -894  -1096
ATOM    374  H   THR A 128     -31.025-153.108 313.599  1.00 70.19           H  
ATOM    375  HA  THR A 128     -32.344-151.349 315.422  1.00 73.01           H  
ATOM    376  HB  THR A 128     -29.368-151.755 314.872  1.00 74.25           H  
ATOM    377  HG1 THR A 128     -30.286-153.588 315.596  1.00 76.54           H  
ATOM    378 HG21 THR A 128     -29.038-150.896 317.229  1.00 73.14           H  
ATOM    379 HG22 THR A 128     -29.557-149.642 316.124  1.00 73.14           H  
ATOM    380 HG23 THR A 128     -30.717-150.358 317.245  1.00 73.14           H  
ATOM    381  N   PHE A 129     -30.757-149.903 312.890  1.00 73.25           N  
ANISOU  381  N   PHE A 129     8628   8953  10253    -27   -487  -1135
ATOM    382  CA  PHE A 129     -30.674-148.661 312.115  1.00 71.61           C  
ANISOU  382  CA  PHE A 129     8473   8660  10077   -169   -348  -1201
ATOM    383  C   PHE A 129     -32.043-148.194 311.599  1.00 68.43           C  
ANISOU  383  C   PHE A 129     8275   8111   9614   -169   -287  -1121
ATOM    384  O   PHE A 129     -32.336-147.009 311.722  1.00 69.84           O  
ANISOU  384  O   PHE A 129     8531   8211   9795   -264   -228  -1154
ATOM    385  CB  PHE A 129     -29.659-148.792 310.961  1.00 75.62           C  
ANISOU  385  CB  PHE A 129     8887   9174  10670   -198   -238  -1236
ATOM    386  CG  PHE A 129     -28.208-149.068 311.338  1.00 82.88           C  
ANISOU  386  CG  PHE A 129     9577  10252  11662   -208   -283  -1335
ATOM    387  CD1 PHE A 129     -27.671-148.695 312.592  1.00 84.75           C  
ANISOU  387  CD1 PHE A 129     9706  10614  11883   -241   -398  -1406
ATOM    388  CD2 PHE A 129     -27.334-149.576 310.353  1.00 86.04           C  
ANISOU  388  CD2 PHE A 129     9851  10704  12136   -181   -212  -1372
ATOM    389  CE1 PHE A 129     -26.326-148.906 312.866  1.00 87.00           C  
ANISOU  389  CE1 PHE A 129     9756  11073  12226   -244   -453  -1499
ATOM    390  CE2 PHE A 129     -25.990-149.767 310.643  1.00 87.90           C  
ANISOU  390  CE2 PHE A 129     9851  11102  12444   -178   -255  -1469
ATOM    391  CZ  PHE A 129     -25.491-149.445 311.898  1.00 88.62           C  
ANISOU  391  CZ  PHE A 129     9832  11319  12521   -208   -382  -1526
ATOM    392  H   PHE A 129     -30.326-150.721 312.480  1.00 73.25           H  
ATOM    393  HA  PHE A 129     -30.331-147.871 312.785  1.00 71.61           H  
ATOM    394  HB3 PHE A 129     -29.669-147.876 310.367  1.00 75.62           H  
ATOM    395  HB2 PHE A 129     -29.984-149.586 310.286  1.00 75.62           H  
ATOM    396  HD1 PHE A 129     -28.288-148.258 313.361  1.00 84.75           H  
ATOM    397  HD2 PHE A 129     -27.709-149.827 309.371  1.00 86.04           H  
ATOM    398  HE1 PHE A 129     -25.927-148.640 313.833  1.00 87.00           H  
ATOM    399  HE2 PHE A 129     -25.330-150.169 309.889  1.00 87.90           H  
ATOM    400  HZ  PHE A 129     -24.445-149.601 312.116  1.00 88.62           H  
ATOM    401  N   THR A 130     -32.872-149.131 311.106  1.00 65.90           N  
ANISOU  401  N   THR A 130     8037   7749   9255    -59   -303  -1022
ATOM    402  CA  THR A 130     -34.253-148.890 310.679  1.00 63.79           C  
ANISOU  402  CA  THR A 130     7939   7376   8921    -49   -258   -948
ATOM    403  C   THR A 130     -35.143-148.397 311.834  1.00 63.18           C  
ANISOU  403  C   THR A 130     7927   7308   8773    -48   -328   -944
ATOM    404  O   THR A 130     -35.903-147.449 311.639  1.00 63.50           O  
ANISOU  404  O   THR A 130     8072   7265   8791    -84   -274   -942
ATOM    405  CB  THR A 130     -34.915-150.169 310.100  1.00 61.06           C  
ANISOU  405  CB  THR A 130     7640   7004   8556     52   -267   -873
ATOM    406  OG1 THR A 130     -34.183-150.611 308.979  1.00 62.84           O  
ANISOU  406  OG1 THR A 130     7776   7252   8849     66   -211   -915
ATOM    407  CG2 THR A 130     -36.374-150.024 309.645  1.00 59.79           C  
ANISOU  407  CG2 THR A 130     7625   6767   8324     51   -205   -811
ATOM    408  H   THR A 130     -32.551-150.089 311.044  1.00 65.90           H  
ATOM    409  HA  THR A 130     -34.237-148.120 309.905  1.00 63.79           H  
ATOM    410  HB  THR A 130     -34.868-150.970 310.840  1.00 61.06           H  
ATOM    411  HG1 THR A 130     -33.350-150.977 309.298  1.00 62.84           H  
ATOM    412 HG21 THR A 130     -36.714-150.952 309.188  1.00 59.79           H  
ATOM    413 HG22 THR A 130     -37.054-149.814 310.470  1.00 59.79           H  
ATOM    414 HG23 THR A 130     -36.478-149.228 308.909  1.00 59.79           H  
ATOM    415  N   VAL A 131     -35.007-149.022 313.017  1.00 62.46           N  
ANISOU  415  N   VAL A 131     7767   7327   8639      0   -448   -937
ATOM    416  CA  VAL A 131     -35.725-148.642 314.229  1.00 63.55           C  
ANISOU  416  CA  VAL A 131     7945   7522   8678     -3   -510   -948
ATOM    417  C   VAL A 131     -35.383-147.218 314.696  1.00 67.81           C  
ANISOU  417  C   VAL A 131     8466   8058   9242   -110   -473  -1093
ATOM    418  O   VAL A 131     -36.309-146.447 314.933  1.00 70.00           O  
ANISOU  418  O   VAL A 131     8834   8277   9487   -129   -441  -1130
ATOM    419  CB  VAL A 131     -35.527-149.677 315.377  1.00 65.19           C  
ANISOU  419  CB  VAL A 131     8067   7886   8817     62   -644   -891
ATOM    420  CG1 VAL A 131     -35.853-149.184 316.804  1.00 64.66           C  
ANISOU  420  CG1 VAL A 131     8003   7944   8621     35   -701   -941
ATOM    421  CG2 VAL A 131     -36.364-150.930 315.081  1.00 66.16           C  
ANISOU  421  CG2 VAL A 131     8244   7959   8936    156   -669   -740
ATOM    422  H   VAL A 131     -34.371-149.805 313.101  1.00 62.46           H  
ATOM    423  HA  VAL A 131     -36.780-148.644 313.959  1.00 63.55           H  
ATOM    424  HB  VAL A 131     -34.480-149.983 315.381  1.00 65.19           H  
ATOM    425 HG11 VAL A 131     -35.786-150.001 317.523  1.00 64.66           H  
ATOM    426 HG12 VAL A 131     -35.156-148.416 317.142  1.00 64.66           H  
ATOM    427 HG13 VAL A 131     -36.862-148.776 316.863  1.00 64.66           H  
ATOM    428 HG21 VAL A 131     -36.214-151.708 315.827  1.00 66.16           H  
ATOM    429 HG22 VAL A 131     -37.421-150.677 315.068  1.00 66.16           H  
ATOM    430 HG23 VAL A 131     -36.137-151.361 314.109  1.00 66.16           H  
ATOM    431  N   LEU A 132     -34.084-146.881 314.759  1.00 68.17           N  
ANISOU  431  N   LEU A 132     8384   8157   9360   -183   -473  -1191
ATOM    432  CA  LEU A 132     -33.601-145.557 315.159  1.00 65.87           C  
ANISOU  432  CA  LEU A 132     8060   7852   9116   -310   -440  -1355
ATOM    433  C   LEU A 132     -33.903-144.449 314.132  1.00 65.92           C  
ANISOU  433  C   LEU A 132     8183   7640   9224   -383   -296  -1356
ATOM    434  O   LEU A 132     -34.177-143.327 314.556  1.00 64.73           O  
ANISOU  434  O   LEU A 132     8079   7399   9116   -454   -259  -1460
ATOM    435  CB  LEU A 132     -32.092-145.622 315.483  1.00 63.86           C  
ANISOU  435  CB  LEU A 132     7615   7730   8917   -383   -479  -1463
ATOM    436  CG  LEU A 132     -31.736-146.448 316.743  1.00 61.21           C  
ANISOU  436  CG  LEU A 132     7143   7636   8476   -307   -638  -1458
ATOM    437  CD1 LEU A 132     -30.207-146.546 316.917  1.00 59.96           C  
ANISOU  437  CD1 LEU A 132     6777   7628   8377   -384   -679  -1587
ATOM    438  CD2 LEU A 132     -32.427-145.931 318.021  1.00 60.49           C  
ANISOU  438  CD2 LEU A 132     7089   7653   8240   -296   -716  -1504
ATOM    439  H   LEU A 132     -33.376-147.568 314.533  1.00 68.17           H  
ATOM    440  HA  LEU A 132     -34.139-145.278 316.065  1.00 65.87           H  
ATOM    441  HB3 LEU A 132     -31.706-144.611 315.620  1.00 63.86           H  
ATOM    442  HB2 LEU A 132     -31.564-146.027 314.617  1.00 63.86           H  
ATOM    443  HG  LEU A 132     -32.096-147.464 316.588  1.00 61.21           H  
ATOM    444 HD11 LEU A 132     -29.909-147.568 317.148  1.00 59.96           H  
ATOM    445 HD12 LEU A 132     -29.671-146.251 316.014  1.00 59.96           H  
ATOM    446 HD13 LEU A 132     -29.840-145.912 317.724  1.00 59.96           H  
ATOM    447 HD21 LEU A 132     -31.770-145.959 318.891  1.00 60.49           H  
ATOM    448 HD22 LEU A 132     -32.769-144.901 317.912  1.00 60.49           H  
ATOM    449 HD23 LEU A 132     -33.299-146.541 318.261  1.00 60.49           H  
ATOM    450  N   GLU A 133     -33.890-144.773 312.824  1.00 69.38           N  
ANISOU  450  N   GLU A 133     8665   7992   9703   -362   -213  -1241
ATOM    451  CA  GLU A 133     -34.276-143.864 311.740  1.00 71.97           C  
ANISOU  451  CA  GLU A 133     9108   8134  10103   -418    -81  -1191
ATOM    452  C   GLU A 133     -35.748-143.450 311.815  1.00 73.33           C  
ANISOU  452  C   GLU A 133     9432   8204  10226   -345    -79  -1137
ATOM    453  O   GLU A 133     -36.023-142.259 311.916  1.00 76.43           O  
ANISOU  453  O   GLU A 133     9886   8463  10691   -396    -32  -1198
ATOM    454  CB  GLU A 133     -33.979-144.481 310.359  1.00 72.08           C  
ANISOU  454  CB  GLU A 133     9126   8141  10118   -397     -2  -1075
ATOM    455  CG  GLU A 133     -32.512-144.338 309.915  1.00 77.71           C  
ANISOU  455  CG  GLU A 133     9706   8899  10920   -508     67  -1131
ATOM    456  CD  GLU A 133     -32.242-145.031 308.573  1.00 82.94           C  
ANISOU  456  CD  GLU A 133    10364   9594  11557   -477    150  -1038
ATOM    457  OE1 GLU A 133     -32.528-146.245 308.482  1.00 85.33           O  
ANISOU  457  OE1 GLU A 133    10650   9977  11795   -356     89  -1010
ATOM    458  OE2 GLU A 133     -31.746-144.336 307.659  1.00 85.33           O1-
ANISOU  458  OE2 GLU A 133    10679   9840  11902   -578    281   -995
ATOM    459  H   GLU A 133     -33.624-145.708 312.543  1.00 69.38           H  
ATOM    460  HA  GLU A 133     -33.683-142.953 311.842  1.00 71.97           H  
ATOM    461  HB3 GLU A 133     -34.611-144.023 309.597  1.00 72.08           H  
ATOM    462  HB2 GLU A 133     -34.263-145.534 310.378  1.00 72.08           H  
ATOM    463  HG3 GLU A 133     -31.837-144.750 310.665  1.00 77.71           H  
ATOM    464  HG2 GLU A 133     -32.262-143.278 309.842  1.00 77.71           H  
ATOM    465  N   ASN A 134     -36.659-144.437 311.769  1.00 70.78           N  
ANISOU  465  N   ASN A 134     9162   7936   9797   -224   -126  -1032
ATOM    466  CA  ASN A 134     -38.109-144.216 311.781  1.00 67.83           C  
ANISOU  466  CA  ASN A 134     8909   7494   9370   -147   -123   -977
ATOM    467  C   ASN A 134     -38.618-143.646 313.116  1.00 68.64           C  
ANISOU  467  C   ASN A 134     9004   7625   9451   -147   -177  -1102
ATOM    468  O   ASN A 134     -39.570-142.869 313.090  1.00 67.97           O  
ANISOU  468  O   ASN A 134     9003   7435   9387   -115   -141  -1117
ATOM    469  CB  ASN A 134     -38.828-145.525 311.397  1.00 63.01           C  
ANISOU  469  CB  ASN A 134     8325   6962   8653    -42   -169   -864
ATOM    470  CG  ASN A 134     -38.648-145.876 309.916  1.00 63.41           C  
ANISOU  470  CG  ASN A 134     8400   6984   8709    -33   -101   -768
ATOM    471  OD1 ASN A 134     -39.193-145.204 309.048  1.00 64.82           O  
ANISOU  471  OD1 ASN A 134     8666   7084   8880    -16    -33   -690
ATOM    472  ND2 ASN A 134     -37.884-146.923 309.611  1.00 64.39           N  
ANISOU  472  ND2 ASN A 134     8440   7185   8841    -35   -120   -775
ATOM    473  H   ASN A 134     -36.350-145.397 311.697  1.00 70.78           H  
ATOM    474  HA  ASN A 134     -38.293-143.479 310.996  1.00 67.83           H  
ATOM    475  HB3 ASN A 134     -39.898-145.402 311.561  1.00 63.01           H  
ATOM    476  HB2 ASN A 134     -38.512-146.351 312.037  1.00 63.01           H  
ATOM    477 HD22 ASN A 134     -37.728-147.173 308.644  1.00 64.39           H  
ATOM    478 HD21 ASN A 134     -37.404-147.435 310.341  1.00 64.39           H  
ATOM    479  N   LEU A 135     -37.943-143.966 314.236  1.00 69.46           N  
ANISOU  479  N   LEU A 135     8998   7888   9505   -172   -265  -1196
ATOM    480  CA  LEU A 135     -38.164-143.343 315.544  1.00 69.79           C  
ANISOU  480  CA  LEU A 135     9012   7999   9505   -191   -311  -1350
ATOM    481  C   LEU A 135     -37.805-141.845 315.543  1.00 69.08           C  
ANISOU  481  C   LEU A 135     8948   7737   9564   -287   -231  -1496
ATOM    482  O   LEU A 135     -38.580-141.053 316.080  1.00 73.39           O  
ANISOU  482  O   LEU A 135     9550   8212  10124   -263   -210  -1591
ATOM    483  CB  LEU A 135     -37.380-144.128 316.621  1.00 73.37           C  
ANISOU  483  CB  LEU A 135     9325   8683   9868   -214   -423  -1415
ATOM    484  CG  LEU A 135     -37.494-143.617 318.075  1.00 80.55           C  
ANISOU  484  CG  LEU A 135    10173   9746  10687   -243   -485  -1593
ATOM    485  CD1 LEU A 135     -38.946-143.661 318.597  1.00 80.52           C  
ANISOU  485  CD1 LEU A 135    10239   9803  10552   -150   -499  -1551
ATOM    486  CD2 LEU A 135     -36.518-144.377 318.997  1.00 85.47           C  
ANISOU  486  CD2 LEU A 135    10642  10620  11214   -264   -602  -1622
ATOM    487  H   LEU A 135     -37.179-144.626 314.184  1.00 69.46           H  
ATOM    488  HA  LEU A 135     -39.230-143.428 315.764  1.00 69.79           H  
ATOM    489  HB3 LEU A 135     -36.327-144.135 316.336  1.00 73.37           H  
ATOM    490  HB2 LEU A 135     -37.709-145.167 316.606  1.00 73.37           H  
ATOM    491  HG  LEU A 135     -37.169-142.577 318.097  1.00 80.55           H  
ATOM    492 HD11 LEU A 135     -39.018-144.074 319.603  1.00 80.52           H  
ATOM    493 HD12 LEU A 135     -39.369-142.656 318.634  1.00 80.52           H  
ATOM    494 HD13 LEU A 135     -39.594-144.262 317.959  1.00 80.52           H  
ATOM    495 HD21 LEU A 135     -35.968-143.684 319.635  1.00 85.47           H  
ATOM    496 HD22 LEU A 135     -37.028-145.086 319.649  1.00 85.47           H  
ATOM    497 HD23 LEU A 135     -35.779-144.947 318.433  1.00 85.47           H  
ATOM    498  N   LEU A 136     -36.668-141.483 314.917  1.00 66.08           N  
ANISOU  498  N   LEU A 136     8523   7276   9310   -397   -175  -1520
ATOM    499  CA  LEU A 136     -36.241-140.094 314.739  1.00 65.44           C  
ANISOU  499  CA  LEU A 136     8467   6993   9404   -514    -86  -1645
ATOM    500  C   LEU A 136     -37.170-139.314 313.798  1.00 64.82           C  
ANISOU  500  C   LEU A 136     8548   6665   9415   -458     13  -1525
ATOM    501  O   LEU A 136     -37.475-138.168 314.116  1.00 66.09           O  
ANISOU  501  O   LEU A 136     8767   6648   9697   -480     60  -1633
ATOM    502  CB  LEU A 136     -34.762-140.020 314.290  1.00 63.84           C  
ANISOU  502  CB  LEU A 136     8168   6775   9315   -661    -37  -1671
ATOM    503  CG  LEU A 136     -34.192-138.588 314.104  1.00 63.92           C  
ANISOU  503  CG  LEU A 136     8200   6549   9539   -818     71  -1782
ATOM    504  CD1 LEU A 136     -34.247-137.753 315.402  1.00 62.58           C  
ANISOU  504  CD1 LEU A 136     7974   6397   9407   -885     23  -2060
ATOM    505  CD2 LEU A 136     -32.775-138.625 313.496  1.00 62.87           C  
ANISOU  505  CD2 LEU A 136     7963   6420   9504   -969    138  -1766
ATOM    506  H   LEU A 136     -36.074-142.190 314.503  1.00 66.08           H  
ATOM    507  HA  LEU A 136     -36.310-139.625 315.722  1.00 65.44           H  
ATOM    508  HB3 LEU A 136     -34.652-140.566 313.353  1.00 63.84           H  
ATOM    509  HB2 LEU A 136     -34.143-140.553 315.014  1.00 63.84           H  
ATOM    510  HG  LEU A 136     -34.803-138.071 313.364  1.00 63.92           H  
ATOM    511 HD11 LEU A 136     -33.336-137.178 315.572  1.00 62.58           H  
ATOM    512 HD12 LEU A 136     -35.068-137.037 315.367  1.00 62.58           H  
ATOM    513 HD13 LEU A 136     -34.399-138.377 316.283  1.00 62.58           H  
ATOM    514 HD21 LEU A 136     -32.702-137.954 312.640  1.00 62.87           H  
ATOM    515 HD22 LEU A 136     -32.006-138.328 314.209  1.00 62.87           H  
ATOM    516 HD23 LEU A 136     -32.508-139.623 313.145  1.00 62.87           H  
ATOM    517  N   VAL A 137     -37.638-139.934 312.697  1.00 63.00           N  
ANISOU  517  N   VAL A 137     8384   6422   9130   -379     43  -1307
ATOM    518  CA  VAL A 137     -38.616-139.335 311.780  1.00 63.35           C  
ANISOU  518  CA  VAL A 137     8568   6279   9223   -301    117  -1163
ATOM    519  C   VAL A 137     -39.896-138.922 312.529  1.00 65.68           C  
ANISOU  519  C   VAL A 137     8915   6555   9487   -187     77  -1237
ATOM    520  O   VAL A 137     -40.238-137.744 312.476  1.00 70.79           O  
ANISOU  520  O   VAL A 137     9640   6990  10269   -166    135  -1267
ATOM    521  CB  VAL A 137     -38.966-140.251 310.566  1.00 59.42           C  
ANISOU  521  CB  VAL A 137     8105   5857   8614   -225    128   -949
ATOM    522  CG1 VAL A 137     -40.198-139.805 309.743  1.00 56.29           C  
ANISOU  522  CG1 VAL A 137     7837   5315   8235   -129    184   -790
ATOM    523  CG2 VAL A 137     -37.765-140.386 309.612  1.00 59.39           C  
ANISOU  523  CG2 VAL A 137     8038   5884   8642   -335    185   -900
ATOM    524  H   VAL A 137     -37.327-140.873 312.481  1.00 63.00           H  
ATOM    525  HA  VAL A 137     -38.160-138.424 311.388  1.00 63.35           H  
ATOM    526  HB  VAL A 137     -39.182-141.248 310.948  1.00 59.42           H  
ATOM    527 HG11 VAL A 137     -40.307-140.408 308.842  1.00 56.29           H  
ATOM    528 HG12 VAL A 137     -41.129-139.912 310.301  1.00 56.29           H  
ATOM    529 HG13 VAL A 137     -40.110-138.764 309.431  1.00 56.29           H  
ATOM    530 HG21 VAL A 137     -37.968-141.108 308.820  1.00 59.39           H  
ATOM    531 HG22 VAL A 137     -37.533-139.432 309.137  1.00 59.39           H  
ATOM    532 HG23 VAL A 137     -36.866-140.715 310.127  1.00 59.39           H  
ATOM    533  N   LEU A 138     -40.495-139.861 313.286  1.00 60.50           N  
ANISOU  533  N   LEU A 138     8208   6118   8663   -111    -19  -1269
ATOM    534  CA  LEU A 138     -41.660-139.645 314.151  1.00 57.37           C  
ANISOU  534  CA  LEU A 138     7832   5755   8210    -10    -51  -1355
ATOM    535  C   LEU A 138     -41.455-138.577 315.242  1.00 59.11           C  
ANISOU  535  C   LEU A 138     8023   5900   8535    -73    -38  -1605
ATOM    536  O   LEU A 138     -42.406-137.858 315.545  1.00 63.42           O  
ANISOU  536  O   LEU A 138     8614   6351   9130      8    -13  -1691
ATOM    537  CB  LEU A 138     -42.079-140.989 314.791  1.00 56.99           C  
ANISOU  537  CB  LEU A 138     7718   5978   7957     46   -148  -1334
ATOM    538  CG  LEU A 138     -42.681-142.009 313.799  1.00 57.13           C  
ANISOU  538  CG  LEU A 138     7766   6058   7884    115   -163  -1123
ATOM    539  CD1 LEU A 138     -42.773-143.418 314.423  1.00 57.71           C  
ANISOU  539  CD1 LEU A 138     7767   6363   7797    133   -254  -1101
ATOM    540  CD2 LEU A 138     -44.022-141.529 313.209  1.00 55.48           C  
ANISOU  540  CD2 LEU A 138     7642   5756   7681    229   -123  -1030
ATOM    541  H   LEU A 138     -40.116-140.799 313.290  1.00 60.50           H  
ATOM    542  HA  LEU A 138     -42.464-139.280 313.511  1.00 57.37           H  
ATOM    543  HB3 LEU A 138     -42.806-140.817 315.586  1.00 56.99           H  
ATOM    544  HB2 LEU A 138     -41.206-141.424 315.280  1.00 56.99           H  
ATOM    545  HG  LEU A 138     -41.992-142.090 312.961  1.00 57.13           H  
ATOM    546 HD11 LEU A 138     -42.302-144.152 313.767  1.00 57.71           H  
ATOM    547 HD12 LEU A 138     -42.266-143.477 315.386  1.00 57.71           H  
ATOM    548 HD13 LEU A 138     -43.800-143.744 314.587  1.00 57.71           H  
ATOM    549 HD21 LEU A 138     -44.840-142.218 313.406  1.00 55.48           H  
ATOM    550 HD22 LEU A 138     -44.323-140.564 313.613  1.00 55.48           H  
ATOM    551 HD23 LEU A 138     -43.954-141.411 312.128  1.00 55.48           H  
ATOM    552  N   CYS A 139     -40.227-138.459 315.778  1.00 59.72           N  
ANISOU  552  N   CYS A 139     8012   6028   8653   -214    -55  -1744
ATOM    553  CA  CYS A 139     -39.835-137.422 316.737  1.00 67.28           C  
ANISOU  553  CA  CYS A 139     8928   6920   9715   -297    -42  -2021
ATOM    554  C   CYS A 139     -39.906-136.010 316.122  1.00 68.90           C  
ANISOU  554  C   CYS A 139     9235   6759  10183   -329     73  -2038
ATOM    555  O   CYS A 139     -40.469-135.112 316.750  1.00 68.72           O  
ANISOU  555  O   CYS A 139     9240   6605  10267   -301    101  -2225
ATOM    556  CB  CYS A 139     -38.456-137.722 317.369  1.00 74.45           C  
ANISOU  556  CB  CYS A 139     9697   7989  10602   -450    -95  -2165
ATOM    557  SG  CYS A 139     -37.950-136.481 318.597  1.00 87.06           S  
ANISOU  557  SG  CYS A 139    11219   9533  12326   -586    -84  -2552
ATOM    558  H   CYS A 139     -39.497-139.096 315.488  1.00 59.72           H  
ATOM    559  HA  CYS A 139     -40.568-137.452 317.547  1.00 67.28           H  
ATOM    560  HB3 CYS A 139     -37.680-137.770 316.608  1.00 74.45           H  
ATOM    561  HB2 CYS A 139     -38.475-138.696 317.859  1.00 74.45           H  
ATOM    562  HG  CYS A 139     -37.822-135.470 317.733  1.00 87.06           H  
ATOM    563  N   VAL A 140     -39.369-135.849 314.900  1.00 67.67           N  
ANISOU  563  N   VAL A 140     9137   6436  10139   -383    146  -1841
ATOM    564  CA  VAL A 140     -39.351-134.566 314.199  1.00 66.47           C  
ANISOU  564  CA  VAL A 140     9088   5922  10247   -425    261  -1813
ATOM    565  C   VAL A 140     -40.717-134.229 313.546  1.00 64.80           C  
ANISOU  565  C   VAL A 140     9004   5559  10057   -232    290  -1647
ATOM    566  O   VAL A 140     -41.012-133.042 313.436  1.00 65.86           O  
ANISOU  566  O   VAL A 140     9224   5389  10412   -207    362  -1676
ATOM    567  CB  VAL A 140     -38.218-134.469 313.135  1.00 65.27           C  
ANISOU  567  CB  VAL A 140     8937   5668  10193   -572    340  -1653
ATOM    568  CG1 VAL A 140     -38.049-133.041 312.577  1.00 70.36           C  
ANISOU  568  CG1 VAL A 140     9676   5925  11132   -658    464  -1639
ATOM    569  CG2 VAL A 140     -36.842-134.879 313.689  1.00 64.57           C  
ANISOU  569  CG2 VAL A 140     8690   5789  10055   -734    294  -1809
ATOM    570  H   VAL A 140     -38.929-136.631 314.430  1.00 67.67           H  
ATOM    571  HA  VAL A 140     -39.151-133.790 314.940  1.00 66.47           H  
ATOM    572  HB  VAL A 140     -38.461-135.143 312.312  1.00 65.27           H  
ATOM    573 HG11 VAL A 140     -37.284-133.016 311.803  1.00 70.36           H  
ATOM    574 HG12 VAL A 140     -38.951-132.632 312.133  1.00 70.36           H  
ATOM    575 HG13 VAL A 140     -37.747-132.353 313.367  1.00 70.36           H  
ATOM    576 HG21 VAL A 140     -36.093-134.900 312.897  1.00 64.57           H  
ATOM    577 HG22 VAL A 140     -36.501-134.179 314.449  1.00 64.57           H  
ATOM    578 HG23 VAL A 140     -36.845-135.859 314.149  1.00 64.57           H  
ATOM    579  N   ILE A 141     -41.567-135.228 313.207  1.00 62.12           N  
ANISOU  579  N   ILE A 141     8673   5421   9508    -92    232  -1478
ATOM    580  CA  ILE A 141     -42.971-135.006 312.799  1.00 62.25           C  
ANISOU  580  CA  ILE A 141     8775   5357   9519    102    239  -1358
ATOM    581  C   ILE A 141     -43.776-134.299 313.912  1.00 64.30           C  
ANISOU  581  C   ILE A 141     9019   5565   9847    180    227  -1610
ATOM    582  O   ILE A 141     -44.468-133.321 313.629  1.00 65.25           O  
ANISOU  582  O   ILE A 141     9218   5421  10154    276    284  -1612
ATOM    583  CB  ILE A 141     -43.754-136.316 312.404  1.00 59.76           C  
ANISOU  583  CB  ILE A 141     8438   5311   8955    212    168  -1191
ATOM    584  CG1 ILE A 141     -43.206-137.054 311.156  1.00 57.56           C  
ANISOU  584  CG1 ILE A 141     8170   5087   8612    146    187   -974
ATOM    585  CG2 ILE A 141     -45.278-136.117 312.200  1.00 60.67           C  
ANISOU  585  CG2 ILE A 141     8614   5375   9061    409    168  -1087
ATOM    586  CD1 ILE A 141     -42.823-136.168 309.969  1.00 60.45           C  
ANISOU  586  CD1 ILE A 141     8636   5214   9118    141    282   -774
ATOM    587  H   ILE A 141     -41.267-136.191 313.292  1.00 62.12           H  
ATOM    588  HA  ILE A 141     -42.954-134.327 311.945  1.00 62.25           H  
ATOM    589  HB  ILE A 141     -43.649-137.017 313.232  1.00 59.76           H  
ATOM    590 HG13 ILE A 141     -43.918-137.810 310.820  1.00 57.56           H  
ATOM    591 HG12 ILE A 141     -42.340-137.638 311.435  1.00 57.56           H  
ATOM    592 HG21 ILE A 141     -45.757-137.044 311.886  1.00 60.67           H  
ATOM    593 HG22 ILE A 141     -45.797-135.816 313.109  1.00 60.67           H  
ATOM    594 HG23 ILE A 141     -45.482-135.370 311.434  1.00 60.67           H  
ATOM    595 HD11 ILE A 141     -42.927-136.705 309.026  1.00 60.45           H  
ATOM    596 HD12 ILE A 141     -43.442-135.277 309.911  1.00 60.45           H  
ATOM    597 HD13 ILE A 141     -41.788-135.850 310.058  1.00 60.45           H  
ATOM    598  N   LEU A 142     -43.645-134.804 315.149  1.00 64.61           N  
ANISOU  598  N   LEU A 142     8952   5864   9734    147    155  -1825
ATOM    599  CA  LEU A 142     -44.328-134.295 316.339  1.00 68.77           C  
ANISOU  599  CA  LEU A 142     9442   6419  10270    226    145  -2085
ATOM    600  C   LEU A 142     -43.803-132.914 316.778  1.00 72.33           C  
ANISOU  600  C   LEU A 142     9907   6586  10987    137    212  -2338
ATOM    601  O   LEU A 142     -44.610-132.094 317.217  1.00 73.51           O  
ANISOU  601  O   LEU A 142    10071   6608  11250    240    242  -2520
ATOM    602  CB  LEU A 142     -44.233-135.346 317.471  1.00 70.02           C  
ANISOU  602  CB  LEU A 142     9474   6966  10162    198     53  -2225
ATOM    603  CG  LEU A 142     -45.415-136.346 317.529  1.00 71.50           C  
ANISOU  603  CG  LEU A 142     9639   7411  10119    336      0  -2088
ATOM    604  CD1 LEU A 142     -45.693-137.100 316.208  1.00 69.60           C  
ANISOU  604  CD1 LEU A 142     9463   7138   9843    385     -1  -1763
ATOM    605  CD2 LEU A 142     -45.253-137.316 318.719  1.00 72.28           C  
ANISOU  605  CD2 LEU A 142     9620   7876   9968    273    -84  -2177
ATOM    606  H   LEU A 142     -43.052-135.610 315.293  1.00 64.61           H  
ATOM    607  HA  LEU A 142     -45.381-134.158 316.086  1.00 68.77           H  
ATOM    608  HB3 LEU A 142     -44.201-134.834 318.435  1.00 70.02           H  
ATOM    609  HB2 LEU A 142     -43.286-135.885 317.405  1.00 70.02           H  
ATOM    610  HG  LEU A 142     -46.307-135.753 317.739  1.00 71.50           H  
ATOM    611 HD11 LEU A 142     -45.913-138.154 316.370  1.00 69.60           H  
ATOM    612 HD12 LEU A 142     -46.555-136.674 315.695  1.00 69.60           H  
ATOM    613 HD13 LEU A 142     -44.856-137.062 315.517  1.00 69.60           H  
ATOM    614 HD21 LEU A 142     -46.156-137.335 319.330  1.00 72.28           H  
ATOM    615 HD22 LEU A 142     -45.052-138.340 318.402  1.00 72.28           H  
ATOM    616 HD23 LEU A 142     -44.430-137.026 319.373  1.00 72.28           H  
ATOM    617  N   HIS A 143     -42.493-132.655 316.603  1.00 75.26           N  
ANISOU  617  N   HIS A 143    10265   6853  11476    -57    240  -2372
ATOM    618  CA  HIS A 143     -41.894-131.335 316.826  1.00 79.83           C  
ANISOU  618  CA  HIS A 143    10864   7118  12348   -167    316  -2606
ATOM    619  C   HIS A 143     -42.292-130.312 315.747  1.00 82.62           C  
ANISOU  619  C   HIS A 143    11368   7040  12984    -87    418  -2415
ATOM    620  O   HIS A 143     -42.469-129.140 316.076  1.00 84.55           O  
ANISOU  620  O   HIS A 143    11657   6985  13482    -55    477  -2600
ATOM    621  CB  HIS A 143     -40.362-131.444 316.946  1.00 79.84           C  
ANISOU  621  CB  HIS A 143    10787   7151  12398   -415    319  -2699
ATOM    622  CG  HIS A 143     -39.701-130.149 317.357  1.00 82.68           C  
ANISOU  622  CG  HIS A 143    11145   7207  13062   -566    393  -2980
ATOM    623  ND1 HIS A 143     -39.646-129.722 318.688  1.00 85.18           N  
ANISOU  623  ND1 HIS A 143    11369   7610  13386   -608    362  -3389
ATOM    624  CD2 HIS A 143     -39.121-129.184 316.559  1.00 83.77           C  
ANISOU  624  CD2 HIS A 143    11361   6955  13515   -695    503  -2918
ATOM    625  CE1 HIS A 143     -39.042-128.541 318.644  1.00 86.02           C  
ANISOU  625  CE1 HIS A 143    11495   7376  13815   -759    446  -3592
ATOM    626  NE2 HIS A 143     -38.703-128.175 317.407  1.00 85.04           N  
ANISOU  626  NE2 HIS A 143    11476   6943  13892   -819    535  -3299
ATOM    627  H   HIS A 143     -41.879-133.379 316.255  1.00 75.26           H  
ATOM    628  HA  HIS A 143     -42.270-130.966 317.783  1.00 79.83           H  
ATOM    629  HB3 HIS A 143     -39.928-131.773 316.001  1.00 79.84           H  
ATOM    630  HB2 HIS A 143     -40.100-132.205 317.682  1.00 79.84           H  
ATOM    631  HD2 HIS A 143     -38.991-129.130 315.489  1.00 83.77           H  
ATOM    632  HE1 HIS A 143     -38.844-127.939 319.518  1.00 86.02           H  
ATOM    633  HE2 HIS A 143     -38.247-127.313 317.138  1.00 85.04           H  
ATOM    634  N   SER A 144     -42.445-130.761 314.488  1.00 82.10           N  
ANISOU  634  N   SER A 144    11378   6940  12876    -47    438  -2044
ATOM    635  CA  SER A 144     -42.893-129.920 313.380  1.00 85.62           C  
ANISOU  635  CA  SER A 144    11965   7013  13553     41    525  -1805
ATOM    636  C   SER A 144     -44.344-129.454 313.571  1.00 91.28           C  
ANISOU  636  C   SER A 144    12727   7650  14307    299    512  -1819
ATOM    637  O   SER A 144     -44.604-128.271 313.381  1.00 94.31           O  
ANISOU  637  O   SER A 144    13201   7654  14978    377    583  -1810
ATOM    638  CB  SER A 144     -42.721-130.647 312.037  1.00 81.88           C  
ANISOU  638  CB  SER A 144    11542   6613  12956     39    538  -1414
ATOM    639  OG  SER A 144     -42.981-129.756 310.966  1.00 84.04           O  
ANISOU  639  OG  SER A 144    11947   6590  13395    160    605  -1143
ATOM    640  H   SER A 144     -42.254-131.730 314.271  1.00 82.10           H  
ATOM    641  HA  SER A 144     -42.250-129.036 313.366  1.00 85.62           H  
ATOM    642  HB3 SER A 144     -43.386-131.506 311.975  1.00 81.88           H  
ATOM    643  HB2 SER A 144     -41.714-131.039 311.921  1.00 81.88           H  
ATOM    644  HG  SER A 144     -43.885-129.440 311.046  1.00 84.04           H  
ATOM    645  N   ARG A 145     -45.240-130.366 313.988  1.00 96.54           N  
ANISOU  645  N   ARG A 145    13324   8662  14696    436    425  -1834
ATOM    646  CA  ARG A 145     -46.634-130.055 314.315  1.00101.77           C  
ANISOU  646  CA  ARG A 145    13993   9299  15377    677    412  -1882
ATOM    647  C   ARG A 145     -46.806-129.126 315.530  1.00 99.31           C  
ANISOU  647  C   ARG A 145    13642   8843  15247    689    442  -2280
ATOM    648  O   ARG A 145     -47.850-128.480 315.615  1.00 99.10           O  
ANISOU  648  O   ARG A 145    13639   8658  15356    892    465  -2340
ATOM    649  CB  ARG A 145     -47.443-131.353 314.517  1.00106.70           C  
ANISOU  649  CB  ARG A 145    14531  10349  15660    783    320  -1827
ATOM    650  CG  ARG A 145     -48.088-131.858 313.217  1.00112.19           C  
ANISOU  650  CG  ARG A 145    15278  11100  16249    914    299  -1458
ATOM    651  CD  ARG A 145     -49.139-132.948 313.486  1.00118.28           C  
ANISOU  651  CD  ARG A 145    15960  12219  16762   1053    224  -1457
ATOM    652  NE  ARG A 145     -50.067-133.106 312.353  1.00125.95           N  
ANISOU  652  NE  ARG A 145    16970  13164  17722   1248    212  -1196
ATOM    653  CZ  ARG A 145     -51.274-133.704 312.374  1.00127.60           C  
ANISOU  653  CZ  ARG A 145    17102  13656  17724   1370    151  -1140
ATOM    654  NH1 ARG A 145     -52.005-133.723 311.253  1.00128.81           N  
ANISOU  654  NH1 ARG A 145    17277  13792  17872   1544    135   -910
ATOM    655  NH2 ARG A 145     -51.772-134.280 313.481  1.00126.13           N1+
ANISOU  655  NH2 ARG A 145    16810  13782  17332   1312    107  -1302
ATOM    656  H   ARG A 145     -44.952-131.327 314.119  1.00 96.54           H  
ATOM    657  HA  ARG A 145     -47.059-129.507 313.474  1.00101.77           H  
ATOM    658  HB3 ARG A 145     -48.262-131.159 315.212  1.00106.70           H  
ATOM    659  HB2 ARG A 145     -46.839-132.128 314.992  1.00106.70           H  
ATOM    660  HG3 ARG A 145     -47.282-132.285 312.617  1.00112.19           H  
ATOM    661  HG2 ARG A 145     -48.509-131.043 312.626  1.00112.19           H  
ATOM    662  HD3 ARG A 145     -49.643-132.812 314.443  1.00118.28           H  
ATOM    663  HD2 ARG A 145     -48.622-133.907 313.541  1.00118.28           H  
ATOM    664  HE  ARG A 145     -49.728-132.760 311.467  1.00125.95           H  
ATOM    665 HH12 ARG A 145     -52.900-134.190 311.235  1.00128.81           H  
ATOM    666 HH11 ARG A 145     -51.630-133.340 310.397  1.00128.81           H  
ATOM    667 HH22 ARG A 145     -52.667-134.744 313.463  1.00126.13           H  
ATOM    668 HH21 ARG A 145     -51.219-134.298 314.325  1.00126.13           H  
ATOM    669  N   SER A 146     -45.801-129.036 316.420  1.00 95.79           N  
ANISOU  669  N   SER A 146    13126   8460  14809    483    441  -2569
ATOM    670  CA  SER A 146     -45.818-128.107 317.552  1.00 98.03           C  
ANISOU  670  CA  SER A 146    13365   8612  15269    470    474  -2989
ATOM    671  C   SER A 146     -45.685-126.631 317.125  1.00 99.23           C  
ANISOU  671  C   SER A 146    13636   8209  15857    488    579  -3004
ATOM    672  O   SER A 146     -46.168-125.767 317.856  1.00101.14           O  
ANISOU  672  O   SER A 146    13874   8326  16227    595    605  -3225
ATOM    673  CB  SER A 146     -44.710-128.476 318.559  1.00 99.17           C  
ANISOU  673  CB  SER A 146    13396   8973  15311    227    440  -3285
ATOM    674  OG  SER A 146     -44.972-129.727 319.163  1.00100.51           O  
ANISOU  674  OG  SER A 146    13448   9645  15096    236    342  -3315
ATOM    675  H   SER A 146     -44.964-129.589 316.296  1.00 95.79           H  
ATOM    676  HA  SER A 146     -46.780-128.205 318.060  1.00 98.03           H  
ATOM    677  HB3 SER A 146     -44.664-127.735 319.358  1.00 99.17           H  
ATOM    678  HB2 SER A 146     -43.725-128.489 318.099  1.00 99.17           H  
ATOM    679  HG  SER A 146     -44.877-130.418 318.500  1.00100.51           H  
ATOM    680  N   LEU A 147     -45.031-126.368 315.976  1.00 96.66           N  
ANISOU  680  N   LEU A 147    13413   7618  15696    377    634  -2713
ATOM    681  CA  LEU A 147     -44.655-125.022 315.529  1.00 98.07           C  
ANISOU  681  CA  LEU A 147    13701   7357  16205    330    719  -2652
ATOM    682  C   LEU A 147     -45.219-124.646 314.144  1.00101.52           C  
ANISOU  682  C   LEU A 147    14285   7499  16789    490    764  -2212
ATOM    683  O   LEU A 147     -45.190-123.463 313.805  1.00108.60           O  
ANISOU  683  O   LEU A 147    15283   8045  17934    494    820  -2114
ATOM    684  CB  LEU A 147     -43.112-124.909 315.508  1.00 97.60           C  
ANISOU  684  CB  LEU A 147    13620   7235  16228      9    756  -2712
ATOM    685  CG  LEU A 147     -42.371-125.326 316.804  1.00 95.54           C  
ANISOU  685  CG  LEU A 147    13195   7327  15781   -180    696  -3084
ATOM    686  CD1 LEU A 147     -40.852-125.154 316.626  1.00 97.14           C  
ANISOU  686  CD1 LEU A 147    13366   7435  16108   -481    738  -3129
ATOM    687  CD2 LEU A 147     -42.888-124.617 318.074  1.00 96.78           C  
ANISOU  687  CD2 LEU A 147    13269   7625  15879    -94    658  -3473
ATOM    688  H   LEU A 147     -44.676-127.136 315.423  1.00 96.66           H  
ATOM    689  HA  LEU A 147     -45.049-124.273 316.217  1.00 98.07           H  
ATOM    690  HB3 LEU A 147     -42.840-123.879 315.269  1.00 97.60           H  
ATOM    691  HB2 LEU A 147     -42.727-125.517 314.687  1.00 97.60           H  
ATOM    692  HG  LEU A 147     -42.539-126.394 316.946  1.00 95.54           H  
ATOM    693 HD11 LEU A 147     -40.336-126.087 316.850  1.00 97.14           H  
ATOM    694 HD12 LEU A 147     -40.592-124.883 315.603  1.00 97.14           H  
ATOM    695 HD13 LEU A 147     -40.428-124.385 317.272  1.00 97.14           H  
ATOM    696 HD21 LEU A 147     -42.084-124.232 318.701  1.00 96.78           H  
ATOM    697 HD22 LEU A 147     -43.535-123.772 317.840  1.00 96.78           H  
ATOM    698 HD23 LEU A 147     -43.461-125.306 318.695  1.00 96.78           H  
ATOM    699  N   ARG A 148     -45.690-125.629 313.359  1.00 98.17           N  
ANISOU  699  N   ARG A 148    13869   7257  16176    618    727  -1920
ATOM    700  CA  ARG A 148     -46.177-125.461 311.989  1.00 99.70           C  
ANISOU  700  CA  ARG A 148    14186   7251  16446    764    757  -1468
ATOM    701  C   ARG A 148     -47.505-126.211 311.831  1.00 98.93           C  
ANISOU  701  C   ARG A 148    14048   7465  16077   1032    666  -1322
ATOM    702  O   ARG A 148     -47.541-127.430 311.994  1.00 94.22           O  
ANISOU  702  O   ARG A 148    13363   7307  15132   1000    588  -1311
ATOM    703  CB  ARG A 148     -45.142-126.014 310.982  1.00 98.91           C  
ANISOU  703  CB  ARG A 148    14131   7189  16263    560    792  -1150
ATOM    704  CG  ARG A 148     -43.783-125.284 310.945  1.00100.36           C  
ANISOU  704  CG  ARG A 148    14341   7070  16723    272    893  -1265
ATOM    705  CD  ARG A 148     -43.772-123.977 310.126  1.00105.81           C  
ANISOU  705  CD  ARG A 148    15175   7375  17653    281    971   -935
ATOM    706  NE  ARG A 148     -43.963-124.222 308.682  1.00109.42           N  
ANISOU  706  NE  ARG A 148    15707   7859  18010    379    995   -465
ATOM    707  CZ  ARG A 148     -43.050-124.659 307.791  1.00114.66           C  
ANISOU  707  CZ  ARG A 148    16391   8582  18594    185   1054   -201
ATOM    708  NH1 ARG A 148     -41.758-124.835 308.108  1.00117.12           N  
ANISOU  708  NH1 ARG A 148    16658   8825  19018   -118   1124   -367
ATOM    709  NH2 ARG A 148     -43.453-124.940 306.547  1.00115.61           N1+
ANISOU  709  NH2 ARG A 148    16559   8859  18507    289   1043    214
ATOM    710  H   ARG A 148     -45.671-126.583 313.695  1.00 98.17           H  
ATOM    711  HA  ARG A 148     -46.351-124.406 311.772  1.00 99.70           H  
ATOM    712  HB3 ARG A 148     -45.578-126.002 309.985  1.00 98.91           H  
ATOM    713  HB2 ARG A 148     -44.959-127.068 311.187  1.00 98.91           H  
ATOM    714  HG3 ARG A 148     -43.107-125.985 310.452  1.00100.36           H  
ATOM    715  HG2 ARG A 148     -43.345-125.137 311.932  1.00100.36           H  
ATOM    716  HD3 ARG A 148     -42.909-123.350 310.354  1.00105.81           H  
ATOM    717  HD2 ARG A 148     -44.646-123.391 310.409  1.00105.81           H  
ATOM    718  HE  ARG A 148     -44.911-124.110 308.356  1.00109.42           H  
ATOM    719 HH12 ARG A 148     -41.102-125.174 307.418  1.00117.12           H  
ATOM    720 HH11 ARG A 148     -41.435-124.632 309.043  1.00117.12           H  
ATOM    721 HH22 ARG A 148     -42.811-125.346 305.876  1.00115.61           H  
ATOM    722 HH21 ARG A 148     -44.416-124.810 306.274  1.00115.61           H  
ATOM    723  N   CYS A 149     -48.563-125.462 311.485  1.00104.01           N  
ANISOU  723  N   CYS A 149    14750   7873  16898   1295    676  -1206
ATOM    724  CA  CYS A 149     -49.915-125.974 311.247  1.00103.81           C  
ANISOU  724  CA  CYS A 149    14665   8126  16654   1564    592  -1095
ATOM    725  C   CYS A 149     -50.059-126.671 309.875  1.00 99.39           C  
ANISOU  725  C   CYS A 149    14144   7743  15875   1616    551   -639
ATOM    726  O   CYS A 149     -50.818-127.634 309.768  1.00 92.90           O  
ANISOU  726  O   CYS A 149    13239   7294  14764   1741    466   -574
ATOM    727  CB  CYS A 149     -50.941-124.828 311.420  1.00111.80           C  
ANISOU  727  CB  CYS A 149    15702   8817  17961   1844    616  -1171
ATOM    728  SG  CYS A 149     -52.670-125.328 311.156  1.00113.39           S  
ANISOU  728  SG  CYS A 149    15841   9250  17993   2218    527   -940
ATOM    729  H   CYS A 149     -48.447-124.464 311.386  1.00104.01           H  
ATOM    730  HA  CYS A 149     -50.129-126.723 312.012  1.00103.81           H  
ATOM    731  HB3 CYS A 149     -50.718-124.012 310.731  1.00111.80           H  
ATOM    732  HB2 CYS A 149     -50.866-124.414 312.426  1.00111.80           H  
ATOM    733  HG  CYS A 149     -52.534-125.651 309.867  1.00113.39           H  
ATOM    734  N   ARG A 150     -49.367-126.143 308.850  1.00105.34           N  
ANISOU  734  N   ARG A 150    15013   8265  16746   1503    615   -336
ATOM    735  CA  ARG A 150     -49.592-126.471 307.439  1.00112.62           C  
ANISOU  735  CA  ARG A 150    15990   9279  17521   1605    591    119
ATOM    736  C   ARG A 150     -49.122-127.869 306.967  1.00114.26           C  
ANISOU  736  C   ARG A 150    16140   9928  17345   1461    542    243
ATOM    737  O   ARG A 150     -49.922-128.519 306.291  1.00116.89           O  
ANISOU  737  O   ARG A 150    16437  10543  17434   1609    467    446
ATOM    738  CB  ARG A 150     -49.019-125.348 306.542  1.00120.01           C  
ANISOU  738  CB  ARG A 150    17078   9763  18758   1559    693    418
ATOM    739  CG  ARG A 150     -49.632-123.953 306.799  1.00128.26           C  
ANISOU  739  CG  ARG A 150    18195  10333  20203   1769    733    392
ATOM    740  CD  ARG A 150     -50.959-123.701 306.059  1.00133.33           C  
ANISOU  740  CD  ARG A 150    18854  11008  20797   2104    667    728
ATOM    741  NE  ARG A 150     -50.758-123.548 304.605  1.00138.00           N  
ANISOU  741  NE  ARG A 150    19549  11555  21330   2075    690   1227
ATOM    742  CZ  ARG A 150     -51.698-123.480 303.645  1.00142.19           C  
ANISOU  742  CZ  ARG A 150    20096  12172  21756   2325    621   1596
ATOM    743  NH1 ARG A 150     -53.010-123.537 303.924  1.00142.78           N  
ANISOU  743  NH1 ARG A 150    20085  12368  21796   2629    527   1522
ATOM    744  NH2 ARG A 150     -51.309-123.353 302.370  1.00144.77           N1+
ANISOU  744  NH2 ARG A 150    20510  12498  21996   2266    645   2037
ATOM    745  H   ARG A 150     -48.738-125.375 309.030  1.00105.34           H  
ATOM    746  HA  ARG A 150     -50.674-126.462 307.295  1.00112.62           H  
ATOM    747  HB3 ARG A 150     -49.158-125.619 305.495  1.00120.01           H  
ATOM    748  HB2 ARG A 150     -47.941-125.271 306.664  1.00120.01           H  
ATOM    749  HG3 ARG A 150     -48.900-123.241 306.412  1.00128.26           H  
ATOM    750  HG2 ARG A 150     -49.718-123.703 307.857  1.00128.26           H  
ATOM    751  HD3 ARG A 150     -51.526-122.881 306.503  1.00133.33           H  
ATOM    752  HD2 ARG A 150     -51.577-124.593 306.160  1.00133.33           H  
ATOM    753  HE  ARG A 150     -49.792-123.490 304.314  1.00138.00           H  
ATOM    754 HH12 ARG A 150     -53.698-123.484 303.187  1.00142.78           H  
ATOM    755 HH11 ARG A 150     -53.316-123.630 304.882  1.00142.78           H  
ATOM    756 HH22 ARG A 150     -51.993-123.300 301.630  1.00144.77           H  
ATOM    757 HH21 ARG A 150     -50.328-123.310 302.135  1.00144.77           H  
ATOM    758  N   PRO A 151     -47.884-128.327 307.287  1.00114.90           N  
ANISOU  758  N   PRO A 151    16202  10087  17368   1184    579    124
ATOM    759  CA  PRO A 151     -47.386-129.633 306.802  1.00110.51           C  
ANISOU  759  CA  PRO A 151    15592   9920  16477   1071    539    249
ATOM    760  C   PRO A 151     -48.084-130.814 307.503  1.00102.55           C  
ANISOU  760  C   PRO A 151    14456   9307  15200   1121    435     32
ATOM    761  O   PRO A 151     -47.978-130.943 308.724  1.00 99.54           O  
ANISOU  761  O   PRO A 151    14008   8967  14846   1060    418   -293
ATOM    762  CB  PRO A 151     -45.869-129.588 307.082  1.00111.95           C  
ANISOU  762  CB  PRO A 151    15780  10015  16740    775    619    165
ATOM    763  CG  PRO A 151     -45.546-128.127 307.338  1.00115.49           C  
ANISOU  763  CG  PRO A 151    16311   9992  17580    727    712     81
ATOM    764  CD  PRO A 151     -46.818-127.625 308.000  1.00116.88           C  
ANISOU  764  CD  PRO A 151    16474  10065  17870    958    664   -104
ATOM    765  HA  PRO A 151     -47.542-129.683 305.722  1.00110.51           H  
ATOM    766  HB3 PRO A 151     -45.276-130.008 306.270  1.00111.95           H  
ATOM    767  HB2 PRO A 151     -45.624-130.148 307.982  1.00111.95           H  
ATOM    768  HG3 PRO A 151     -45.396-127.612 306.387  1.00115.49           H  
ATOM    769  HG2 PRO A 151     -44.652-127.982 307.945  1.00115.49           H  
ATOM    770  HD2 PRO A 151     -46.852-127.927 309.047  1.00116.88           H  
ATOM    771  HD3 PRO A 151     -46.862-126.541 307.967  1.00116.88           H  
ATOM    772  N   SER A 152     -48.819-131.619 306.720  1.00101.31           N  
ANISOU  772  N   SER A 152    14263   9455  14777   1217    367    218
ATOM    773  CA  SER A 152     -49.668-132.702 307.222  1.00 98.79           C  
ANISOU  773  CA  SER A 152    13828   9478  14228   1291    271     60
ATOM    774  C   SER A 152     -48.888-133.958 307.651  1.00 90.69           C  
ANISOU  774  C   SER A 152    12730   8713  13013   1092    246    -77
ATOM    775  O   SER A 152     -49.160-134.482 308.730  1.00 85.85           O  
ANISOU  775  O   SER A 152    12034   8259  12327   1072    200   -317
ATOM    776  CB  SER A 152     -50.730-133.048 306.162  1.00102.41           C  
ANISOU  776  CB  SER A 152    14263  10142  14504   1477    205    296
ATOM    777  OG  SER A 152     -51.759-132.079 306.163  1.00104.35           O  
ANISOU  777  OG  SER A 152    14536  10526  14586   1387    213    531
ATOM    778  H   SER A 152     -48.859-131.443 305.726  1.00101.31           H  
ATOM    779  HA  SER A 152     -50.189-132.344 308.114  1.00 98.79           H  
ATOM    780  HB3 SER A 152     -51.188-134.010 306.385  1.00102.41           H  
ATOM    781  HB2 SER A 152     -50.294-133.129 305.165  1.00102.41           H  
ATOM    782  HG  SER A 152     -51.388-131.235 305.894  1.00104.35           H  
ATOM    783  N   TYR A 153     -47.947-134.407 306.799  1.00 86.90           N  
ANISOU  783  N   TYR A 153    12276   8294  12449    954    276     81
ATOM    784  CA  TYR A 153     -47.107-135.605 306.964  1.00 84.18           C  
ANISOU  784  CA  TYR A 153    11861   8176  11947    784    255    -22
ATOM    785  C   TYR A 153     -47.891-136.931 307.048  1.00 83.82           C  
ANISOU  785  C   TYR A 153    11731   8460  11656    850    162    -48
ATOM    786  O   TYR A 153     -47.440-137.850 307.732  1.00 82.73           O  
ANISOU  786  O   TYR A 153    11522   8487  11426    754    124   -201
ATOM    787  CB  TYR A 153     -46.144-135.465 308.166  1.00 82.10           C  
ANISOU  787  CB  TYR A 153    11556   7840  11796    644    267   -299
ATOM    788  CG  TYR A 153     -45.271-134.230 308.171  1.00 85.32           C  
ANISOU  788  CG  TYR A 153    12030   7928  12460    530    362   -317
ATOM    789  CD1 TYR A 153     -44.323-134.021 307.148  1.00 85.89           C  
ANISOU  789  CD1 TYR A 153    12165   7884  12586    441    443    -91
ATOM    790  CD2 TYR A 153     -45.371-133.315 309.236  1.00 87.74           C  
ANISOU  790  CD2 TYR A 153    12327   8057  12954    500    379   -570
ATOM    791  CE1 TYR A 153     -43.449-132.920 307.211  1.00 88.02           C  
ANISOU  791  CE1 TYR A 153    12490   7847  13108    312    540    -98
ATOM    792  CE2 TYR A 153     -44.498-132.219 309.298  1.00 88.58           C  
ANISOU  792  CE2 TYR A 153    12487   7851  13319    375    469   -609
ATOM    793  CZ  TYR A 153     -43.523-132.030 308.299  1.00 88.48           C  
ANISOU  793  CZ  TYR A 153    12540   7705  13375    276    551   -363
ATOM    794  OH  TYR A 153     -42.651-130.987 308.386  1.00 90.39           O  
ANISOU  794  OH  TYR A 153    12830   7621  13894    128    650   -397
ATOM    795  H   TYR A 153     -47.781-133.885 305.952  1.00 86.90           H  
ATOM    796  HA  TYR A 153     -46.506-135.678 306.057  1.00 84.18           H  
ATOM    797  HB3 TYR A 153     -45.466-136.320 308.203  1.00 82.10           H  
ATOM    798  HB2 TYR A 153     -46.708-135.502 309.099  1.00 82.10           H  
ATOM    799  HD1 TYR A 153     -44.247-134.718 306.328  1.00 85.89           H  
ATOM    800  HD2 TYR A 153     -46.106-133.456 310.015  1.00 87.74           H  
ATOM    801  HE1 TYR A 153     -42.708-132.772 306.438  1.00 88.02           H  
ATOM    802  HE2 TYR A 153     -44.599-131.525 310.115  1.00 88.58           H  
ATOM    803  HH  TYR A 153     -42.736-130.489 309.207  1.00 90.39           H  
ATOM    804  N   HIS A 154     -49.038-137.028 306.352  1.00 84.50           N  
ANISOU  804  N   HIS A 154    11818   8647  11642   1009    123    109
ATOM    805  CA  HIS A 154     -49.870-138.235 306.331  1.00 81.57           C  
ANISOU  805  CA  HIS A 154    11357   8578  11058   1054     39     73
ATOM    806  C   HIS A 154     -49.156-139.454 305.728  1.00 74.52           C  
ANISOU  806  C   HIS A 154    10435   7867  10011    918     32    103
ATOM    807  O   HIS A 154     -49.168-140.509 306.357  1.00 71.31           O  
ANISOU  807  O   HIS A 154     9959   7622   9513    852    -14    -28
ATOM    808  CB  HIS A 154     -51.206-137.962 305.618  1.00 86.84           C  
ANISOU  808  CB  HIS A 154    12013   9328  11654   1249     -4    227
ATOM    809  CG  HIS A 154     -52.148-137.022 306.327  1.00 91.33           C  
ANISOU  809  CG  HIS A 154    12572   9769  12359   1414    -11    154
ATOM    810  ND1 HIS A 154     -52.329-137.029 307.699  1.00 92.88           N  
ANISOU  810  ND1 HIS A 154    12696  10027  12567   1417    -33    -84
ATOM    811  CD2 HIS A 154     -52.969-136.023 305.852  1.00 96.19           C  
ANISOU  811  CD2 HIS A 154    13235  10204  13107   1591      3    285
ATOM    812  CE1 HIS A 154     -53.206-136.068 307.988  1.00 96.84           C  
ANISOU  812  CE1 HIS A 154    13193  10400  13202   1588    -26   -126
ATOM    813  NE2 HIS A 154     -53.639-135.416 306.917  1.00 98.92           N  
ANISOU  813  NE2 HIS A 154    13532  10497  13558   1704     -7     97
ATOM    814  H   HIS A 154     -49.374-136.238 305.822  1.00 84.50           H  
ATOM    815  HA  HIS A 154     -50.088-138.498 307.367  1.00 81.57           H  
ATOM    816  HB3 HIS A 154     -51.744-138.895 305.448  1.00 86.84           H  
ATOM    817  HB2 HIS A 154     -51.001-137.534 304.641  1.00 86.84           H  
ATOM    818  HD1 HIS A 154     -51.846-137.614 308.370  1.00 92.88           H  
ATOM    819  HD2 HIS A 154     -53.125-135.693 304.836  1.00 96.19           H  
ATOM    820  HE1 HIS A 154     -53.524-135.839 308.994  1.00 96.84           H  
ATOM    821  N   PHE A 155     -48.508-139.273 304.565  1.00 71.76           N  
ANISOU  821  N   PHE A 155    10136   7493   9634    878     81    280
ATOM    822  CA  PHE A 155     -47.670-140.293 303.935  1.00 68.49           C  
ANISOU  822  CA  PHE A 155     9686   7252   9084    758     87    283
ATOM    823  C   PHE A 155     -46.399-140.641 304.731  1.00 68.44           C  
ANISOU  823  C   PHE A 155     9657   7181   9166    599    118    127
ATOM    824  O   PHE A 155     -46.182-141.819 305.013  1.00 69.01           O  
ANISOU  824  O   PHE A 155     9661   7399   9160    538     76     14
ATOM    825  CB  PHE A 155     -47.395-139.939 302.455  1.00 70.98           C  
ANISOU  825  CB  PHE A 155    10050   7590   9329    755    144    506
ATOM    826  CG  PHE A 155     -46.219-140.669 301.825  1.00 75.34           C  
ANISOU  826  CG  PHE A 155    10575   8239   9812    604    196    486
ATOM    827  CD1 PHE A 155     -46.220-142.078 301.743  1.00 76.20           C  
ANISOU  827  CD1 PHE A 155    10606   8576   9772    570    149    380
ATOM    828  CD2 PHE A 155     -45.081-139.954 301.398  1.00 78.09           C  
ANISOU  828  CD2 PHE A 155    10966   8445  10260    492    299    563
ATOM    829  CE1 PHE A 155     -45.118-142.744 301.228  1.00 75.65           C  
ANISOU  829  CE1 PHE A 155    10498   8592   9654    451    201    339
ATOM    830  CE2 PHE A 155     -43.991-140.640 300.883  1.00 77.83           C  
ANISOU  830  CE2 PHE A 155    10886   8525  10162    360    355    531
ATOM    831  CZ  PHE A 155     -44.010-142.027 300.796  1.00 76.07           C  
ANISOU  831  CZ  PHE A 155    10582   8532   9790    351    304    412
ATOM    832  H   PHE A 155     -48.544-138.374 304.107  1.00 71.76           H  
ATOM    833  HA  PHE A 155     -48.255-141.214 303.919  1.00 68.49           H  
ATOM    834  HB3 PHE A 155     -47.240-138.865 302.349  1.00 70.98           H  
ATOM    835  HB2 PHE A 155     -48.281-140.169 301.862  1.00 70.98           H  
ATOM    836  HD1 PHE A 155     -47.074-142.640 302.090  1.00 76.20           H  
ATOM    837  HD2 PHE A 155     -45.050-138.877 301.471  1.00 78.09           H  
ATOM    838  HE1 PHE A 155     -45.125-143.822 301.168  1.00 75.65           H  
ATOM    839  HE2 PHE A 155     -43.127-140.087 300.551  1.00 77.83           H  
ATOM    840  HZ  PHE A 155     -43.159-142.557 300.398  1.00 76.07           H  
ATOM    841  N   ILE A 156     -45.585-139.619 305.051  1.00 69.12           N  
ANISOU  841  N   ILE A 156     9792   7043   9429    533    188    120
ATOM    842  CA  ILE A 156     -44.283-139.778 305.711  1.00 65.98           C  
ANISOU  842  CA  ILE A 156     9352   6604   9113    377    214    -29
ATOM    843  C   ILE A 156     -44.403-140.383 307.126  1.00 62.78           C  
ANISOU  843  C   ILE A 156     8877   6284   8691    378    134   -234
ATOM    844  O   ILE A 156     -43.582-141.228 307.484  1.00 61.09           O  
ANISOU  844  O   ILE A 156     8595   6180   8437    291    107   -331
ATOM    845  CB  ILE A 156     -43.485-138.434 305.759  1.00 68.88           C  
ANISOU  845  CB  ILE A 156     9778   6705   9690    295    305    -14
ATOM    846  CG1 ILE A 156     -43.146-137.961 304.323  1.00 73.70           C  
ANISOU  846  CG1 ILE A 156    10449   7259  10295    262    397    226
ATOM    847  CG2 ILE A 156     -42.192-138.486 306.613  1.00 66.27           C  
ANISOU  847  CG2 ILE A 156     9378   6357   9446    136    316   -205
ATOM    848  CD1 ILE A 156     -42.527-136.557 304.238  1.00 76.66           C  
ANISOU  848  CD1 ILE A 156    10889   7340  10899    166    500    278
ATOM    849  H   ILE A 156     -45.838-138.679 304.784  1.00 69.12           H  
ATOM    850  HA  ILE A 156     -43.708-140.486 305.111  1.00 65.98           H  
ATOM    851  HB  ILE A 156     -44.136-137.680 306.204  1.00 68.88           H  
ATOM    852 HG13 ILE A 156     -44.041-137.972 303.701  1.00 73.70           H  
ATOM    853 HG12 ILE A 156     -42.462-138.676 303.863  1.00 73.70           H  
ATOM    854 HG21 ILE A 156     -41.647-137.542 306.584  1.00 66.27           H  
ATOM    855 HG22 ILE A 156     -42.394-138.680 307.666  1.00 66.27           H  
ATOM    856 HG23 ILE A 156     -41.516-139.263 306.254  1.00 66.27           H  
ATOM    857 HD11 ILE A 156     -42.897-136.018 303.365  1.00 76.66           H  
ATOM    858 HD12 ILE A 156     -42.753-135.953 305.116  1.00 76.66           H  
ATOM    859 HD13 ILE A 156     -41.443-136.616 304.148  1.00 76.66           H  
ATOM    860  N   GLY A 157     -45.451-139.988 307.868  1.00 62.28           N  
ANISOU  860  N   GLY A 157     8824   6185   8653    484     96   -295
ATOM    861  CA  GLY A 157     -45.766-140.507 309.195  1.00 61.64           C  
ANISOU  861  CA  GLY A 157     8673   6218   8529    480     29   -473
ATOM    862  C   GLY A 157     -46.291-141.948 309.124  1.00 58.73           C  
ANISOU  862  C   GLY A 157     8245   6081   7990    493    -40   -454
ATOM    863  O   GLY A 157     -45.877-142.766 309.941  1.00 52.57           O  
ANISOU  863  O   GLY A 157     7403   5403   7168    422    -81   -543
ATOM    864  H   GLY A 157     -46.087-139.292 307.497  1.00 62.28           H  
ATOM    865  HA3 GLY A 157     -46.528-139.875 309.648  1.00 61.64           H  
ATOM    866  HA2 GLY A 157     -44.885-140.455 309.838  1.00 61.64           H  
ATOM    867  N   SER A 158     -47.159-142.273 308.145  1.00 59.98           N  
ANISOU  867  N   SER A 158     8415   6322   8054    583    -56   -334
ATOM    868  CA  SER A 158     -47.718-143.617 307.941  1.00 60.08           C  
ANISOU  868  CA  SER A 158     8368   6532   7928    582   -115   -330
ATOM    869  C   SER A 158     -46.652-144.662 307.580  1.00 63.29           C  
ANISOU  869  C   SER A 158     8748   6981   8316    474   -112   -339
ATOM    870  O   SER A 158     -46.643-145.742 308.171  1.00 62.09           O  
ANISOU  870  O   SER A 158     8542   6921   8128    433   -161   -400
ATOM    871  CB  SER A 158     -48.835-143.562 306.880  1.00 58.84           C  
ANISOU  871  CB  SER A 158     8217   6463   7677    681   -129   -212
ATOM    872  OG  SER A 158     -49.437-144.822 306.672  1.00 54.57           O  
ANISOU  872  OG  SER A 158     7622   6090   7021    646   -172   -216
ATOM    873  H   SER A 158     -47.461-141.563 307.491  1.00 59.98           H  
ATOM    874  HA  SER A 158     -48.168-143.927 308.886  1.00 60.08           H  
ATOM    875  HB3 SER A 158     -48.449-143.202 305.926  1.00 58.84           H  
ATOM    876  HB2 SER A 158     -49.614-142.869 307.186  1.00 58.84           H  
ATOM    877  HG  SER A 158     -48.910-145.311 306.028  1.00 54.57           H  
ATOM    878  N   LEU A 159     -45.761-144.301 306.642  1.00 66.86           N  
ANISOU  878  N   LEU A 159     9235   7367   8802    432    -49   -272
ATOM    879  CA  LEU A 159     -44.627-145.114 306.210  1.00 66.84           C  
ANISOU  879  CA  LEU A 159     9191   7414   8789    343    -34   -298
ATOM    880  C   LEU A 159     -43.631-145.382 307.353  1.00 65.61           C  
ANISOU  880  C   LEU A 159     8984   7234   8713    270    -58   -415
ATOM    881  O   LEU A 159     -43.127-146.501 307.447  1.00 60.00           O  
ANISOU  881  O   LEU A 159     8213   6598   7986    237    -92   -459
ATOM    882  CB  LEU A 159     -43.966-144.426 304.992  1.00 68.66           C  
ANISOU  882  CB  LEU A 159     9457   7595   9035    302     56   -204
ATOM    883  CG  LEU A 159     -42.794-145.193 304.336  1.00 70.27           C  
ANISOU  883  CG  LEU A 159     9604   7885   9209    227     90   -235
ATOM    884  CD1 LEU A 159     -43.246-146.549 303.748  1.00 70.69           C  
ANISOU  884  CD1 LEU A 159     9626   8095   9136    270     48   -247
ATOM    885  CD2 LEU A 159     -42.087-144.304 303.294  1.00 70.52           C  
ANISOU  885  CD2 LEU A 159     9662   7878   9256    166    198   -139
ATOM    886  H   LEU A 159     -45.846-143.392 306.203  1.00 66.86           H  
ATOM    887  HA  LEU A 159     -45.030-146.077 305.892  1.00 66.84           H  
ATOM    888  HB3 LEU A 159     -43.611-143.442 305.304  1.00 68.66           H  
ATOM    889  HB2 LEU A 159     -44.728-144.236 304.233  1.00 68.66           H  
ATOM    890  HG  LEU A 159     -42.045-145.408 305.097  1.00 70.27           H  
ATOM    891 HD11 LEU A 159     -42.909-146.705 302.724  1.00 70.69           H  
ATOM    892 HD12 LEU A 159     -42.852-147.373 304.343  1.00 70.69           H  
ATOM    893 HD13 LEU A 159     -44.331-146.653 303.736  1.00 70.69           H  
ATOM    894 HD21 LEU A 159     -41.798-144.846 302.394  1.00 70.52           H  
ATOM    895 HD22 LEU A 159     -42.714-143.469 302.980  1.00 70.52           H  
ATOM    896 HD23 LEU A 159     -41.178-143.872 303.712  1.00 70.52           H  
ATOM    897  N   ALA A 160     -43.405-144.376 308.219  1.00 69.86           N  
ANISOU  897  N   ALA A 160     9535   7669   9339    250    -46   -474
ATOM    898  CA  ALA A 160     -42.529-144.483 309.383  1.00 68.34           C  
ANISOU  898  CA  ALA A 160     9277   7491   9198    179    -80   -594
ATOM    899  C   ALA A 160     -43.042-145.449 310.461  1.00 64.35           C  
ANISOU  899  C   ALA A 160     8723   7116   8610    213   -171   -635
ATOM    900  O   ALA A 160     -42.244-146.237 310.963  1.00 61.91           O  
ANISOU  900  O   ALA A 160     8345   6880   8296    175   -218   -669
ATOM    901  CB  ALA A 160     -42.234-143.093 309.960  1.00 70.57           C  
ANISOU  901  CB  ALA A 160     9580   7644   9591    139    -45   -679
ATOM    902  H   ALA A 160     -43.856-143.483 308.078  1.00 69.86           H  
ATOM    903  HA  ALA A 160     -41.592-144.891 309.015  1.00 68.34           H  
ATOM    904  HB1 ALA A 160     -41.570-143.156 310.823  1.00 70.57           H  
ATOM    905  HB2 ALA A 160     -41.742-142.463 309.220  1.00 70.57           H  
ATOM    906  HB3 ALA A 160     -43.147-142.586 310.272  1.00 70.57           H  
ATOM    907  N   VAL A 161     -44.353-145.421 310.760  1.00 60.58           N  
ANISOU  907  N   VAL A 161     8272   6677   8070    286   -194   -620
ATOM    908  CA  VAL A 161     -44.984-146.352 311.705  1.00 58.35           C  
ANISOU  908  CA  VAL A 161     7940   6531   7700    302   -265   -634
ATOM    909  C   VAL A 161     -45.000-147.802 311.170  1.00 53.17           C  
ANISOU  909  C   VAL A 161     7259   5933   7011    290   -296   -563
ATOM    910  O   VAL A 161     -44.724-148.721 311.941  1.00 49.50           O  
ANISOU  910  O   VAL A 161     6744   5533   6532    263   -351   -562
ATOM    911  CB  VAL A 161     -46.435-145.927 312.078  1.00 59.55           C  
ANISOU  911  CB  VAL A 161     8108   6728   7792    379   -268   -637
ATOM    912  CG1 VAL A 161     -47.166-146.934 312.990  1.00 57.77           C  
ANISOU  912  CG1 VAL A 161     7822   6662   7465    372   -327   -634
ATOM    913  CG2 VAL A 161     -46.464-144.554 312.769  1.00 62.35           C  
ANISOU  913  CG2 VAL A 161     8483   6995   8210    403   -233   -737
ATOM    914  H   VAL A 161     -44.959-144.747 310.312  1.00 60.58           H  
ATOM    915  HA  VAL A 161     -44.387-146.345 312.620  1.00 58.35           H  
ATOM    916  HB  VAL A 161     -47.013-145.832 311.157  1.00 59.55           H  
ATOM    917 HG11 VAL A 161     -48.098-146.521 313.366  1.00 57.77           H  
ATOM    918 HG12 VAL A 161     -47.417-147.857 312.472  1.00 57.77           H  
ATOM    919 HG13 VAL A 161     -46.558-147.190 313.859  1.00 57.77           H  
ATOM    920 HG21 VAL A 161     -47.487-144.206 312.904  1.00 62.35           H  
ATOM    921 HG22 VAL A 161     -45.993-144.595 313.752  1.00 62.35           H  
ATOM    922 HG23 VAL A 161     -45.944-143.797 312.190  1.00 62.35           H  
ATOM    923  N   ALA A 162     -45.270-147.972 309.862  1.00 52.37           N  
ANISOU  923  N   ALA A 162     7191   5810   6899    313   -262   -506
ATOM    924  CA  ALA A 162     -45.269-149.260 309.163  1.00 51.84           C  
ANISOU  924  CA  ALA A 162     7096   5786   6814    299   -284   -479
ATOM    925  C   ALA A 162     -43.897-149.956 309.159  1.00 56.26           C  
ANISOU  925  C   ALA A 162     7613   6315   7449    255   -290   -510
ATOM    926  O   ALA A 162     -43.840-151.157 309.426  1.00 56.86           O  
ANISOU  926  O   ALA A 162     7649   6409   7547    248   -337   -505
ATOM    927  CB  ALA A 162     -45.791-149.061 307.733  1.00 53.25           C  
ANISOU  927  CB  ALA A 162     7306   5981   6946    327   -244   -441
ATOM    928  H   ALA A 162     -45.483-147.163 309.294  1.00 52.37           H  
ATOM    929  HA  ALA A 162     -45.961-149.923 309.683  1.00 51.84           H  
ATOM    930  HB1 ALA A 162     -45.827-150.006 307.193  1.00 53.25           H  
ATOM    931  HB2 ALA A 162     -46.801-148.653 307.733  1.00 53.25           H  
ATOM    932  HB3 ALA A 162     -45.159-148.380 307.163  1.00 53.25           H  
ATOM    933  N   ASP A 163     -42.825-149.190 308.893  1.00 61.16           N  
ANISOU  933  N   ASP A 163     8232   6882   8122    226   -239   -539
ATOM    934  CA  ASP A 163     -41.443-149.679 308.909  1.00 64.48           C  
ANISOU  934  CA  ASP A 163     8586   7296   8616    192   -240   -580
ATOM    935  C   ASP A 163     -40.890-149.909 310.323  1.00 60.14           C  
ANISOU  935  C   ASP A 163     7976   6780   8093    182   -314   -607
ATOM    936  O   ASP A 163     -40.127-150.857 310.497  1.00 59.23           O  
ANISOU  936  O   ASP A 163     7796   6684   8026    193   -359   -607
ATOM    937  CB  ASP A 163     -40.506-148.749 308.097  1.00 71.58           C  
ANISOU  937  CB  ASP A 163     9486   8153   9560    145   -153   -599
ATOM    938  CG  ASP A 163     -40.835-148.625 306.602  1.00 78.73           C  
ANISOU  938  CG  ASP A 163    10430   9072  10413    155    -81   -554
ATOM    939  OD1 ASP A 163     -40.501-147.666 305.911  1.00 81.00           O  
ANISOU  939  OD1 ASP A 163    10727   9410  10641    196   -107   -544
ATOM    940  OD2 ASP A 163     -41.492-149.714 306.108  1.00 82.06           O  
ANISOU  940  OD2 ASP A 163    10866   9465  10847    112      3   -529
ATOM    941  H   ASP A 163     -42.953-148.211 308.672  1.00 61.16           H  
ATOM    942  HA  ASP A 163     -41.426-150.665 308.440  1.00 64.48           H  
ATOM    943  HB3 ASP A 163     -39.475-149.090 308.177  1.00 71.58           H  
ATOM    944  HB2 ASP A 163     -40.534-147.746 308.522  1.00 71.58           H  
ATOM    945  HD2 ASP A 163     -41.756-149.626 305.186  1.00 82.06           H  
ATOM    946  N   LEU A 164     -41.289-149.080 311.306  1.00 56.39           N  
ANISOU  946  N   LEU A 164     7516   6324   7588    170   -331   -633
ATOM    947  CA  LEU A 164     -40.890-149.222 312.710  1.00 55.23           C  
ANISOU  947  CA  LEU A 164     7300   6259   7424    157   -407   -665
ATOM    948  C   LEU A 164     -41.452-150.507 313.343  1.00 57.78           C  
ANISOU  948  C   LEU A 164     7607   6652   7694    195   -482   -578
ATOM    949  O   LEU A 164     -40.676-151.273 313.911  1.00 58.02           O  
ANISOU  949  O   LEU A 164     7570   6731   7745    204   -548   -545
ATOM    950  CB  LEU A 164     -41.278-147.951 313.503  1.00 56.02           C  
ANISOU  950  CB  LEU A 164     7416   6380   7488    135   -401   -745
ATOM    951  CG  LEU A 164     -40.855-147.927 314.992  1.00 58.07           C  
ANISOU  951  CG  LEU A 164     7598   6780   7687    116   -481   -801
ATOM    952  CD1 LEU A 164     -39.336-148.089 315.174  1.00 58.46           C  
ANISOU  952  CD1 LEU A 164     7549   6869   7794     84   -522   -827
ATOM    953  CD2 LEU A 164     -41.369-146.653 315.690  1.00 59.53           C  
ANISOU  953  CD2 LEU A 164     7795   6972   7851     88   -457   -935
ATOM    954  H   LEU A 164     -41.906-148.307 311.092  1.00 56.39           H  
ATOM    955  HA  LEU A 164     -39.802-149.303 312.717  1.00 55.23           H  
ATOM    956  HB3 LEU A 164     -42.359-147.812 313.436  1.00 56.02           H  
ATOM    957  HB2 LEU A 164     -40.836-147.083 313.013  1.00 56.02           H  
ATOM    958  HG  LEU A 164     -41.339-148.764 315.496  1.00 58.07           H  
ATOM    959 HD11 LEU A 164     -38.943-147.468 315.980  1.00 58.46           H  
ATOM    960 HD12 LEU A 164     -39.085-149.121 315.413  1.00 58.46           H  
ATOM    961 HD13 LEU A 164     -38.801-147.809 314.268  1.00 58.46           H  
ATOM    962 HD21 LEU A 164     -41.787-146.888 316.669  1.00 59.53           H  
ATOM    963 HD22 LEU A 164     -40.582-145.912 315.836  1.00 59.53           H  
ATOM    964 HD23 LEU A 164     -42.158-146.170 315.115  1.00 59.53           H  
ATOM    965  N   LEU A 165     -42.769-150.739 313.195  1.00 58.86           N  
ANISOU  965  N   LEU A 165     7799   6796   7770    216   -472   -529
ATOM    966  CA  LEU A 165     -43.446-151.948 313.673  1.00 57.57           C  
ANISOU  966  CA  LEU A 165     7621   6683   7570    225   -527   -435
ATOM    967  C   LEU A 165     -42.996-153.212 312.925  1.00 60.09           C  
ANISOU  967  C   LEU A 165     7926   6917   7990    237   -538   -391
ATOM    968  O   LEU A 165     -42.755-154.230 313.573  1.00 57.99           O  
ANISOU  968  O   LEU A 165     7618   6655   7760    248   -600   -315
ATOM    969  CB  LEU A 165     -44.980-151.792 313.556  1.00 51.59           C  
ANISOU  969  CB  LEU A 165     6907   5961   6736    231   -502   -411
ATOM    970  CG  LEU A 165     -45.612-150.766 314.522  1.00 50.66           C  
ANISOU  970  CG  LEU A 165     6785   5947   6516    237   -499   -454
ATOM    971  CD1 LEU A 165     -47.120-150.611 314.237  1.00 49.47           C  
ANISOU  971  CD1 LEU A 165     6648   5849   6299    252   -478   -423
ATOM    972  CD2 LEU A 165     -45.340-151.097 316.004  1.00 52.73           C  
ANISOU  972  CD2 LEU A 165     6988   6338   6707    215   -561   -430
ATOM    973  H   LEU A 165     -43.346-150.065 312.710  1.00 58.86           H  
ATOM    974  HA  LEU A 165     -43.176-152.089 314.721  1.00 57.57           H  
ATOM    975  HB3 LEU A 165     -45.458-152.757 313.734  1.00 51.59           H  
ATOM    976  HB2 LEU A 165     -45.230-151.526 312.527  1.00 51.59           H  
ATOM    977  HG  LEU A 165     -45.155-149.797 314.321  1.00 50.66           H  
ATOM    978 HD11 LEU A 165     -47.403-149.560 314.209  1.00 49.47           H  
ATOM    979 HD12 LEU A 165     -47.405-151.045 313.277  1.00 49.47           H  
ATOM    980 HD13 LEU A 165     -47.737-151.093 314.996  1.00 49.47           H  
ATOM    981 HD21 LEU A 165     -46.212-150.924 316.636  1.00 52.73           H  
ATOM    982 HD22 LEU A 165     -45.046-152.137 316.143  1.00 52.73           H  
ATOM    983 HD23 LEU A 165     -44.537-150.472 316.396  1.00 52.73           H  
ATOM    984  N   GLY A 166     -42.876-153.115 311.589  1.00 59.96           N  
ANISOU  984  N   GLY A 166     7937   6825   8019    241   -478   -439
ATOM    985  CA  GLY A 166     -42.529-154.228 310.708  1.00 62.24           C  
ANISOU  985  CA  GLY A 166     8207   7036   8404    255   -478   -441
ATOM    986  C   GLY A 166     -41.124-154.759 310.990  1.00 66.32           C  
ANISOU  986  C   GLY A 166     8652   7522   9024    283   -512   -451
ATOM    987  O   GLY A 166     -40.968-155.970 311.121  1.00 71.96           O  
ANISOU  987  O   GLY A 166     9336   8174   9831    313   -557   -404
ATOM    988  H   GLY A 166     -43.091-152.235 311.140  1.00 59.96           H  
ATOM    989  HA3 GLY A 166     -42.586-153.898 309.670  1.00 62.24           H  
ATOM    990  HA2 GLY A 166     -43.252-155.035 310.834  1.00 62.24           H  
ATOM    991  N   SER A 167     -40.129-153.865 311.126  1.00 63.06           N  
ANISOU  991  N   SER A 167     8203   7147   8611    274   -490   -510
ATOM    992  CA  SER A 167     -38.741-154.219 311.431  1.00 60.71           C  
ANISOU  992  CA  SER A 167     7808   6851   8408    304   -523   -533
ATOM    993  C   SER A 167     -38.548-154.852 312.820  1.00 59.34           C  
ANISOU  993  C   SER A 167     7587   6727   8231    338   -631   -433
ATOM    994  O   SER A 167     -37.786-155.811 312.913  1.00 63.17           O  
ANISOU  994  O   SER A 167     8006   7173   8821    401   -683   -392
ATOM    995  CB  SER A 167     -37.817-153.009 311.191  1.00 63.73           C  
ANISOU  995  CB  SER A 167     8148   7282   8784    260   -476   -620
ATOM    996  OG  SER A 167     -37.990-151.985 312.152  1.00 66.78           O  
ANISOU  996  OG  SER A 167     8556   7733   9084    217   -498   -622
ATOM    997  H   SER A 167     -40.324-152.879 311.014  1.00 63.06           H  
ATOM    998  HA  SER A 167     -38.454-154.977 310.698  1.00 60.71           H  
ATOM    999  HB3 SER A 167     -37.988-152.601 310.195  1.00 63.73           H  
ATOM   1000  HB2 SER A 167     -36.774-153.324 311.221  1.00 63.73           H  
ATOM   1001  HG  SER A 167     -38.796-151.505 311.940  1.00 66.78           H  
ATOM   1002  N   VAL A 168     -39.255-154.354 313.853  1.00 57.93           N  
ANISOU 1002  N   VAL A 168     7435   6644   7930    306   -666   -388
ATOM   1003  CA  VAL A 168     -39.197-154.892 315.217  1.00 59.69           C  
ANISOU 1003  CA  VAL A 168     7609   6965   8106    331   -768   -275
ATOM   1004  C   VAL A 168     -39.773-156.315 315.314  1.00 61.13           C  
ANISOU 1004  C   VAL A 168     7819   7057   8350    365   -803   -129
ATOM   1005  O   VAL A 168     -39.096-157.192 315.854  1.00 63.80           O  
ANISOU 1005  O   VAL A 168     8100   7377   8766    426   -877    -23
ATOM   1006  CB  VAL A 168     -39.916-153.965 316.245  1.00 59.15           C  
ANISOU 1006  CB  VAL A 168     7558   7048   7869    283   -781   -287
ATOM   1007  CG1 VAL A 168     -40.202-154.589 317.630  1.00 57.51           C  
ANISOU 1007  CG1 VAL A 168     7314   6968   7569    301   -875   -133
ATOM   1008  CG2 VAL A 168     -39.114-152.673 316.448  1.00 58.77           C  
ANISOU 1008  CG2 VAL A 168     7454   7078   7796    248   -773   -431
ATOM   1009  H   VAL A 168     -39.862-153.560 313.708  1.00 57.93           H  
ATOM   1010  HA  VAL A 168     -38.143-154.949 315.497  1.00 59.69           H  
ATOM   1011  HB  VAL A 168     -40.879-153.678 315.819  1.00 59.15           H  
ATOM   1012 HG11 VAL A 168     -40.593-153.842 318.322  1.00 57.51           H  
ATOM   1013 HG12 VAL A 168     -40.949-155.382 317.581  1.00 57.51           H  
ATOM   1014 HG13 VAL A 168     -39.296-155.004 318.072  1.00 57.51           H  
ATOM   1015 HG21 VAL A 168     -39.650-151.963 317.078  1.00 58.77           H  
ATOM   1016 HG22 VAL A 168     -38.149-152.873 316.913  1.00 58.77           H  
ATOM   1017 HG23 VAL A 168     -38.928-152.187 315.495  1.00 58.77           H  
ATOM   1018  N   ILE A 169     -40.989-156.518 314.774  1.00 62.87           N  
ANISOU 1018  N   ILE A 169     8121   7215   8552    326   -751   -118
ATOM   1019  CA  ILE A 169     -41.673-157.813 314.789  1.00 65.84           C  
ANISOU 1019  CA  ILE A 169     8522   7484   9008    329   -773      6
ATOM   1020  C   ILE A 169     -40.951-158.842 313.895  1.00 66.35           C  
ANISOU 1020  C   ILE A 169     8562   7373   9276    388   -770    -29
ATOM   1021  O   ILE A 169     -40.797-159.982 314.333  1.00 71.33           O  
ANISOU 1021  O   ILE A 169     9170   7905  10029    434   -827     95
ATOM   1022  CB  ILE A 169     -43.172-157.720 314.365  1.00 65.47           C  
ANISOU 1022  CB  ILE A 169     8546   7429   8902    261   -714    -11
ATOM   1023  CG1 ILE A 169     -43.966-156.752 315.277  1.00 65.65           C  
ANISOU 1023  CG1 ILE A 169     8577   7631   8735    222   -711      4
ATOM   1024  CG2 ILE A 169     -43.900-159.086 314.353  1.00 65.77           C  
ANISOU 1024  CG2 ILE A 169     8601   7348   9040    233   -731    107
ATOM   1025  CD1 ILE A 169     -45.335-156.347 314.706  1.00 65.30           C  
ANISOU 1025  CD1 ILE A 169     8573   7610   8629    167   -665      6
ATOM   1026  H   ILE A 169     -41.484-155.751 314.339  1.00 62.87           H  
ATOM   1027  HA  ILE A 169     -41.641-158.188 315.814  1.00 65.84           H  
ATOM   1028  HB  ILE A 169     -43.199-157.318 313.350  1.00 65.47           H  
ATOM   1029 HG13 ILE A 169     -43.400-155.843 315.471  1.00 65.65           H  
ATOM   1030 HG12 ILE A 169     -44.107-157.210 316.256  1.00 65.65           H  
ATOM   1031 HG21 ILE A 169     -44.924-158.988 313.999  1.00 65.77           H  
ATOM   1032 HG22 ILE A 169     -43.424-159.821 313.710  1.00 65.77           H  
ATOM   1033 HG23 ILE A 169     -43.939-159.518 315.353  1.00 65.77           H  
ATOM   1034 HD11 ILE A 169     -45.649-155.380 315.102  1.00 65.30           H  
ATOM   1035 HD12 ILE A 169     -45.308-156.258 313.619  1.00 65.30           H  
ATOM   1036 HD13 ILE A 169     -46.105-157.075 314.965  1.00 65.30           H  
ATOM   1037  N   PHE A 170     -40.483-158.408 312.707  1.00 61.19           N  
ANISOU 1037  N   PHE A 170     7905   6680   8664    394   -700   -194
ATOM   1038  CA  PHE A 170     -39.681-159.203 311.770  1.00 58.16           C  
ANISOU 1038  CA  PHE A 170     7483   6154   8463    454   -683   -271
ATOM   1039  C   PHE A 170     -38.399-159.703 312.433  1.00 56.41           C  
ANISOU 1039  C   PHE A 170     7165   5924   8345    549   -756   -214
ATOM   1040  O   PHE A 170     -38.277-160.904 312.645  1.00 60.69           O  
ANISOU 1040  O   PHE A 170     7687   6330   9043    616   -807   -123
ATOM   1041  CB  PHE A 170     -39.398-158.419 310.463  1.00 57.71           C  
ANISOU 1041  CB  PHE A 170     7424   6120   8382    436   -587   -453
ATOM   1042  CG  PHE A 170     -38.559-159.080 309.369  1.00 60.89           C  
ANISOU 1042  CG  PHE A 170     7768   6418   8950    499   -554   -571
ATOM   1043  CD1 PHE A 170     -39.186-159.642 308.237  1.00 62.78           C  
ANISOU 1043  CD1 PHE A 170     8039   6542   9273    490   -517   -653
ATOM   1044  CD2 PHE A 170     -37.154-159.191 309.485  1.00 60.42           C  
ANISOU 1044  CD2 PHE A 170     7606   6390   8962    565   -556   -626
ATOM   1045  CE1 PHE A 170     -38.425-160.255 307.250  1.00 63.29           C  
ANISOU 1045  CE1 PHE A 170     8041   6515   9490    553   -480   -798
ATOM   1046  CE2 PHE A 170     -36.414-159.830 308.502  1.00 60.70           C  
ANISOU 1046  CE2 PHE A 170     7570   6345   9150    636   -518   -756
ATOM   1047  CZ  PHE A 170     -37.048-160.353 307.388  1.00 63.46           C  
ANISOU 1047  CZ  PHE A 170     7958   6570   9581    633   -477   -849
ATOM   1048  H   PHE A 170     -40.657-157.447 312.429  1.00 61.19           H  
ATOM   1049  HA  PHE A 170     -40.269-160.082 311.504  1.00 58.16           H  
ATOM   1050  HB3 PHE A 170     -38.919-157.469 310.701  1.00 57.71           H  
ATOM   1051  HB2 PHE A 170     -40.359-158.172 310.019  1.00 57.71           H  
ATOM   1052  HD1 PHE A 170     -40.255-159.572 308.110  1.00 62.78           H  
ATOM   1053  HD2 PHE A 170     -36.630-158.781 310.331  1.00 60.42           H  
ATOM   1054  HE1 PHE A 170     -38.905-160.649 306.368  1.00 63.29           H  
ATOM   1055  HE2 PHE A 170     -35.342-159.923 308.602  1.00 60.70           H  
ATOM   1056  HZ  PHE A 170     -36.453-160.835 306.629  1.00 63.46           H  
ATOM   1057  N   VAL A 171     -37.493-158.780 312.778  1.00 52.54           N  
ANISOU 1057  N   VAL A 171     6607   5575   7782    555   -764   -266
ATOM   1058  CA  VAL A 171     -36.156-159.086 313.297  1.00 53.68           C  
ANISOU 1058  CA  VAL A 171     6628   5750   8019    650   -834   -243
ATOM   1059  C   VAL A 171     -36.177-159.925 314.580  1.00 56.38           C  
ANISOU 1059  C   VAL A 171     6954   6078   8388    713   -951    -26
ATOM   1060  O   VAL A 171     -35.355-160.829 314.684  1.00 56.55           O  
ANISOU 1060  O   VAL A 171     6904   6007   8576    829  -1010     38
ATOM   1061  CB  VAL A 171     -35.299-157.809 313.517  1.00 50.44           C  
ANISOU 1061  CB  VAL A 171     6143   5524   7499    610   -830   -331
ATOM   1062  CG1 VAL A 171     -33.977-158.002 314.294  1.00 48.25           C  
ANISOU 1062  CG1 VAL A 171     5714   5330   7289    704   -927   -294
ATOM   1063  CG2 VAL A 171     -34.988-157.175 312.158  1.00 48.65           C  
ANISOU 1063  CG2 VAL A 171     5918   5286   7282    556   -708   -510
ATOM   1064  H   VAL A 171     -37.710-157.798 312.660  1.00 52.54           H  
ATOM   1065  HA  VAL A 171     -35.661-159.691 312.533  1.00 53.68           H  
ATOM   1066  HB  VAL A 171     -35.895-157.097 314.090  1.00 50.44           H  
ATOM   1067 HG11 VAL A 171     -33.389-157.084 314.302  1.00 48.25           H  
ATOM   1068 HG12 VAL A 171     -34.147-158.273 315.335  1.00 48.25           H  
ATOM   1069 HG13 VAL A 171     -33.362-158.781 313.846  1.00 48.25           H  
ATOM   1070 HG21 VAL A 171     -34.533-156.197 312.271  1.00 48.65           H  
ATOM   1071 HG22 VAL A 171     -34.309-157.803 311.581  1.00 48.65           H  
ATOM   1072 HG23 VAL A 171     -35.892-157.040 311.572  1.00 48.65           H  
ATOM   1073  N   TYR A 172     -37.143-159.685 315.485  1.00 56.73           N  
ANISOU 1073  N   TYR A 172     7063   6219   8274    646   -984    100
ATOM   1074  CA  TYR A 172     -37.331-160.542 316.654  1.00 61.89           C  
ANISOU 1074  CA  TYR A 172     7703   6889   8922    693  -1088    340
ATOM   1075  C   TYR A 172     -37.714-161.976 316.245  1.00 63.89           C  
ANISOU 1075  C   TYR A 172     8009   6881   9384    732  -1084    448
ATOM   1076  O   TYR A 172     -36.977-162.896 316.585  1.00 65.56           O  
ANISOU 1076  O   TYR A 172     8168   6988   9755    846  -1158    582
ATOM   1077  CB  TYR A 172     -38.325-159.925 317.661  1.00 63.26           C  
ANISOU 1077  CB  TYR A 172     7927   7248   8862    599  -1103    437
ATOM   1078  CG  TYR A 172     -38.294-160.609 319.021  1.00 69.72           C  
ANISOU 1078  CG  TYR A 172     8707   8165   9619    645  -1216    699
ATOM   1079  CD1 TYR A 172     -38.949-161.844 319.222  1.00 74.11           C  
ANISOU 1079  CD1 TYR A 172     9314   8549  10293    661  -1236    917
ATOM   1080  CD2 TYR A 172     -37.550-160.041 320.077  1.00 72.43           C  
ANISOU 1080  CD2 TYR A 172     8957   8778   9786    666  -1304    733
ATOM   1081  CE1 TYR A 172     -38.810-162.531 320.443  1.00 77.74           C  
ANISOU 1081  CE1 TYR A 172     9742   9101  10694    704  -1336   1199
ATOM   1082  CE2 TYR A 172     -37.416-160.726 321.301  1.00 77.15           C  
ANISOU 1082  CE2 TYR A 172     9511   9506  10295    713  -1413    994
ATOM   1083  CZ  TYR A 172     -38.033-161.979 321.479  1.00 79.71           C  
ANISOU 1083  CZ  TYR A 172     9897   9653  10735    736  -1427   1245
ATOM   1084  OH  TYR A 172     -37.879-162.658 322.652  1.00 83.03           O  
ANISOU 1084  OH  TYR A 172    10280  10205  11062    782  -1533   1548
ATOM   1085  H   TYR A 172     -37.805-158.933 315.349  1.00 56.73           H  
ATOM   1086  HA  TYR A 172     -36.364-160.600 317.158  1.00 61.89           H  
ATOM   1087  HB3 TYR A 172     -39.341-159.931 317.264  1.00 63.26           H  
ATOM   1088  HB2 TYR A 172     -38.072-158.875 317.815  1.00 63.26           H  
ATOM   1089  HD1 TYR A 172     -39.531-162.290 318.429  1.00 74.11           H  
ATOM   1090  HD2 TYR A 172     -37.053-159.092 319.947  1.00 72.43           H  
ATOM   1091  HE1 TYR A 172     -39.291-163.488 320.578  1.00 77.74           H  
ATOM   1092  HE2 TYR A 172     -36.823-160.292 322.092  1.00 77.15           H  
ATOM   1093  HH  TYR A 172     -37.329-162.193 323.285  1.00 83.03           H  
ATOM   1094  N   SER A 173     -38.793-162.125 315.464  1.00 60.24           N  
ANISOU 1094  N   SER A 173     7646   6307   8934    639  -1000    388
ATOM   1095  CA  SER A 173     -39.316-163.425 315.041  1.00 60.45           C  
ANISOU 1095  CA  SER A 173     7723   6074   9172    646   -988    460
ATOM   1096  C   SER A 173     -38.351-164.193 314.114  1.00 61.00           C  
ANISOU 1096  C   SER A 173     7737   5947   9494    760   -975    329
ATOM   1097  O   SER A 173     -38.221-165.408 314.243  1.00 61.68           O  
ANISOU 1097  O   SER A 173     7820   5808   9808    835  -1012    436
ATOM   1098  CB  SER A 173     -40.679-163.217 314.351  1.00 58.05           C  
ANISOU 1098  CB  SER A 173     7508   5732   8817    513   -900    369
ATOM   1099  OG  SER A 173     -41.573-162.509 315.194  1.00 57.72           O  
ANISOU 1099  OG  SER A 173     7500   5876   8553    421   -905    480
ATOM   1100  H   SER A 173     -39.300-161.313 315.135  1.00 60.24           H  
ATOM   1101  HA  SER A 173     -39.469-164.033 315.934  1.00 60.45           H  
ATOM   1102  HB3 SER A 173     -41.125-164.179 314.095  1.00 58.05           H  
ATOM   1103  HB2 SER A 173     -40.560-162.661 313.419  1.00 58.05           H  
ATOM   1104  HG  SER A 173     -41.451-161.563 315.008  1.00 57.72           H  
ATOM   1105  N   PHE A 174     -37.678-163.474 313.205  1.00 58.69           N  
ANISOU 1105  N   PHE A 174     7395   5733   9171    777   -918    100
ATOM   1106  CA  PHE A 174     -36.767-164.023 312.203  1.00 56.55           C  
ANISOU 1106  CA  PHE A 174     7054   5320   9114    881   -885    -65
ATOM   1107  C   PHE A 174     -35.526-164.631 312.878  1.00 61.61           C  
ANISOU 1107  C   PHE A 174     7581   5931   9896   1044   -984     51
ATOM   1108  O   PHE A 174     -35.187-165.778 312.579  1.00 62.31           O  
ANISOU 1108  O   PHE A 174     7639   5791  10245   1158  -1000     54
ATOM   1109  CB  PHE A 174     -36.399-162.923 311.180  1.00 52.02           C  
ANISOU 1109  CB  PHE A 174     6445   4891   8429    842   -792   -306
ATOM   1110  CG  PHE A 174     -35.861-163.426 309.856  1.00 53.22           C  
ANISOU 1110  CG  PHE A 174     6551   4923   8748    898   -714   -528
ATOM   1111  CD1 PHE A 174     -36.772-163.831 308.860  1.00 55.10           C  
ANISOU 1111  CD1 PHE A 174     6861   5032   9041    837   -645   -648
ATOM   1112  CD2 PHE A 174     -34.481-163.632 309.650  1.00 56.32           C  
ANISOU 1112  CD2 PHE A 174     6810   5362   9228   1005   -705   -639
ATOM   1113  CE1 PHE A 174     -36.316-164.377 307.671  1.00 59.27           C  
ANISOU 1113  CE1 PHE A 174     7338   5482   9701    884   -569   -885
ATOM   1114  CE2 PHE A 174     -34.043-164.184 308.453  1.00 59.57           C  
ANISOU 1114  CE2 PHE A 174     7164   5693   9777   1058   -621   -866
ATOM   1115  CZ  PHE A 174     -34.955-164.555 307.474  1.00 61.47           C  
ANISOU 1115  CZ  PHE A 174     7485   5808  10061    998   -552   -995
ATOM   1116  H   PHE A 174     -37.852-162.470 313.142  1.00 58.69           H  
ATOM   1117  HA  PHE A 174     -37.302-164.817 311.679  1.00 56.55           H  
ATOM   1118  HB3 PHE A 174     -35.699-162.204 311.609  1.00 52.02           H  
ATOM   1119  HB2 PHE A 174     -37.292-162.354 310.923  1.00 52.02           H  
ATOM   1120  HD1 PHE A 174     -37.830-163.707 309.022  1.00 55.10           H  
ATOM   1121  HD2 PHE A 174     -33.763-163.352 310.409  1.00 56.32           H  
ATOM   1122  HE1 PHE A 174     -37.020-164.679 306.907  1.00 59.27           H  
ATOM   1123  HE2 PHE A 174     -32.990-164.335 308.274  1.00 59.57           H  
ATOM   1124  HZ  PHE A 174     -34.602-164.999 306.559  1.00 61.47           H  
ATOM   1125  N   ILE A 175     -34.932-163.888 313.828  1.00 63.10           N  
ANISOU 1125  N   ILE A 175     7697   6353   9925   1062  -1053    134
ATOM   1126  CA  ILE A 175     -33.810-164.332 314.659  1.00 64.63           C  
ANISOU 1126  CA  ILE A 175     7765   6574  10218   1221  -1169    266
ATOM   1127  C   ILE A 175     -34.215-165.510 315.561  1.00 65.71           C  
ANISOU 1127  C   ILE A 175     7950   6541  10477   1286  -1259    557
ATOM   1128  O   ILE A 175     -33.502-166.508 315.598  1.00 65.42           O  
ANISOU 1128  O   ILE A 175     7844   6337  10674   1451  -1323    647
ATOM   1129  CB  ILE A 175     -33.253-163.173 315.544  1.00 62.36           C  
ANISOU 1129  CB  ILE A 175     7388   6608   9698   1195  -1232    287
ATOM   1130  CG1 ILE A 175     -32.599-162.071 314.684  1.00 60.96           C  
ANISOU 1130  CG1 ILE A 175     7142   6558   9462   1140  -1140     15
ATOM   1131  CG2 ILE A 175     -32.311-163.586 316.699  1.00 63.32           C  
ANISOU 1131  CG2 ILE A 175     7373   6807   9879   1356  -1379    469
ATOM   1132  CD1 ILE A 175     -31.254-162.447 314.067  1.00 62.70           C  
ANISOU 1132  CD1 ILE A 175     7212   6729   9881   1275  -1129   -120
ATOM   1133  H   ILE A 175     -35.315-162.981 314.056  1.00 63.10           H  
ATOM   1134  HA  ILE A 175     -33.019-164.680 313.991  1.00 64.63           H  
ATOM   1135  HB  ILE A 175     -34.113-162.706 316.027  1.00 62.36           H  
ATOM   1136 HG13 ILE A 175     -32.478-161.170 315.287  1.00 60.96           H  
ATOM   1137 HG12 ILE A 175     -33.257-161.788 313.864  1.00 60.96           H  
ATOM   1138 HG21 ILE A 175     -31.898-162.710 317.199  1.00 63.32           H  
ATOM   1139 HG22 ILE A 175     -32.840-164.156 317.461  1.00 63.32           H  
ATOM   1140 HG23 ILE A 175     -31.479-164.200 316.357  1.00 63.32           H  
ATOM   1141 HD11 ILE A 175     -30.491-161.741 314.395  1.00 62.70           H  
ATOM   1142 HD12 ILE A 175     -30.919-163.449 314.331  1.00 62.70           H  
ATOM   1143 HD13 ILE A 175     -31.314-162.415 312.980  1.00 62.70           H  
ATOM   1144  N   ASP A 176     -35.374-165.387 316.227  1.00 67.33           N  
ANISOU 1144  N   ASP A 176     8270   6780  10532   1159  -1260    717
ATOM   1145  CA  ASP A 176     -35.911-166.372 317.164  1.00 70.43           C  
ANISOU 1145  CA  ASP A 176     8713   7038  11008   1189  -1335   1033
ATOM   1146  C   ASP A 176     -36.292-167.711 316.483  1.00 72.46           C  
ANISOU 1146  C   ASP A 176     9023   6900  11607   1238  -1294   1024
ATOM   1147  O   ASP A 176     -36.224-168.757 317.127  1.00 74.24           O  
ANISOU 1147  O   ASP A 176     9236   6931  12040   1358  -1371   1255
ATOM   1148  CB  ASP A 176     -37.094-165.753 317.952  1.00 72.00           C  
ANISOU 1148  CB  ASP A 176     9013   7382  10961   1016  -1314   1161
ATOM   1149  CG  ASP A 176     -37.456-166.381 319.303  1.00 77.88           C  
ANISOU 1149  CG  ASP A 176     9761   8188  11640   1041  -1418   1532
ATOM   1150  OD1 ASP A 176     -36.580-167.026 319.921  1.00 80.66           O  
ANISOU 1150  OD1 ASP A 176    10028   8526  12092   1202  -1526   1702
ATOM   1151  OD2 ASP A 176     -38.574-166.077 319.776  1.00 79.78           O1-
ANISOU 1151  OD2 ASP A 176    10080   8513  11718    902  -1390   1663
ATOM   1152  H   ASP A 176     -35.906-164.531 316.139  1.00 67.33           H  
ATOM   1153  HA  ASP A 176     -35.096-166.576 317.857  1.00 70.43           H  
ATOM   1154  HB3 ASP A 176     -37.978-165.696 317.314  1.00 72.00           H  
ATOM   1155  HB2 ASP A 176     -36.845-164.722 318.193  1.00 72.00           H  
ATOM   1156  N   PHE A 177     -36.645-167.665 315.193  1.00 71.29           N  
ANISOU 1156  N   PHE A 177     8931   6629  11527   1150  -1175    755
ATOM   1157  CA  PHE A 177     -36.896-168.850 314.378  1.00 70.94           C  
ANISOU 1157  CA  PHE A 177     8938   6216  11800   1167  -1127    697
ATOM   1158  C   PHE A 177     -35.579-169.436 313.836  1.00 72.34           C  
ANISOU 1158  C   PHE A 177     9010   6216  12259   1364  -1137    550
ATOM   1159  O   PHE A 177     -35.276-170.594 314.118  1.00 77.16           O  
ANISOU 1159  O   PHE A 177     9625   6509  13182   1472  -1170    655
ATOM   1160  CB  PHE A 177     -37.916-168.517 313.267  1.00 68.41           C  
ANISOU 1160  CB  PHE A 177     8697   5873  11421    996  -1005    446
ATOM   1161  CG  PHE A 177     -38.443-169.715 312.492  1.00 70.61           C  
ANISOU 1161  CG  PHE A 177     9020   5798  12013    985   -950    326
ATOM   1162  CD1 PHE A 177     -39.348-170.603 313.112  1.00 70.67           C  
ANISOU 1162  CD1 PHE A 177     9113   5580  12157    894   -959    525
ATOM   1163  CD2 PHE A 177     -37.962-170.020 311.199  1.00 71.82           C  
ANISOU 1163  CD2 PHE A 177     9118   5848  12321   1053   -881      1
ATOM   1164  CE1 PHE A 177     -39.800-171.723 312.431  1.00 72.23           C  
ANISOU 1164  CE1 PHE A 177     9347   5429  12668    866   -906    389
ATOM   1165  CE2 PHE A 177     -38.430-171.145 310.533  1.00 73.49           C  
ANISOU 1165  CE2 PHE A 177     9362   5738  12825   1038   -829   -153
ATOM   1166  CZ  PHE A 177     -39.347-171.991 311.146  1.00 73.56           C  
ANISOU 1166  CZ  PHE A 177     9461   5496  12994    941   -843     34
ATOM   1167  H   PHE A 177     -36.782-166.762 314.754  1.00 71.29           H  
ATOM   1168  HA  PHE A 177     -37.354-169.613 315.011  1.00 70.94           H  
ATOM   1169  HB3 PHE A 177     -37.507-167.782 312.572  1.00 68.41           H  
ATOM   1170  HB2 PHE A 177     -38.783-168.038 313.723  1.00 68.41           H  
ATOM   1171  HD1 PHE A 177     -39.703-170.415 314.116  1.00 70.67           H  
ATOM   1172  HD2 PHE A 177     -37.249-169.373 310.708  1.00 71.82           H  
ATOM   1173  HE1 PHE A 177     -40.506-172.388 312.906  1.00 72.23           H  
ATOM   1174  HE2 PHE A 177     -38.082-171.356 309.531  1.00 73.49           H  
ATOM   1175  HZ  PHE A 177     -39.712-172.865 310.630  1.00 73.56           H  
ATOM   1176  N   HIS A 178     -34.795-168.643 313.088  1.00 69.08           N  
ANISOU 1176  N   HIS A 178     8496   5995  11755   1415  -1102    307
ATOM   1177  CA  HIS A 178     -33.636-169.158 312.351  1.00 69.55           C  
ANISOU 1177  CA  HIS A 178     8438   5920  12069   1592  -1085    114
ATOM   1178  C   HIS A 178     -32.419-169.504 313.228  1.00 70.27           C  
ANISOU 1178  C   HIS A 178     8390   6061  12249   1802  -1211    293
ATOM   1179  O   HIS A 178     -31.706-170.441 312.883  1.00 76.24           O  
ANISOU 1179  O   HIS A 178     9068   6585  13315   1990  -1233    259
ATOM   1180  CB  HIS A 178     -33.240-168.205 311.201  1.00 69.01           C  
ANISOU 1180  CB  HIS A 178     8309   6046  11867   1540   -972   -232
ATOM   1181  CG  HIS A 178     -34.241-168.133 310.071  1.00 70.09           C  
ANISOU 1181  CG  HIS A 178     8536   6079  12016   1409   -849   -473
ATOM   1182  ND1 HIS A 178     -35.341-167.294 310.086  1.00 70.81           N  
ANISOU 1182  ND1 HIS A 178     8656   5847  12401   1448   -812   -588
ATOM   1183  CD2 HIS A 178     -34.298-168.785 308.858  1.00 69.80           C  
ANISOU 1183  CD2 HIS A 178     8558   6227  11736   1243   -759   -626
ATOM   1184  CE1 HIS A 178     -36.007-167.488 308.945  1.00 70.88           C  
ANISOU 1184  CE1 HIS A 178     8729   5877  12324   1302   -709   -816
ATOM   1185  NE2 HIS A 178     -35.428-168.380 308.144  1.00 70.51           N  
ANISOU 1185  NE2 HIS A 178     8702   6142  11947   1184   -679   -826
ATOM   1186  H   HIS A 178     -35.031-167.666 312.947  1.00 69.08           H  
ATOM   1187  HA  HIS A 178     -33.935-170.102 311.888  1.00 69.55           H  
ATOM   1188  HB3 HIS A 178     -32.290-168.527 310.769  1.00 69.01           H  
ATOM   1189  HB2 HIS A 178     -33.062-167.200 311.586  1.00 69.01           H  
ATOM   1190  HD1 HIS A 178     -35.566-166.621 310.812  1.00 70.81           H  
ATOM   1191  HD2 HIS A 178     -33.622-169.515 308.447  1.00 69.80           H  
ATOM   1192  HE1 HIS A 178     -36.914-166.959 308.695  1.00 70.88           H  
ATOM   1193  N   VAL A 179     -32.189-168.756 314.314  1.00 65.68           N  
ANISOU 1193  N   VAL A 179     7764   5784  11407   1782  -1297    469
ATOM   1194  CA  VAL A 179     -30.994-168.886 315.152  1.00 67.56           C  
ANISOU 1194  CA  VAL A 179     7845   6137  11687   1976  -1431    629
ATOM   1195  C   VAL A 179     -31.300-169.673 316.443  1.00 68.83           C  
ANISOU 1195  C   VAL A 179     8056   6206  11892   2044  -1563   1042
ATOM   1196  O   VAL A 179     -30.479-170.501 316.834  1.00 67.23           O  
ANISOU 1196  O   VAL A 179     7751   5909  11885   2260  -1672   1214
ATOM   1197  CB  VAL A 179     -30.386-167.500 315.521  1.00 68.59           C  
ANISOU 1197  CB  VAL A 179     7867   6682  11511   1916  -1453    544
ATOM   1198  CG1 VAL A 179     -29.119-167.583 316.398  1.00 70.12           C  
ANISOU 1198  CG1 VAL A 179     7879   7045  11717   2104  -1608    713
ATOM   1199  CG2 VAL A 179     -30.084-166.663 314.262  1.00 69.00           C  
ANISOU 1199  CG2 VAL A 179     7859   6811  11548   1861  -1317    173
ATOM   1200  H   VAL A 179     -32.825-168.007 314.553  1.00 65.68           H  
ATOM   1201  HA  VAL A 179     -30.224-169.437 314.611  1.00 67.56           H  
ATOM   1202  HB  VAL A 179     -31.112-166.940 316.108  1.00 68.59           H  
ATOM   1203 HG11 VAL A 179     -28.682-166.596 316.550  1.00 70.12           H  
ATOM   1204 HG12 VAL A 179     -29.330-167.986 317.388  1.00 70.12           H  
ATOM   1205 HG13 VAL A 179     -28.359-168.213 315.933  1.00 70.12           H  
ATOM   1206 HG21 VAL A 179     -29.647-165.701 314.526  1.00 69.00           H  
ATOM   1207 HG22 VAL A 179     -29.387-167.178 313.600  1.00 69.00           H  
ATOM   1208 HG23 VAL A 179     -30.989-166.451 313.692  1.00 69.00           H  
ATOM   1209  N   PHE A 180     -32.467-169.424 317.066  1.00 68.11           N  
ANISOU 1209  N   PHE A 180     8112   6146  11620   1866  -1553   1219
ATOM   1210  CA  PHE A 180     -32.875-170.059 318.327  1.00 70.73           C  
ANISOU 1210  CA  PHE A 180     8494   6435  11947   1900  -1664   1638
ATOM   1211  C   PHE A 180     -33.730-171.326 318.144  1.00 73.23           C  
ANISOU 1211  C   PHE A 180     8949   6325  12548   1868  -1618   1773
ATOM   1212  O   PHE A 180     -33.837-172.097 319.097  1.00 73.92           O  
ANISOU 1212  O   PHE A 180     9069   6294  12722   1929  -1707   2149
ATOM   1213  CB  PHE A 180     -33.596-169.040 319.233  1.00 68.77           C  
ANISOU 1213  CB  PHE A 180     8293   6544  11293   1725  -1687   1772
ATOM   1214  CG  PHE A 180     -32.720-167.939 319.801  1.00 69.22           C  
ANISOU 1214  CG  PHE A 180     8206   7012  11084   1760  -1762   1700
ATOM   1215  CD1 PHE A 180     -32.352-166.835 319.004  1.00 67.26           C  
ANISOU 1215  CD1 PHE A 180     7903   6914  10738   1693  -1679   1344
ATOM   1216  CD2 PHE A 180     -32.156-168.075 321.085  1.00 69.84           C  
ANISOU 1216  CD2 PHE A 180     8194   7332  11008   1853  -1916   1990
ATOM   1217  CE1 PHE A 180     -31.491-165.870 319.507  1.00 66.22           C  
ANISOU 1217  CE1 PHE A 180     7633   7137  10391   1703  -1742   1262
ATOM   1218  CE2 PHE A 180     -31.305-167.093 321.575  1.00 70.16           C  
ANISOU 1218  CE2 PHE A 180     8087   7763  10809   1870  -1989   1890
ATOM   1219  CZ  PHE A 180     -30.979-165.994 320.791  1.00 68.20           C  
ANISOU 1219  CZ  PHE A 180     7787   7630  10495   1788  -1898   1517
ATOM   1220  H   PHE A 180     -33.097-168.729 316.689  1.00 68.11           H  
ATOM   1221  HA  PHE A 180     -31.984-170.384 318.869  1.00 70.73           H  
ATOM   1222  HB3 PHE A 180     -34.090-169.545 320.065  1.00 68.77           H  
ATOM   1223  HB2 PHE A 180     -34.390-168.555 318.680  1.00 68.77           H  
ATOM   1224  HD1 PHE A 180     -32.738-166.733 318.003  1.00 67.26           H  
ATOM   1225  HD2 PHE A 180     -32.390-168.935 321.696  1.00 69.84           H  
ATOM   1226  HE1 PHE A 180     -31.213-165.022 318.901  1.00 66.22           H  
ATOM   1227  HE2 PHE A 180     -30.889-167.188 322.567  1.00 70.16           H  
ATOM   1228  HZ  PHE A 180     -30.312-165.237 321.178  1.00 68.20           H  
ATOM   1229  N   HIS A 181     -34.303-171.536 316.943  1.00 76.32           N  
ANISOU 1229  N   HIS A 181     9417   6495  13085   1765  -1483   1481
ATOM   1230  CA  HIS A 181     -35.077-172.725 316.555  1.00 83.19           C  
ANISOU 1230  CA  HIS A 181    10404   6938  14265   1717  -1428   1538
ATOM   1231  C   HIS A 181     -36.360-172.923 317.381  1.00 86.76           C  
ANISOU 1231  C   HIS A 181    10981   7404  14579   1539  -1438   1864
ATOM   1232  O   HIS A 181     -36.631-174.043 317.820  1.00 90.18           O  
ANISOU 1232  O   HIS A 181    11477   7535  15250   1561  -1469   2150
ATOM   1233  CB  HIS A 181     -34.185-173.992 316.537  1.00 90.22           C  
ANISOU 1233  CB  HIS A 181    11239   7465  15577   1962  -1493   1649
ATOM   1234  CG  HIS A 181     -32.876-173.851 315.804  1.00 94.29           C  
ANISOU 1234  CG  HIS A 181    11598   8013  16215   2160  -1491   1351
ATOM   1235  ND1 HIS A 181     -32.770-173.284 314.546  1.00 98.50           N  
ANISOU 1235  ND1 HIS A 181    11990   8538  16898   2427  -1612   1502
ATOM   1236  CD2 HIS A 181     -31.591-174.177 316.176  1.00 92.13           C  
ANISOU 1236  CD2 HIS A 181    11273   7810  15924   2128  -1380    917
ATOM   1237  CE1 HIS A 181     -31.476-173.300 314.222  1.00 97.72           C  
ANISOU 1237  CE1 HIS A 181    11752   8499  16878   2547  -1568   1156
ATOM   1238  NE2 HIS A 181     -30.701-173.833 315.158  1.00 93.78           N  
ANISOU 1238  NE2 HIS A 181    11309   8051  16273   2363  -1423    803
ATOM   1239  H   HIS A 181     -34.163-170.853 316.213  1.00 76.32           H  
ATOM   1240  HA  HIS A 181     -35.410-172.558 315.535  1.00 83.19           H  
ATOM   1241  HB3 HIS A 181     -34.727-174.823 316.084  1.00 90.22           H  
ATOM   1242  HB2 HIS A 181     -33.956-174.308 317.556  1.00 90.22           H  
ATOM   1243  HD1 HIS A 181     -33.527-172.927 313.980  1.00 98.50           H  
ATOM   1244  HD2 HIS A 181     -31.240-174.628 317.092  1.00 92.13           H  
ATOM   1245  HE1 HIS A 181     -31.102-172.932 313.278  1.00 97.72           H  
ATOM   1246  N   ARG A 182     -37.135-171.840 317.575  1.00 88.68           N  
ANISOU 1246  N   ARG A 182    11255   7996  14444   1361  -1404   1825
ATOM   1247  CA  ARG A 182     -38.428-171.892 318.262  1.00 92.07           C  
ANISOU 1247  CA  ARG A 182    11787   8475  14719   1171  -1387   2077
ATOM   1248  C   ARG A 182     -39.439-172.757 317.503  1.00 92.52           C  
ANISOU 1248  C   ARG A 182    11949   8159  15044   1034  -1285   1999
ATOM   1249  O   ARG A 182     -39.833-172.422 316.385  1.00 88.98           O  
ANISOU 1249  O   ARG A 182    11516   7654  14638    955  -1187   1639
ATOM   1250  CB  ARG A 182     -39.004-170.480 318.461  1.00 90.35           C  
ANISOU 1250  CB  ARG A 182    11572   8679  14079   1017  -1350   1961
ATOM   1251  CG  ARG A 182     -38.375-169.725 319.638  1.00 94.61           C  
ANISOU 1251  CG  ARG A 182    12026   9609  14311   1087  -1456   2129
ATOM   1252  CD  ARG A 182     -38.812-170.175 321.048  1.00101.45           C  
ANISOU 1252  CD  ARG A 182    12926  10576  15043   1039  -1521   2557
ATOM   1253  NE  ARG A 182     -40.213-169.818 321.346  1.00104.14           N  
ANISOU 1253  NE  ARG A 182    13359  10986  15224    810  -1427   2582
ATOM   1254  CZ  ARG A 182     -40.668-168.822 322.131  1.00104.77           C  
ANISOU 1254  CZ  ARG A 182    13428  11448  14933    702  -1427   2648
ATOM   1255  NH1 ARG A 182     -39.844-167.992 322.788  1.00104.29           N  
ANISOU 1255  NH1 ARG A 182    13275  11735  14615    789  -1520   2687
ATOM   1256  NH2 ARG A 182     -41.991-168.656 322.252  1.00104.47           N1+
ANISOU 1256  NH2 ARG A 182    13457  11455  14782    507  -1333   2656
ATOM   1257  H   ARG A 182     -36.850-170.942 317.209  1.00 88.68           H  
ATOM   1258  HA  ARG A 182     -38.263-172.349 319.238  1.00 92.07           H  
ATOM   1259  HB3 ARG A 182     -40.080-170.535 318.634  1.00 90.35           H  
ATOM   1260  HB2 ARG A 182     -38.892-169.902 317.542  1.00 90.35           H  
ATOM   1261  HG3 ARG A 182     -38.756-168.718 319.505  1.00 94.61           H  
ATOM   1262  HG2 ARG A 182     -37.290-169.656 319.560  1.00 94.61           H  
ATOM   1263  HD3 ARG A 182     -38.093-169.879 321.812  1.00101.45           H  
ATOM   1264  HD2 ARG A 182     -38.829-171.263 321.079  1.00101.45           H  
ATOM   1265  HE  ARG A 182     -40.908-170.352 320.838  1.00104.14           H  
ATOM   1266 HH12 ARG A 182     -40.207-167.251 323.369  1.00104.29           H  
ATOM   1267 HH11 ARG A 182     -38.844-168.083 322.670  1.00104.29           H  
ATOM   1268 HH22 ARG A 182     -42.370-167.943 322.857  1.00104.47           H  
ATOM   1269 HH21 ARG A 182     -42.618-169.250 321.723  1.00104.47           H  
ATOM   1270  N   LYS A 183     -39.855-173.834 318.181  1.00 96.83           N  
ANISOU 1270  N   LYS A 183    12561   8454  15776   1005  -1310   2342
ATOM   1271  CA  LYS A 183     -40.962-174.692 317.795  1.00 96.86           C  
ANISOU 1271  CA  LYS A 183    12664   8126  16012    822  -1213   2315
ATOM   1272  C   LYS A 183     -42.209-174.180 318.522  1.00 96.09           C  
ANISOU 1272  C   LYS A 183    12615   8305  15589    586  -1169   2463
ATOM   1273  O   LYS A 183     -42.546-174.670 319.600  1.00 98.88           O  
ANISOU 1273  O   LYS A 183    12987   8760  15825    553  -1219   2864
ATOM   1274  CB  LYS A 183     -40.620-176.153 318.151  1.00  0.00           C  
ATOM   1275  CG  LYS A 183     -39.473-176.720 317.294  1.00  0.00           C  
ATOM   1276  CD  LYS A 183     -39.210-178.218 317.516  1.00  0.00           C  
ATOM   1277  CE  LYS A 183     -38.712-178.562 318.931  1.00  0.00           C  
ATOM   1278  NZ  LYS A 183     -38.395-179.995 319.059  1.00  0.00           N1+
ATOM   1279  H   LYS A 183     -39.452-174.028 319.086  1.00 96.83           H  
ATOM   1280  HB2 LYS A 183     -40.378-176.233 319.211  1.00  0.00           H  
ATOM   1281  HB3 LYS A 183     -41.505-176.771 317.989  1.00  0.00           H  
ATOM   1282  HG2 LYS A 183     -39.705-176.560 316.240  1.00  0.00           H  
ATOM   1283  HG3 LYS A 183     -38.555-176.162 317.483  1.00  0.00           H  
ATOM   1284  HD2 LYS A 183     -40.124-178.774 317.299  1.00  0.00           H  
ATOM   1285  HD3 LYS A 183     -38.478-178.548 316.777  1.00  0.00           H  
ATOM   1286  HE2 LYS A 183     -37.815-177.986 319.164  1.00  0.00           H  
ATOM   1287  HE3 LYS A 183     -39.463-178.309 319.679  1.00  0.00           H  
ATOM   1288  HZ1 LYS A 183     -37.677-180.241 318.391  1.00  0.00           H  
ATOM   1289  HZ2 LYS A 183     -38.062-180.187 319.994  1.00  0.00           H  
ATOM   1290  HZ3 LYS A 183     -39.223-180.543 318.877  1.00  0.00           H  
ATOM   1291  HA  LYS A 183     -41.137-174.632 316.719  1.00 96.86           H  
ATOM   1292  N   ASP A 184     -42.845-173.168 317.917  1.00 92.14           N  
ANISOU 1292  N   ASP A 184    12125   7956  14928    428  -1077   2143
ATOM   1293  CA  ASP A 184     -44.108-172.597 318.376  1.00 90.25           C  
ANISOU 1293  CA  ASP A 184    11908   8012  14371    221  -1029   2223
ATOM   1294  C   ASP A 184     -45.288-173.479 317.960  1.00 89.23           C  
ANISOU 1294  C   ASP A 184    11840   7635  14430      1   -936   2218
ATOM   1295  O   ASP A 184     -45.233-174.148 316.926  1.00 89.24           O  
ANISOU 1295  O   ASP A 184    11860   7305  14741    -21   -887   1981
ATOM   1296  CB  ASP A 184     -44.322-171.162 317.829  1.00 90.09           C  
ANISOU 1296  CB  ASP A 184    11847   8352  14031    196   -994   1900
ATOM   1297  CG  ASP A 184     -43.324-170.113 318.341  1.00 91.44           C  
ANISOU 1297  CG  ASP A 184    11957   8875  13912    326  -1075   1974
ATOM   1298  OD1 ASP A 184     -42.925-170.203 319.523  1.00 95.84           O  
ANISOU 1298  OD1 ASP A 184    12504   9563  14348    348  -1143   2313
ATOM   1299  OD2 ASP A 184     -43.091-169.137 317.596  1.00 86.42           O1-
ANISOU 1299  OD2 ASP A 184    11278   8398  13161    394  -1068   1694
ATOM   1300  H   ASP A 184     -42.484-172.804 317.047  1.00 92.14           H  
ATOM   1301  HA  ASP A 184     -44.099-172.566 319.467  1.00 90.25           H  
ATOM   1302  HB3 ASP A 184     -45.326-170.804 318.066  1.00 90.09           H  
ATOM   1303  HB2 ASP A 184     -44.253-171.189 316.741  1.00 90.09           H  
ATOM   1304  N   SER A 185     -46.372-173.377 318.747  1.00 89.55           N  
ANISOU 1304  N   SER A 185    11896   7855  14274   -171   -909   2474
ATOM   1305  CA  SER A 185     -47.717-173.777 318.336  1.00 90.40           C  
ANISOU 1305  CA  SER A 185    12031   7849  14467   -420   -809   2421
ATOM   1306  C   SER A 185     -48.152-172.985 317.087  1.00 82.83           C  
ANISOU 1306  C   SER A 185    11045   6975  13453   -472   -748   1952
ATOM   1307  O   SER A 185     -47.725-171.839 316.922  1.00 81.05           O  
ANISOU 1307  O   SER A 185    10782   7024  12990   -362   -770   1747
ATOM   1308  CB  SER A 185     -48.683-173.592 319.526  1.00 95.00           C  
ANISOU 1308  CB  SER A 185    12600   8756  14739   -587   -779   2696
ATOM   1309  OG  SER A 185     -48.975-172.234 319.799  1.00 99.64           O  
ANISOU 1309  OG  SER A 185    13173   9570  15115   -458   -864   3015
ATOM   1310  H   SER A 185     -46.316-172.816 319.583  1.00 89.55           H  
ATOM   1311  HA  SER A 185     -47.679-174.839 318.084  1.00 90.40           H  
ATOM   1312  HB3 SER A 185     -48.281-174.060 320.425  1.00 95.00           H  
ATOM   1313  HB2 SER A 185     -49.627-174.096 319.313  1.00 95.00           H  
ATOM   1314  HG  SER A 185     -48.208-171.828 320.210  1.00 99.64           H  
ATOM   1315  N   ARG A 186     -48.968-173.620 316.229  1.00 80.30           N  
ANISOU 1315  N   ARG A 186    10737   6421  13353   -646   -673   1782
ATOM   1316  CA  ARG A 186     -49.408-173.080 314.938  1.00 79.54           C  
ANISOU 1316  CA  ARG A 186    10606   6407  13210   -680   -627   1337
ATOM   1317  C   ARG A 186     -49.950-171.644 315.011  1.00 74.76           C  
ANISOU 1317  C   ARG A 186     9952   6276  12176   -714   -613   1243
ATOM   1318  O   ARG A 186     -49.482-170.794 314.259  1.00 70.58           O  
ANISOU 1318  O   ARG A 186     9398   5917  11503   -615   -617    965
ATOM   1319  CB  ARG A 186     -50.450-174.028 314.313  1.00 84.93           C  
ANISOU 1319  CB  ARG A 186    11289   6832  14149   -893   -553   1178
ATOM   1320  CG  ARG A 186     -51.045-173.523 312.978  1.00 86.29           C  
ANISOU 1320  CG  ARG A 186    11409   7172  14206   -943   -514    743
ATOM   1321  CD  ARG A 186     -52.229-174.345 312.467  1.00 91.09           C  
ANISOU 1321  CD  ARG A 186    11993   7621  14995  -1178   -450    598
ATOM   1322  NE  ARG A 186     -53.433-174.068 313.267  1.00 94.52           N  
ANISOU 1322  NE  ARG A 186    12404   8259  15250  -1356   -420    861
ATOM   1323  CZ  ARG A 186     -54.505-174.853 313.454  1.00100.27           C  
ANISOU 1323  CZ  ARG A 186    13095   8916  16088  -1611   -357    849
ATOM   1324  NH1 ARG A 186     -55.471-174.418 314.270  1.00102.47           N  
ANISOU 1324  NH1 ARG A 186    13336   9429  16169  -1759   -323   1099
ATOM   1325  NH2 ARG A 186     -54.631-176.050 312.863  1.00104.23           N1+
ANISOU 1325  NH2 ARG A 186    13582   9128  16892  -1728   -323    570
ATOM   1326  H   ARG A 186     -49.263-174.563 316.433  1.00 80.30           H  
ATOM   1327  HA  ARG A 186     -48.534-173.060 314.285  1.00 79.54           H  
ATOM   1328  HB3 ARG A 186     -51.258-174.183 315.030  1.00 84.93           H  
ATOM   1329  HB2 ARG A 186     -49.999-175.009 314.155  1.00 84.93           H  
ATOM   1330  HG3 ARG A 186     -50.287-173.392 312.219  1.00 86.29           H  
ATOM   1331  HG2 ARG A 186     -51.440-172.521 313.134  1.00 86.29           H  
ATOM   1332  HD3 ARG A 186     -51.995-175.389 312.655  1.00 91.09           H  
ATOM   1333  HD2 ARG A 186     -52.382-174.241 311.393  1.00 91.09           H  
ATOM   1334  HE  ARG A 186     -53.433-173.170 313.734  1.00 94.52           H  
ATOM   1335 HH12 ARG A 186     -56.276-174.994 314.463  1.00102.47           H  
ATOM   1336 HH11 ARG A 186     -55.383-173.517 314.718  1.00102.47           H  
ATOM   1337 HH22 ARG A 186     -55.440-176.630 313.020  1.00104.23           H  
ATOM   1338 HH21 ARG A 186     -53.878-176.398 312.284  1.00104.23           H  
ATOM   1339  N   ASN A 187     -50.931-171.415 315.900  1.00 73.42           N  
ANISOU 1339  N   ASN A 187     9766   6320  11812   -858   -586   1466
ATOM   1340  CA  ASN A 187     -51.622-170.130 316.034  1.00 69.99           C  
ANISOU 1340  CA  ASN A 187     9277   6303  11011   -894   -562   1345
ATOM   1341  C   ASN A 187     -50.709-169.011 316.556  1.00 65.75           C  
ANISOU 1341  C   ASN A 187     8737   6029  10218   -700   -622   1362
ATOM   1342  O   ASN A 187     -50.901-167.877 316.126  1.00 60.40           O  
ANISOU 1342  O   ASN A 187     8029   5592   9330   -654   -612   1137
ATOM   1343  CB  ASN A 187     -52.876-170.293 316.923  1.00 72.16           C  
ANISOU 1343  CB  ASN A 187     9516   6755  11147  -1089   -511   1566
ATOM   1344  CG  ASN A 187     -54.032-171.066 316.271  1.00 71.93           C  
ANISOU 1344  CG  ASN A 187     9446   6626  11258  -1309   -437   1413
ATOM   1345  OD1 ASN A 187     -53.966-171.482 315.115  1.00 68.49           O  
ANISOU 1345  OD1 ASN A 187     9006   6032  10984  -1312   -430   1108
ATOM   1346  ND2 ASN A 187     -55.118-171.248 317.025  1.00 74.45           N  
ANISOU 1346  ND2 ASN A 187     9720   7074  11496  -1503   -380   1607
ATOM   1347  H   ASN A 187     -51.253-172.165 316.493  1.00 73.42           H  
ATOM   1348  HA  ASN A 187     -51.945-169.866 315.025  1.00 69.99           H  
ATOM   1349  HB3 ASN A 187     -53.272-169.306 317.166  1.00 72.16           H  
ATOM   1350  HB2 ASN A 187     -52.611-170.758 317.874  1.00 72.16           H  
ATOM   1351 HD22 ASN A 187     -55.924-171.725 316.651  1.00 74.45           H  
ATOM   1352 HD21 ASN A 187     -55.151-170.889 317.968  1.00 74.45           H  
ATOM   1353  N   VAL A 188     -49.722-169.332 317.413  1.00 66.16           N  
ANISOU 1353  N   VAL A 188     8812   6038  10288   -588   -686   1629
ATOM   1354  CA  VAL A 188     -48.708-168.380 317.882  1.00 63.39           C  
ANISOU 1354  CA  VAL A 188     8441   5941   9703   -420   -747   1624
ATOM   1355  C   VAL A 188     -47.715-167.992 316.766  1.00 62.41           C  
ANISOU 1355  C   VAL A 188     8315   5737   9661   -278   -763   1318
ATOM   1356  O   VAL A 188     -47.355-166.818 316.681  1.00 59.97           O  
ANISOU 1356  O   VAL A 188     7981   5669   9136   -207   -768   1162
ATOM   1357  CB  VAL A 188     -47.934-168.917 319.122  1.00 65.17           C  
ANISOU 1357  CB  VAL A 188     8674   6156   9933   -330   -826   1976
ATOM   1358  CG1 VAL A 188     -46.674-168.114 319.518  1.00 64.51           C  
ANISOU 1358  CG1 VAL A 188     8551   6326   9632   -162   -898   1929
ATOM   1359  CG2 VAL A 188     -48.872-169.013 320.340  1.00 66.52           C  
ANISOU 1359  CG2 VAL A 188     8839   6483   9954   -481   -799   2292
ATOM   1360  H   VAL A 188     -49.608-170.290 317.713  1.00 66.16           H  
ATOM   1361  HA  VAL A 188     -49.227-167.467 318.182  1.00 63.39           H  
ATOM   1362  HB  VAL A 188     -47.601-169.930 318.894  1.00 65.17           H  
ATOM   1363 HG11 VAL A 188     -46.248-168.489 320.448  1.00 64.51           H  
ATOM   1364 HG12 VAL A 188     -45.886-168.185 318.768  1.00 64.51           H  
ATOM   1365 HG13 VAL A 188     -46.907-167.058 319.664  1.00 64.51           H  
ATOM   1366 HG21 VAL A 188     -48.367-169.469 321.192  1.00 66.52           H  
ATOM   1367 HG22 VAL A 188     -49.218-168.026 320.649  1.00 66.52           H  
ATOM   1368 HG23 VAL A 188     -49.753-169.617 320.125  1.00 66.52           H  
ATOM   1369  N   PHE A 189     -47.353-168.947 315.893  1.00 63.87           N  
ANISOU 1369  N   PHE A 189     8521   5581  10164   -240   -762   1224
ATOM   1370  CA  PHE A 189     -46.543-168.685 314.697  1.00 61.83           C  
ANISOU 1370  CA  PHE A 189     8248   5269   9976   -117   -760    923
ATOM   1371  C   PHE A 189     -47.286-167.769 313.705  1.00 64.12           C  
ANISOU 1371  C   PHE A 189     8524   5733  10107   -195   -696    630
ATOM   1372  O   PHE A 189     -46.740-166.753 313.271  1.00 62.63           O  
ANISOU 1372  O   PHE A 189     8314   5703   9778   -105   -695    452
ATOM   1373  CB  PHE A 189     -46.091-170.011 314.038  1.00 60.26           C  
ANISOU 1373  CB  PHE A 189     8065   4674  10159    -66   -760    854
ATOM   1374  CG  PHE A 189     -45.162-169.851 312.840  1.00 58.37           C  
ANISOU 1374  CG  PHE A 189     7796   4394   9986     32   -735    507
ATOM   1375  CD1 PHE A 189     -43.771-169.721 313.042  1.00 56.89           C  
ANISOU 1375  CD1 PHE A 189     7569   4249   9797    217   -778    473
ATOM   1376  CD2 PHE A 189     -45.685-169.642 311.543  1.00 58.95           C  
ANISOU 1376  CD2 PHE A 189     7866   4424  10107    -69   -666    212
ATOM   1377  CE1 PHE A 189     -42.934-169.444 311.969  1.00 57.66           C  
ANISOU 1377  CE1 PHE A 189     7628   4340   9939    295   -740    161
ATOM   1378  CE2 PHE A 189     -44.832-169.355 310.485  1.00 57.38           C  
ANISOU 1378  CE2 PHE A 189     7634   4233   9934     15   -636    -98
ATOM   1379  CZ  PHE A 189     -43.462-169.257 310.699  1.00 57.97           C  
ANISOU 1379  CZ  PHE A 189     7674   4345  10008    195   -667   -119
ATOM   1380  H   PHE A 189     -47.674-169.899 316.034  1.00 63.87           H  
ATOM   1381  HA  PHE A 189     -45.644-168.155 315.020  1.00 61.83           H  
ATOM   1382  HB3 PHE A 189     -46.957-170.593 313.724  1.00 60.26           H  
ATOM   1383  HB2 PHE A 189     -45.578-170.624 314.780  1.00 60.26           H  
ATOM   1384  HD1 PHE A 189     -43.348-169.834 314.031  1.00 56.89           H  
ATOM   1385  HD2 PHE A 189     -46.750-169.692 311.364  1.00 58.95           H  
ATOM   1386  HE1 PHE A 189     -41.867-169.361 312.121  1.00 57.66           H  
ATOM   1387  HE2 PHE A 189     -45.238-169.208 309.494  1.00 57.38           H  
ATOM   1388  HZ  PHE A 189     -42.799-169.028 309.876  1.00 57.97           H  
ATOM   1389  N   LEU A 190     -48.555-168.101 313.421  1.00 67.15           N  
ANISOU 1389  N   LEU A 190     8909   6090  10516   -364   -644    584
ATOM   1390  CA  LEU A 190     -49.434-167.327 312.540  1.00 66.95           C  
ANISOU 1390  CA  LEU A 190     8855   6266  10318   -431   -597    336
ATOM   1391  C   LEU A 190     -49.732-165.915 313.074  1.00 68.73           C  
ANISOU 1391  C   LEU A 190     9063   6835  10217   -393   -604    381
ATOM   1392  O   LEU A 190     -49.969-165.022 312.264  1.00 65.54           O  
ANISOU 1392  O   LEU A 190     8643   6593   9664   -349   -586    186
ATOM   1393  CB  LEU A 190     -50.753-168.098 312.302  1.00 65.43           C  
ANISOU 1393  CB  LEU A 190     8642   6015  10204   -629   -551    305
ATOM   1394  CG  LEU A 190     -50.616-169.364 311.425  1.00 64.97           C  
ANISOU 1394  CG  LEU A 190     8592   5615  10478   -693   -530    159
ATOM   1395  CD1 LEU A 190     -51.937-170.154 311.403  1.00 65.06           C  
ANISOU 1395  CD1 LEU A 190     8574   5574  10572   -921   -486    175
ATOM   1396  CD2 LEU A 190     -50.124-169.062 309.996  1.00 62.31           C  
ANISOU 1396  CD2 LEU A 190     8233   5303  10138   -622   -515   -192
ATOM   1397  H   LEU A 190     -48.968-168.918 313.853  1.00 67.15           H  
ATOM   1398  HA  LEU A 190     -48.917-167.201 311.589  1.00 66.95           H  
ATOM   1399  HB3 LEU A 190     -51.485-167.442 311.828  1.00 65.43           H  
ATOM   1400  HB2 LEU A 190     -51.182-168.363 313.269  1.00 65.43           H  
ATOM   1401  HG  LEU A 190     -49.873-170.013 311.884  1.00 64.97           H  
ATOM   1402 HD11 LEU A 190     -51.749-171.221 311.287  1.00 65.06           H  
ATOM   1403 HD12 LEU A 190     -52.519-170.016 312.315  1.00 65.06           H  
ATOM   1404 HD13 LEU A 190     -52.563-169.846 310.568  1.00 65.06           H  
ATOM   1405 HD21 LEU A 190     -50.696-169.605 309.244  1.00 62.31           H  
ATOM   1406 HD22 LEU A 190     -50.192-168.002 309.751  1.00 62.31           H  
ATOM   1407 HD23 LEU A 190     -49.081-169.360 309.874  1.00 62.31           H  
ATOM   1408  N   PHE A 191     -49.689-165.730 314.406  1.00 73.86           N  
ANISOU 1408  N   PHE A 191     9712   7599  10752   -408   -627    637
ATOM   1409  CA  PHE A 191     -49.844-164.439 315.075  1.00 73.24           C  
ANISOU 1409  CA  PHE A 191     9613   7835  10382   -364   -633    659
ATOM   1410  C   PHE A 191     -48.615-163.542 314.848  1.00 66.46           C  
ANISOU 1410  C   PHE A 191     8761   7022   9469   -208   -664    540
ATOM   1411  O   PHE A 191     -48.785-162.373 314.502  1.00 65.92           O  
ANISOU 1411  O   PHE A 191     8683   7115   9248   -175   -641    380
ATOM   1412  CB  PHE A 191     -50.119-164.675 316.575  1.00 81.09           C  
ANISOU 1412  CB  PHE A 191    10596   8945  11268   -401   -656    950
ATOM   1413  CG  PHE A 191     -50.592-163.460 317.346  1.00 85.95           C  
ANISOU 1413  CG  PHE A 191    11173   9900  11584   -409   -639    946
ATOM   1414  CD1 PHE A 191     -51.949-163.089 317.276  1.00 88.55           C  
ANISOU 1414  CD1 PHE A 191    11461  10377  11807   -522   -578    890
ATOM   1415  CD2 PHE A 191     -49.682-162.610 318.009  1.00 86.71           C  
ANISOU 1415  CD2 PHE A 191    11261  10171  11515   -305   -682    981
ATOM   1416  CE1 PHE A 191     -52.394-161.939 317.908  1.00 89.00           C  
ANISOU 1416  CE1 PHE A 191    11472  10737  11608   -511   -556    866
ATOM   1417  CE2 PHE A 191     -50.145-161.461 318.638  1.00 86.66           C  
ANISOU 1417  CE2 PHE A 191    11215  10460  11252   -310   -660    942
ATOM   1418  CZ  PHE A 191     -51.495-161.131 318.593  1.00 87.93           C  
ANISOU 1418  CZ  PHE A 191    11339  10752  11320   -405   -595    885
ATOM   1419  H   PHE A 191     -49.514-166.524 315.007  1.00 73.86           H  
ATOM   1420  HA  PHE A 191     -50.716-163.945 314.642  1.00 73.24           H  
ATOM   1421  HB3 PHE A 191     -49.242-165.090 317.070  1.00 81.09           H  
ATOM   1422  HB2 PHE A 191     -50.903-165.423 316.679  1.00 81.09           H  
ATOM   1423  HD1 PHE A 191     -52.641-163.709 316.733  1.00 88.55           H  
ATOM   1424  HD2 PHE A 191     -48.629-162.851 318.032  1.00 86.71           H  
ATOM   1425  HE1 PHE A 191     -53.439-161.667 317.863  1.00 89.00           H  
ATOM   1426  HE2 PHE A 191     -49.451-160.817 319.157  1.00 86.66           H  
ATOM   1427  HZ  PHE A 191     -51.844-160.233 319.082  1.00 87.93           H  
ATOM   1428  N   LYS A 192     -47.409-164.121 315.004  1.00 59.31           N  
ANISOU 1428  N   LYS A 192     7864   5972   8701   -111   -715    626
ATOM   1429  CA  LYS A 192     -46.122-163.479 314.722  1.00 55.27           C  
ANISOU 1429  CA  LYS A 192     7338   5506   8157     22   -741    510
ATOM   1430  C   LYS A 192     -45.963-163.112 313.239  1.00 54.60           C  
ANISOU 1430  C   LYS A 192     7257   5364   8126     40   -690    241
ATOM   1431  O   LYS A 192     -45.607-161.971 312.948  1.00 56.39           O  
ANISOU 1431  O   LYS A 192     7474   5729   8221     89   -672    115
ATOM   1432  CB  LYS A 192     -44.966-164.387 315.187  1.00 55.86           C  
ANISOU 1432  CB  LYS A 192     7396   5431   8396    128   -809    647
ATOM   1433  CG  LYS A 192     -44.822-164.476 316.714  1.00 56.34           C  
ANISOU 1433  CG  LYS A 192     7446   5594   8367    126   -872    940
ATOM   1434  CD  LYS A 192     -43.689-165.425 317.129  1.00 54.57           C  
ANISOU 1434  CD  LYS A 192     7201   5200   8335    246   -950   1103
ATOM   1435  CE  LYS A 192     -43.514-165.515 318.653  1.00 54.45           C  
ANISOU 1435  CE  LYS A 192     7167   5335   8186    251  -1023   1422
ATOM   1436  NZ  LYS A 192     -42.364-166.362 319.021  1.00 56.26           N1+
ANISOU 1436  NZ  LYS A 192     7361   5430   8584    397  -1117   1603
ATOM   1437  H   LYS A 192     -47.362-165.089 315.292  1.00 59.31           H  
ATOM   1438  HA  LYS A 192     -46.085-162.552 315.297  1.00 55.27           H  
ATOM   1439  HB3 LYS A 192     -44.026-164.004 314.787  1.00 55.86           H  
ATOM   1440  HB2 LYS A 192     -45.082-165.386 314.765  1.00 55.86           H  
ATOM   1441  HG3 LYS A 192     -45.759-164.804 317.163  1.00 56.34           H  
ATOM   1442  HG2 LYS A 192     -44.627-163.480 317.115  1.00 56.34           H  
ATOM   1443  HD3 LYS A 192     -42.758-165.093 316.666  1.00 54.57           H  
ATOM   1444  HD2 LYS A 192     -43.894-166.418 316.724  1.00 54.57           H  
ATOM   1445  HE3 LYS A 192     -44.415-165.924 319.113  1.00 54.45           H  
ATOM   1446  HE2 LYS A 192     -43.358-164.522 319.074  1.00 54.45           H  
ATOM   1447  HZ1 LYS A 192     -42.505-167.296 318.652  1.00 56.26           H  
ATOM   1448  HZ2 LYS A 192     -41.515-165.978 318.631  1.00 56.26           H  
ATOM   1449  HZ3 LYS A 192     -42.276-166.409 320.025  1.00 56.26           H  
ATOM   1450  N   LEU A 193     -46.301-164.050 312.344  1.00 54.48           N  
ANISOU 1450  N   LEU A 193     7251   5149   8302     -6   -662    149
ATOM   1451  CA  LEU A 193     -46.299-163.844 310.896  1.00 54.41           C  
ANISOU 1451  CA  LEU A 193     7235   5139   8300     -3   -611   -113
ATOM   1452  C   LEU A 193     -47.346-162.795 310.455  1.00 56.33           C  
ANISOU 1452  C   LEU A 193     7477   5611   8313    -63   -576   -189
ATOM   1453  O   LEU A 193     -47.060-161.994 309.562  1.00 55.64           O  
ANISOU 1453  O   LEU A 193     7386   5623   8130    -21   -545   -345
ATOM   1454  CB  LEU A 193     -46.479-165.213 310.194  1.00 52.20           C  
ANISOU 1454  CB  LEU A 193     6955   4622   8256    -62   -588   -223
ATOM   1455  CG  LEU A 193     -46.267-165.223 308.660  1.00 52.67           C  
ANISOU 1455  CG  LEU A 193     6992   4678   8340    -40   -541   -514
ATOM   1456  CD1 LEU A 193     -44.860-164.736 308.251  1.00 52.91           C  
ANISOU 1456  CD1 LEU A 193     7000   4680   8425    104   -542   -580
ATOM   1457  CD2 LEU A 193     -46.587-166.615 308.070  1.00 56.19           C  
ANISOU 1457  CD2 LEU A 193     7431   4914   9006   -126   -518   -657
ATOM   1458  H   LEU A 193     -46.548-164.981 312.675  1.00 54.48           H  
ATOM   1459  HA  LEU A 193     -45.317-163.445 310.637  1.00 54.41           H  
ATOM   1460  HB3 LEU A 193     -47.478-165.589 310.419  1.00 52.20           H  
ATOM   1461  HB2 LEU A 193     -45.787-165.933 310.636  1.00 52.20           H  
ATOM   1462  HG  LEU A 193     -46.989-164.534 308.218  1.00 52.67           H  
ATOM   1463 HD11 LEU A 193     -44.442-165.311 307.424  1.00 52.91           H  
ATOM   1464 HD12 LEU A 193     -44.894-163.696 307.923  1.00 52.91           H  
ATOM   1465 HD13 LEU A 193     -44.145-164.797 309.073  1.00 52.91           H  
ATOM   1466 HD21 LEU A 193     -47.274-166.528 307.227  1.00 56.19           H  
ATOM   1467 HD22 LEU A 193     -45.698-167.132 307.707  1.00 56.19           H  
ATOM   1468 HD23 LEU A 193     -47.056-167.277 308.799  1.00 56.19           H  
ATOM   1469  N   GLY A 194     -48.510-162.763 311.122  1.00 59.77           N  
ANISOU 1469  N   GLY A 194     7911   6141   8658   -154   -577    -69
ATOM   1470  CA  GLY A 194     -49.586-161.805 310.864  1.00 60.99           C  
ANISOU 1470  CA  GLY A 194     8049   6512   8613   -190   -549   -140
ATOM   1471  C   GLY A 194     -49.190-160.371 311.253  1.00 63.60           C  
ANISOU 1471  C   GLY A 194     8390   7007   8769    -95   -549   -152
ATOM   1472  O   GLY A 194     -49.607-159.428 310.583  1.00 65.98           O  
ANISOU 1472  O   GLY A 194     8689   7416   8963    -67   -521   -270
ATOM   1473  H   GLY A 194     -48.691-163.454 311.839  1.00 59.77           H  
ATOM   1474  HA3 GLY A 194     -50.465-162.097 311.439  1.00 60.99           H  
ATOM   1475  HA2 GLY A 194     -49.865-161.849 309.811  1.00 60.99           H  
ATOM   1476  N   GLY A 195     -48.352-160.202 312.292  1.00 61.23           N  
ANISOU 1476  N   GLY A 195     8095   6729   8440    -47   -582    -26
ATOM   1477  CA  GLY A 195     -47.814-158.909 312.714  1.00 57.42           C  
ANISOU 1477  CA  GLY A 195     7618   6377   7823     28   -580    -62
ATOM   1478  C   GLY A 195     -46.872-158.335 311.646  1.00 56.10           C  
ANISOU 1478  C   GLY A 195     7462   6155   7698     92   -555   -203
ATOM   1479  O   GLY A 195     -46.984-157.155 311.309  1.00 53.15           O  
ANISOU 1479  O   GLY A 195     7101   5872   7221    119   -522   -281
ATOM   1480  H   GLY A 195     -48.047-161.015 312.812  1.00 61.23           H  
ATOM   1481  HA3 GLY A 195     -47.264-159.044 313.645  1.00 57.42           H  
ATOM   1482  HA2 GLY A 195     -48.627-158.214 312.920  1.00 57.42           H  
ATOM   1483  N   VAL A 196     -45.990-159.181 311.086  1.00 58.40           N  
ANISOU 1483  N   VAL A 196     7745   6296   8150    119   -565   -232
ATOM   1484  CA  VAL A 196     -45.084-158.825 309.992  1.00 56.90           C  
ANISOU 1484  CA  VAL A 196     7548   6078   7994    172   -529   -372
ATOM   1485  C   VAL A 196     -45.873-158.523 308.702  1.00 59.05           C  
ANISOU 1485  C   VAL A 196     7832   6406   8198    142   -477   -500
ATOM   1486  O   VAL A 196     -45.667-157.463 308.105  1.00 61.13           O  
ANISOU 1486  O   VAL A 196     8104   6753   8371    171   -436   -567
ATOM   1487  CB  VAL A 196     -44.051-159.953 309.684  1.00 52.70           C  
ANISOU 1487  CB  VAL A 196     6984   5378   7660    217   -546   -397
ATOM   1488  CG1 VAL A 196     -43.067-159.623 308.545  1.00 51.42           C  
ANISOU 1488  CG1 VAL A 196     6795   5224   7517    266   -495   -554
ATOM   1489  CG2 VAL A 196     -43.231-160.325 310.925  1.00 48.59           C  
ANISOU 1489  CG2 VAL A 196     6440   4834   7189    263   -614   -242
ATOM   1490  H   VAL A 196     -45.956-160.139 311.414  1.00 58.40           H  
ATOM   1491  HA  VAL A 196     -44.543-157.921 310.280  1.00 56.90           H  
ATOM   1492  HB  VAL A 196     -44.596-160.849 309.379  1.00 52.70           H  
ATOM   1493 HG11 VAL A 196     -42.408-160.469 308.349  1.00 51.42           H  
ATOM   1494 HG12 VAL A 196     -43.563-159.394 307.602  1.00 51.42           H  
ATOM   1495 HG13 VAL A 196     -42.441-158.772 308.807  1.00 51.42           H  
ATOM   1496 HG21 VAL A 196     -42.479-161.076 310.691  1.00 48.59           H  
ATOM   1497 HG22 VAL A 196     -42.725-159.454 311.339  1.00 48.59           H  
ATOM   1498 HG23 VAL A 196     -43.859-160.749 311.703  1.00 48.59           H  
ATOM   1499  N   THR A 197     -46.785-159.433 308.327  1.00 59.88           N  
ANISOU 1499  N   THR A 197     7932   6477   8343     76   -480   -527
ATOM   1500  CA  THR A 197     -47.589-159.341 307.107  1.00 61.41           C  
ANISOU 1500  CA  THR A 197     8117   6760   8455     47   -445   -659
ATOM   1501  C   THR A 197     -48.411-158.042 307.038  1.00 60.21           C  
ANISOU 1501  C   THR A 197     7978   6789   8112     62   -436   -618
ATOM   1502  O   THR A 197     -48.336-157.368 306.017  1.00 58.71           O  
ANISOU 1502  O   THR A 197     7791   6697   7818     95   -405   -685
ATOM   1503  CB  THR A 197     -48.552-160.547 306.933  1.00 62.93           C  
ANISOU 1503  CB  THR A 197     8285   6885   8742    -46   -456   -713
ATOM   1504  OG1 THR A 197     -47.803-161.744 306.903  1.00 65.25           O  
ANISOU 1504  OG1 THR A 197     8577   6960   9257    -48   -467   -721
ATOM   1505  CG2 THR A 197     -49.405-160.528 305.652  1.00 62.54           C  
ANISOU 1505  CG2 THR A 197     8205   6941   8615    -73   -428   -894
ATOM   1506  H   THR A 197     -46.950-160.245 308.909  1.00 59.88           H  
ATOM   1507  HA  THR A 197     -46.892-159.340 306.266  1.00 61.41           H  
ATOM   1508  HB  THR A 197     -49.216-160.610 307.795  1.00 62.93           H  
ATOM   1509  HG1 THR A 197     -47.421-161.889 307.776  1.00 65.25           H  
ATOM   1510 HG21 THR A 197     -49.974-161.452 305.545  1.00 62.54           H  
ATOM   1511 HG22 THR A 197     -50.124-159.710 305.643  1.00 62.54           H  
ATOM   1512 HG23 THR A 197     -48.769-160.428 304.774  1.00 62.54           H  
ATOM   1513  N   ALA A 198     -49.108-157.680 308.131  1.00 61.48           N  
ANISOU 1513  N   ALA A 198     8139   6998   8221     47   -460   -502
ATOM   1514  CA  ALA A 198     -49.878-156.438 308.247  1.00 61.19           C  
ANISOU 1514  CA  ALA A 198     8105   7115   8029     81   -451   -477
ATOM   1515  C   ALA A 198     -49.021-155.167 308.142  1.00 62.82           C  
ANISOU 1515  C   ALA A 198     8351   7330   8188    160   -425   -476
ATOM   1516  O   ALA A 198     -49.446-154.220 307.484  1.00 64.38           O  
ANISOU 1516  O   ALA A 198     8561   7606   8293    205   -401   -494
ATOM   1517  CB  ALA A 198     -50.638-156.428 309.580  1.00 55.92           C  
ANISOU 1517  CB  ALA A 198     7416   6510   7319     51   -471   -377
ATOM   1518  H   ALA A 198     -49.107-158.279 308.947  1.00 61.48           H  
ATOM   1519  HA  ALA A 198     -50.606-156.421 307.435  1.00 61.19           H  
ATOM   1520  HB1 ALA A 198     -51.227-155.517 309.697  1.00 55.92           H  
ATOM   1521  HB2 ALA A 198     -51.324-157.267 309.656  1.00 55.92           H  
ATOM   1522  HB3 ALA A 198     -49.947-156.491 310.419  1.00 55.92           H  
ATOM   1523  N   SER A 199     -47.838-155.177 308.782  1.00 60.24           N  
ANISOU 1523  N   SER A 199     8035   6920   7931    174   -433   -446
ATOM   1524  CA  SER A 199     -46.913-154.043 308.829  1.00 58.78           C  
ANISOU 1524  CA  SER A 199     7877   6737   7722    222   -405   -453
ATOM   1525  C   SER A 199     -46.253-153.756 307.470  1.00 60.28           C  
ANISOU 1525  C   SER A 199     8077   6914   7912    238   -355   -519
ATOM   1526  O   SER A 199     -46.219-152.599 307.055  1.00 61.59           O  
ANISOU 1526  O   SER A 199     8272   7116   8012    267   -315   -509
ATOM   1527  CB  SER A 199     -45.837-154.299 309.895  1.00 60.23           C  
ANISOU 1527  CB  SER A 199     8043   6868   7974    222   -434   -422
ATOM   1528  OG  SER A 199     -46.385-154.270 311.196  1.00 64.57           O  
ANISOU 1528  OG  SER A 199     8574   7443   8518    197   -484   -343
ATOM   1529  H   SER A 199     -47.559-156.001 309.295  1.00 60.24           H  
ATOM   1530  HA  SER A 199     -47.476-153.151 309.114  1.00 58.78           H  
ATOM   1531  HB3 SER A 199     -45.076-153.522 309.844  1.00 60.23           H  
ATOM   1532  HB2 SER A 199     -45.338-155.255 309.731  1.00 60.23           H  
ATOM   1533  HG  SER A 199     -46.809-155.118 311.363  1.00 64.57           H  
ATOM   1534  N   PHE A 200     -45.765-154.812 306.796  1.00 61.18           N  
ANISOU 1534  N   PHE A 200     8165   6976   8106    220   -350   -584
ATOM   1535  CA  PHE A 200     -45.159-154.722 305.468  1.00 60.94           C  
ANISOU 1535  CA  PHE A 200     8128   6973   8054    231   -292   -661
ATOM   1536  C   PHE A 200     -46.169-154.511 304.325  1.00 58.51           C  
ANISOU 1536  C   PHE A 200     7829   6786   7619    230   -274   -689
ATOM   1537  O   PHE A 200     -45.804-153.863 303.345  1.00 58.34           O  
ANISOU 1537  O   PHE A 200     7819   6840   7508    248   -222   -690
ATOM   1538  CB  PHE A 200     -44.231-155.925 305.213  1.00 65.49           C  
ANISOU 1538  CB  PHE A 200     8657   7467   8758    226   -287   -756
ATOM   1539  CG  PHE A 200     -42.844-155.795 305.823  1.00 70.79           C  
ANISOU 1539  CG  PHE A 200     9300   8067   9532    251   -292   -737
ATOM   1540  CD1 PHE A 200     -41.878-154.957 305.228  1.00 74.36           C  
ANISOU 1540  CD1 PHE A 200     9735   8559   9959    257   -231   -761
ATOM   1541  CD2 PHE A 200     -42.547-156.392 307.064  1.00 73.82           C  
ANISOU 1541  CD2 PHE A 200     9662   8359  10028    263   -357   -682
ATOM   1542  CE1 PHE A 200     -40.640-154.781 305.834  1.00 76.18           C  
ANISOU 1542  CE1 PHE A 200     9915   8750  10281    272   -240   -759
ATOM   1543  CE2 PHE A 200     -41.299-156.222 307.645  1.00 76.61           C  
ANISOU 1543  CE2 PHE A 200     9968   8681  10458    296   -376   -664
ATOM   1544  CZ  PHE A 200     -40.347-155.420 307.031  1.00 77.00           C  
ANISOU 1544  CZ  PHE A 200     9987   8781  10487    299   -319   -717
ATOM   1545  H   PHE A 200     -45.820-155.737 307.202  1.00 61.18           H  
ATOM   1546  HA  PHE A 200     -44.529-153.830 305.459  1.00 60.94           H  
ATOM   1547  HB3 PHE A 200     -44.098-156.057 304.143  1.00 65.49           H  
ATOM   1548  HB2 PHE A 200     -44.697-156.848 305.560  1.00 65.49           H  
ATOM   1549  HD1 PHE A 200     -42.096-154.450 304.298  1.00 74.36           H  
ATOM   1550  HD2 PHE A 200     -43.286-156.992 307.562  1.00 73.82           H  
ATOM   1551  HE1 PHE A 200     -39.901-154.147 305.368  1.00 76.18           H  
ATOM   1552  HE2 PHE A 200     -41.072-156.699 308.584  1.00 76.61           H  
ATOM   1553  HZ  PHE A 200     -39.380-155.281 307.493  1.00 77.00           H  
ATOM   1554  N   THR A 201     -47.416-154.998 304.479  1.00 58.02           N  
ANISOU 1554  N   THR A 201     7750   6760   7536    204   -316   -699
ATOM   1555  CA  THR A 201     -48.528-154.701 303.564  1.00 59.65           C  
ANISOU 1555  CA  THR A 201     7944   7119   7600    211   -316   -716
ATOM   1556  C   THR A 201     -49.009-153.241 303.707  1.00 57.03           C  
ANISOU 1556  C   THR A 201     7650   6849   7169    277   -310   -600
ATOM   1557  O   THR A 201     -49.362-152.630 302.699  1.00 53.05           O  
ANISOU 1557  O   THR A 201     7153   6460   6544    318   -291   -573
ATOM   1558  CB  THR A 201     -49.742-155.652 303.758  1.00 62.47           C  
ANISOU 1558  CB  THR A 201     8255   7510   7972    154   -364   -763
ATOM   1559  OG1 THR A 201     -49.324-156.972 303.479  1.00 63.64           O  
ANISOU 1559  OG1 THR A 201     8376   7557   8249     93   -364   -880
ATOM   1560  CG2 THR A 201     -50.970-155.377 302.868  1.00 65.87           C  
ANISOU 1560  CG2 THR A 201     8647   8137   8244    165   -378   -793
ATOM   1561  H   THR A 201     -47.646-155.539 305.302  1.00 58.02           H  
ATOM   1562  HA  THR A 201     -48.170-154.848 302.546  1.00 59.65           H  
ATOM   1563  HB  THR A 201     -50.060-155.624 304.802  1.00 62.47           H  
ATOM   1564  HG1 THR A 201     -48.734-157.243 304.191  1.00 63.64           H  
ATOM   1565 HG21 THR A 201     -51.724-156.154 302.994  1.00 65.87           H  
ATOM   1566 HG22 THR A 201     -51.451-154.431 303.116  1.00 65.87           H  
ATOM   1567 HG23 THR A 201     -50.696-155.348 301.813  1.00 65.87           H  
ATOM   1568  N   ALA A 202     -48.954-152.688 304.934  1.00 60.19           N  
ANISOU 1568  N   ALA A 202     8072   7176   7620    292   -325   -530
ATOM   1569  CA  ALA A 202     -49.211-151.275 305.211  1.00 63.28           C  
ANISOU 1569  CA  ALA A 202     8502   7582   7960    361   -310   -447
ATOM   1570  C   ALA A 202     -48.102-150.340 304.692  1.00 65.84           C  
ANISOU 1570  C   ALA A 202     8874   7851   8291    381   -250   -414
ATOM   1571  O   ALA A 202     -48.415-149.201 304.351  1.00 69.11           O  
ANISOU 1571  O   ALA A 202     9324   8287   8649    440   -226   -336
ATOM   1572  CB  ALA A 202     -49.444-151.068 306.715  1.00 62.27           C  
ANISOU 1572  CB  ALA A 202     8377   7400   7884    363   -333   -424
ATOM   1573  H   ALA A 202     -48.678-153.252 305.727  1.00 60.19           H  
ATOM   1574  HA  ALA A 202     -50.134-151.002 304.696  1.00 63.28           H  
ATOM   1575  HB1 ALA A 202     -49.644-150.020 306.944  1.00 62.27           H  
ATOM   1576  HB2 ALA A 202     -50.307-151.640 307.058  1.00 62.27           H  
ATOM   1577  HB3 ALA A 202     -48.583-151.375 307.308  1.00 62.27           H  
ATOM   1578  N   SER A 203     -46.849-150.829 304.610  1.00 62.25           N  
ANISOU 1578  N   SER A 203     8412   7325   7914    333   -224   -461
ATOM   1579  CA  SER A 203     -45.706-150.097 304.055  1.00 58.97           C  
ANISOU 1579  CA  SER A 203     8024   6868   7512    326   -155   -433
ATOM   1580  C   SER A 203     -45.852-149.860 302.542  1.00 58.77           C  
ANISOU 1580  C   SER A 203     8006   6958   7365    342   -109   -400
ATOM   1581  O   SER A 203     -45.736-148.716 302.111  1.00 60.29           O  
ANISOU 1581  O   SER A 203     8244   7143   7522    362    -57   -298
ATOM   1582  CB  SER A 203     -44.383-150.808 304.414  1.00 61.51           C  
ANISOU 1582  CB  SER A 203     8307   7125   7940    277   -140   -507
ATOM   1583  OG  SER A 203     -43.256-150.129 303.889  1.00 64.85           O  
ANISOU 1583  OG  SER A 203     8734   7530   8376    252    -63   -490
ATOM   1584  H   SER A 203     -46.664-151.769 304.934  1.00 62.25           H  
ATOM   1585  HA  SER A 203     -45.687-149.116 304.537  1.00 58.97           H  
ATOM   1586  HB3 SER A 203     -44.371-151.827 304.030  1.00 61.51           H  
ATOM   1587  HB2 SER A 203     -44.270-150.879 305.497  1.00 61.51           H  
ATOM   1588  HG  SER A 203     -43.257-150.232 302.933  1.00 64.85           H  
ATOM   1589  N   VAL A 204     -46.145-150.924 301.772  1.00 60.92           N  
ANISOU 1589  N   VAL A 204     8233   7343   7572    327   -126   -485
ATOM   1590  CA  VAL A 204     -46.427-150.831 300.335  1.00 64.07           C  
ANISOU 1590  CA  VAL A 204     8623   7907   7814    339    -89   -469
ATOM   1591  C   VAL A 204     -47.769-150.131 300.020  1.00 64.14           C  
ANISOU 1591  C   VAL A 204     8652   8018   7701    411   -128   -356
ATOM   1592  O   VAL A 204     -47.874-149.497 298.973  1.00 65.33           O  
ANISOU 1592  O   VAL A 204     8822   8279   7722    449    -95   -249
ATOM   1593  CB  VAL A 204     -46.360-152.220 299.635  1.00 66.06           C  
ANISOU 1593  CB  VAL A 204     8806   8258   8036    296    -94   -640
ATOM   1594  CG1 VAL A 204     -47.344-153.258 300.194  1.00 68.48           C  
ANISOU 1594  CG1 VAL A 204     9081   8515   8424    276   -172   -727
ATOM   1595  CG2 VAL A 204     -46.519-152.144 298.108  1.00 66.46           C  
ANISOU 1595  CG2 VAL A 204     8831   8544   7878    309    -75   -645
ATOM   1596  H   VAL A 204     -46.230-151.842 302.188  1.00 60.92           H  
ATOM   1597  HA  VAL A 204     -45.639-150.214 299.897  1.00 64.07           H  
ATOM   1598  HB  VAL A 204     -45.356-152.606 299.820  1.00 66.06           H  
ATOM   1599 HG11 VAL A 204     -47.218-154.225 299.707  1.00 68.48           H  
ATOM   1600 HG12 VAL A 204     -47.167-153.406 301.253  1.00 68.48           H  
ATOM   1601 HG13 VAL A 204     -48.383-152.957 300.068  1.00 68.48           H  
ATOM   1602 HG21 VAL A 204     -46.259-153.100 297.658  1.00 66.46           H  
ATOM   1603 HG22 VAL A 204     -47.540-151.910 297.807  1.00 66.46           H  
ATOM   1604 HG23 VAL A 204     -45.863-151.382 297.687  1.00 66.46           H  
ATOM   1605  N   GLY A 205     -48.737-150.200 300.951  1.00 63.85           N  
ANISOU 1605  N   GLY A 205     8602   7957   7701    437   -197   -364
ATOM   1606  CA  GLY A 205     -50.011-149.490 300.868  1.00 65.27           C  
ANISOU 1606  CA  GLY A 205     8782   8229   7787    526   -236   -261
ATOM   1607  C   GLY A 205     -49.833-147.973 301.072  1.00 66.54           C  
ANISOU 1607  C   GLY A 205     9020   8277   7986    599   -196   -105
ATOM   1608  O   GLY A 205     -50.576-147.198 300.471  1.00 70.77           O  
ANISOU 1608  O   GLY A 205     9571   8893   8427    688   -201     25
ATOM   1609  H   GLY A 205     -48.584-150.760 301.778  1.00 63.85           H  
ATOM   1610  HA3 GLY A 205     -50.669-149.884 301.641  1.00 65.27           H  
ATOM   1611  HA2 GLY A 205     -50.496-149.697 299.914  1.00 65.27           H  
ATOM   1612  N   SER A 206     -48.838-147.547 301.874  1.00 61.89           N  
ANISOU 1612  N   SER A 206     8474   7497   7544    563   -160   -116
ATOM   1613  CA  SER A 206     -48.475-146.139 302.077  1.00 58.52           C  
ANISOU 1613  CA  SER A 206     8121   6925   7190    606   -110      3
ATOM   1614  C   SER A 206     -47.803-145.545 300.828  1.00 61.43           C  
ANISOU 1614  C   SER A 206     8526   7326   7490    591    -37    122
ATOM   1615  O   SER A 206     -48.160-144.438 300.425  1.00 64.36           O  
ANISOU 1615  O   SER A 206     8948   7669   7836    667    -15    287
ATOM   1616  CB  SER A 206     -47.550-145.990 303.302  1.00 55.50           C  
ANISOU 1616  CB  SER A 206     7755   6363   6968    544    -90    -73
ATOM   1617  OG  SER A 206     -48.241-146.294 304.493  1.00 53.90           O  
ANISOU 1617  OG  SER A 206     7520   6158   6801    562   -151   -156
ATOM   1618  H   SER A 206     -48.268-148.227 302.358  1.00 61.89           H  
ATOM   1619  HA  SER A 206     -49.388-145.570 302.261  1.00 58.52           H  
ATOM   1620  HB3 SER A 206     -47.187-144.965 303.386  1.00 55.50           H  
ATOM   1621  HB2 SER A 206     -46.672-146.628 303.225  1.00 55.50           H  
ATOM   1622  HG  SER A 206     -48.403-147.245 304.513  1.00 53.90           H  
ATOM   1623  N   LEU A 207     -46.884-146.317 300.217  1.00 61.55           N  
ANISOU 1623  N   LEU A 207     8510   7401   7475    498      6     47
ATOM   1624  CA  LEU A 207     -46.233-146.008 298.940  1.00 64.16           C  
ANISOU 1624  CA  LEU A 207     8854   7829   7696    473     84    151
ATOM   1625  C   LEU A 207     -47.233-145.946 297.769  1.00 66.95           C  
ANISOU 1625  C   LEU A 207     9192   8405   7842    554     48    247
ATOM   1626  O   LEU A 207     -47.047-145.133 296.867  1.00 69.36           O  
ANISOU 1626  O   LEU A 207     9535   8773   8046    582     98    431
ATOM   1627  CB  LEU A 207     -45.140-147.063 298.642  1.00 64.22           C  
ANISOU 1627  CB  LEU A 207     8801   7904   7696    373    134      8
ATOM   1628  CG  LEU A 207     -43.973-147.114 299.652  1.00 64.48           C  
ANISOU 1628  CG  LEU A 207     8822   7760   7916    298    164    -87
ATOM   1629  CD1 LEU A 207     -43.081-148.353 299.411  1.00 65.67           C  
ANISOU 1629  CD1 LEU A 207     8890   8000   8061    236    194   -246
ATOM   1630  CD2 LEU A 207     -43.165-145.806 299.686  1.00 64.14           C  
ANISOU 1630  CD2 LEU A 207     8834   7577   7961    256    248     42
ATOM   1631  H   LEU A 207     -46.648-147.212 300.625  1.00 61.55           H  
ATOM   1632  HA  LEU A 207     -45.773-145.023 299.026  1.00 64.16           H  
ATOM   1633  HB3 LEU A 207     -44.725-146.889 297.649  1.00 64.22           H  
ATOM   1634  HB2 LEU A 207     -45.613-148.045 298.598  1.00 64.22           H  
ATOM   1635  HG  LEU A 207     -44.397-147.233 300.646  1.00 64.48           H  
ATOM   1636 HD11 LEU A 207     -42.986-148.941 300.325  1.00 65.67           H  
ATOM   1637 HD12 LEU A 207     -43.498-149.014 298.651  1.00 65.67           H  
ATOM   1638 HD13 LEU A 207     -42.074-148.098 299.083  1.00 65.67           H  
ATOM   1639 HD21 LEU A 207     -42.093-145.987 299.645  1.00 64.14           H  
ATOM   1640 HD22 LEU A 207     -43.417-145.144 298.857  1.00 64.14           H  
ATOM   1641 HD23 LEU A 207     -43.357-145.258 300.608  1.00 64.14           H  
ATOM   1642  N   PHE A 208     -48.278-146.790 297.824  1.00 65.33           N  
ANISOU 1642  N   PHE A 208     8924   8331   7568    585    -41    134
ATOM   1643  CA  PHE A 208     -49.383-146.843 296.872  1.00 66.35           C  
ANISOU 1643  CA  PHE A 208     9010   8709   7489    659    -95    197
ATOM   1644  C   PHE A 208     -50.287-145.601 296.900  1.00 68.22           C  
ANISOU 1644  C   PHE A 208     9296   8906   7721    795   -124    414
ATOM   1645  O   PHE A 208     -50.615-145.091 295.831  1.00 69.91           O  
ANISOU 1645  O   PHE A 208     9514   9279   7770    866   -124    588
ATOM   1646  CB  PHE A 208     -50.148-148.169 297.054  1.00 62.61           C  
ANISOU 1646  CB  PHE A 208     8446   8361   6982    638   -181      3
ATOM   1647  CG  PHE A 208     -51.446-148.329 296.289  1.00 62.13           C  
ANISOU 1647  CG  PHE A 208     8316   8571   6719    712   -256     39
ATOM   1648  CD1 PHE A 208     -51.423-148.613 294.908  1.00 62.72           C  
ANISOU 1648  CD1 PHE A 208     8343   8915   6572    694   -247     24
ATOM   1649  CD2 PHE A 208     -52.682-148.079 296.922  1.00 59.69           C  
ANISOU 1649  CD2 PHE A 208     7971   8279   6427    801   -338     72
ATOM   1650  CE1 PHE A 208     -52.617-148.730 294.209  1.00 62.64           C  
ANISOU 1650  CE1 PHE A 208     8252   9194   6356    761   -330     49
ATOM   1651  CE2 PHE A 208     -53.863-148.205 296.205  1.00 58.38           C  
ANISOU 1651  CE2 PHE A 208     7717   8390   6074    873   -417     99
ATOM   1652  CZ  PHE A 208     -53.830-148.542 294.857  1.00 60.23           C  
ANISOU 1652  CZ  PHE A 208     7905   8898   6082    853   -419     90
ATOM   1653  H   PHE A 208     -48.329-147.451 298.588  1.00 65.33           H  
ATOM   1654  HA  PHE A 208     -48.948-146.871 295.873  1.00 66.35           H  
ATOM   1655  HB3 PHE A 208     -50.356-148.332 298.109  1.00 62.61           H  
ATOM   1656  HB2 PHE A 208     -49.497-148.989 296.755  1.00 62.61           H  
ATOM   1657  HD1 PHE A 208     -50.482-148.761 294.399  1.00 62.72           H  
ATOM   1658  HD2 PHE A 208     -52.715-147.810 297.968  1.00 59.69           H  
ATOM   1659  HE1 PHE A 208     -52.608-148.975 293.158  1.00 62.64           H  
ATOM   1660  HE2 PHE A 208     -54.810-148.036 296.695  1.00 58.38           H  
ATOM   1661  HZ  PHE A 208     -54.753-148.639 294.305  1.00 60.23           H  
ATOM   1662  N   LEU A 209     -50.642-145.115 298.104  1.00 67.66           N  
ANISOU 1662  N   LEU A 209     9254   8631   7825    844   -149    407
ATOM   1663  CA  LEU A 209     -51.425-143.887 298.282  1.00 68.53           C  
ANISOU 1663  CA  LEU A 209     9399   8674   7964    994   -176    584
ATOM   1664  C   LEU A 209     -50.643-142.624 297.872  1.00 69.36           C  
ANISOU 1664  C   LEU A 209     9609   8611   8135   1013    -90    799
ATOM   1665  O   LEU A 209     -51.237-141.731 297.270  1.00 69.70           O  
ANISOU 1665  O   LEU A 209     9680   8688   8115   1139   -102   1017
ATOM   1666  CB  LEU A 209     -51.951-143.777 299.734  1.00 63.91           C  
ANISOU 1666  CB  LEU A 209     8807   7928   7549   1035   -212    482
ATOM   1667  CG  LEU A 209     -53.080-144.771 300.090  1.00 57.39           C  
ANISOU 1667  CG  LEU A 209     7870   7281   6654   1054   -302    344
ATOM   1668  CD1 LEU A 209     -53.436-144.673 301.585  1.00 54.94           C  
ANISOU 1668  CD1 LEU A 209     7549   6835   6491   1100   -319    268
ATOM   1669  CD2 LEU A 209     -54.337-144.592 299.210  1.00 56.13           C  
ANISOU 1669  CD2 LEU A 209     7641   7376   6312   1171   -371    447
ATOM   1670  H   LEU A 209     -50.350-145.591 298.947  1.00 67.66           H  
ATOM   1671  HA  LEU A 209     -52.278-143.946 297.605  1.00 68.53           H  
ATOM   1672  HB3 LEU A 209     -52.321-142.766 299.912  1.00 63.91           H  
ATOM   1673  HB2 LEU A 209     -51.117-143.909 300.426  1.00 63.91           H  
ATOM   1674  HG  LEU A 209     -52.714-145.783 299.919  1.00 57.39           H  
ATOM   1675 HD11 LEU A 209     -54.373-145.181 301.815  1.00 54.94           H  
ATOM   1676 HD12 LEU A 209     -52.663-145.138 302.197  1.00 54.94           H  
ATOM   1677 HD13 LEU A 209     -53.534-143.636 301.909  1.00 54.94           H  
ATOM   1678 HD21 LEU A 209     -55.255-144.570 299.798  1.00 56.13           H  
ATOM   1679 HD22 LEU A 209     -54.309-143.662 298.640  1.00 56.13           H  
ATOM   1680 HD23 LEU A 209     -54.431-145.413 298.499  1.00 56.13           H  
ATOM   1681  N   ALA A 210     -49.325-142.587 298.135  1.00 66.69           N  
ANISOU 1681  N   ALA A 210     9322   8088   7929    889     -2    751
ATOM   1682  CA  ALA A 210     -48.433-141.524 297.665  1.00 64.84           C  
ANISOU 1682  CA  ALA A 210     9179   7693   7765    866     96    950
ATOM   1683  C   ALA A 210     -48.244-141.504 296.139  1.00 68.58           C  
ANISOU 1683  C   ALA A 210     9648   8401   8009    870    128   1136
ATOM   1684  O   ALA A 210     -48.114-140.420 295.569  1.00 73.77           O  
ANISOU 1684  O   ALA A 210    10373   9000   8657    938    165   1403
ATOM   1685  CB  ALA A 210     -47.081-141.652 298.367  1.00 62.07           C  
ANISOU 1685  CB  ALA A 210     8847   7164   7571    707    181    831
ATOM   1686  H   ALA A 210     -48.893-143.350 298.638  1.00 66.69           H  
ATOM   1687  HA  ALA A 210     -48.869-140.566 297.957  1.00 64.84           H  
ATOM   1688  HB1 ALA A 210     -46.373-140.895 298.027  1.00 62.07           H  
ATOM   1689  HB2 ALA A 210     -47.221-141.508 299.432  1.00 62.07           H  
ATOM   1690  HB3 ALA A 210     -46.630-142.633 298.213  1.00 62.07           H  
ATOM   1691  N   ALA A 211     -48.268-142.689 295.505  1.00 67.89           N  
ANISOU 1691  N   ALA A 211     9478   8584   7733    798    117   1000
ATOM   1692  CA  ALA A 211     -48.243-142.837 294.052  1.00 69.88           C  
ANISOU 1692  CA  ALA A 211     9705   9124   7722    799    144   1141
ATOM   1693  C   ALA A 211     -49.551-142.381 293.387  1.00 70.09           C  
ANISOU 1693  C   ALA A 211     9724   9311   7596    970     55   1341
ATOM   1694  O   ALA A 211     -49.474-141.786 292.315  1.00 69.67           O  
ANISOU 1694  O   ALA A 211     9706   9368   7398   1017     90   1611
ATOM   1695  CB  ALA A 211     -47.896-144.283 293.674  1.00 69.15           C  
ANISOU 1695  CB  ALA A 211     9510   9292   7471    704    135    891
ATOM   1696  H   ALA A 211     -48.351-143.542 296.041  1.00 67.89           H  
ATOM   1697  HA  ALA A 211     -47.444-142.201 293.668  1.00 69.88           H  
ATOM   1698  HB1 ALA A 211     -47.868-144.411 292.592  1.00 69.15           H  
ATOM   1699  HB2 ALA A 211     -46.912-144.557 294.057  1.00 69.15           H  
ATOM   1700  HB3 ALA A 211     -48.619-144.995 294.072  1.00 69.15           H  
ATOM   1701  N   ILE A 212     -50.708-142.615 294.039  1.00 69.95           N  
ANISOU 1701  N   ILE A 212     9651   9322   7605   1068    -60   1227
ATOM   1702  CA  ILE A 212     -52.019-142.094 293.625  1.00 74.13           C  
ANISOU 1702  CA  ILE A 212    10147  10011   8007   1250   -157   1404
ATOM   1703  C   ILE A 212     -52.070-140.557 293.683  1.00 76.96           C  
ANISOU 1703  C   ILE A 212    10617  10110   8515   1374   -122   1705
ATOM   1704  O   ILE A 212     -52.550-139.941 292.734  1.00 79.42           O  
ANISOU 1704  O   ILE A 212    10940  10554   8682   1497   -146   1986
ATOM   1705  CB  ILE A 212     -53.200-142.691 294.462  1.00 74.53           C  
ANISOU 1705  CB  ILE A 212    10103  10119   8096   1314   -272   1202
ATOM   1706  CG1 ILE A 212     -53.436-144.164 294.068  1.00 75.15           C  
ANISOU 1706  CG1 ILE A 212    10070  10456   8026   1191   -311    930
ATOM   1707  CG2 ILE A 212     -54.537-141.910 294.372  1.00 76.26           C  
ANISOU 1707  CG2 ILE A 212    10274  10476   8225   1523   -373   1387
ATOM   1708  CD1 ILE A 212     -54.439-144.908 294.956  1.00 74.80           C  
ANISOU 1708  CD1 ILE A 212     9912  10531   7976   1238   -423    767
ATOM   1709  H   ILE A 212     -50.690-143.132 294.908  1.00 69.95           H  
ATOM   1710  HA  ILE A 212     -52.166-142.383 292.582  1.00 74.13           H  
ATOM   1711  HB  ILE A 212     -52.902-142.684 295.509  1.00 74.53           H  
ATOM   1712 HG13 ILE A 212     -52.497-144.712 294.099  1.00 75.15           H  
ATOM   1713 HG12 ILE A 212     -53.778-144.215 293.034  1.00 75.15           H  
ATOM   1714 HG21 ILE A 212     -55.319-142.365 294.976  1.00 76.26           H  
ATOM   1715 HG22 ILE A 212     -54.457-140.889 294.744  1.00 76.26           H  
ATOM   1716 HG23 ILE A 212     -54.892-141.875 293.342  1.00 76.26           H  
ATOM   1717 HD11 ILE A 212     -54.427-145.967 294.717  1.00 74.80           H  
ATOM   1718 HD12 ILE A 212     -54.198-144.797 296.013  1.00 74.80           H  
ATOM   1719 HD13 ILE A 212     -55.462-144.569 294.796  1.00 74.80           H  
ATOM   1720  N   ASP A 213     -51.549-139.982 294.779  1.00 75.45           N  
ANISOU 1720  N   ASP A 213    10504   9545   8620   1347    -69   1651
ATOM   1721  CA  ASP A 213     -51.437-138.546 295.030  1.00 77.14           C  
ANISOU 1721  CA  ASP A 213    10829   9448   9034   1449    -24   1896
ATOM   1722  C   ASP A 213     -50.671-137.818 293.909  1.00 77.74           C  
ANISOU 1722  C   ASP A 213    10984   9529   9025   1402     73   2199
ATOM   1723  O   ASP A 213     -51.228-136.904 293.299  1.00 77.20           O  
ANISOU 1723  O   ASP A 213    10965   9435   8933   1550     60   2514
ATOM   1724  CB  ASP A 213     -50.818-138.308 296.426  1.00 76.53           C  
ANISOU 1724  CB  ASP A 213    10810   8998   9271   1372     33   1720
ATOM   1725  CG  ASP A 213     -50.567-136.856 296.853  1.00 80.03           C  
ANISOU 1725  CG  ASP A 213    11367   9072   9968   1461     88   1919
ATOM   1726  OD1 ASP A 213     -51.426-136.006 296.549  1.00 84.18           O  
ANISOU 1726  OD1 ASP A 213    11924   9606  10454   1628     61   2201
ATOM   1727  OD2 ASP A 213     -49.599-136.647 297.615  1.00 79.15           O1-
ANISOU 1727  OD2 ASP A 213    11310   8658  10105   1368    155   1789
ATOM   1728  H   ASP A 213     -51.198-140.579 295.517  1.00 75.45           H  
ATOM   1729  HA  ASP A 213     -52.456-138.154 295.040  1.00 77.14           H  
ATOM   1730  HB3 ASP A 213     -49.896-138.879 296.524  1.00 76.53           H  
ATOM   1731  HB2 ASP A 213     -51.504-138.743 297.145  1.00 76.53           H  
ATOM   1732  N   ARG A 214     -49.437-138.276 293.633  1.00 78.66           N  
ANISOU 1732  N   ARG A 214    11105   9693   9089   1200    173   2119
ATOM   1733  CA  ARG A 214     -48.604-137.761 292.547  1.00 81.76           C  
ANISOU 1733  CA  ARG A 214    11561  10114   9390   1126    286   2402
ATOM   1734  C   ARG A 214     -49.176-138.029 291.148  1.00 81.23           C  
ANISOU 1734  C   ARG A 214    11438  10468   8959   1213    235   2603
ATOM   1735  O   ARG A 214     -49.026-137.158 290.291  1.00 84.48           O  
ANISOU 1735  O   ARG A 214    11914  10886   9297   1274    276   2969
ATOM   1736  CB  ARG A 214     -47.169-138.313 292.644  1.00 85.72           C  
ANISOU 1736  CB  ARG A 214    12048  10607   9915    892    407   2233
ATOM   1737  CG  ARG A 214     -46.317-137.566 293.679  1.00 91.59           C  
ANISOU 1737  CG  ARG A 214    12872  10928  10999    786    501   2197
ATOM   1738  CD  ARG A 214     -44.811-137.816 293.473  1.00 96.74           C  
ANISOU 1738  CD  ARG A 214    13510  11610  11636    567    645   2171
ATOM   1739  NE  ARG A 214     -43.991-136.761 294.094  1.00100.05           N  
ANISOU 1739  NE  ARG A 214    14009  11639  12368    458    747   2219
ATOM   1740  CZ  ARG A 214     -43.737-135.540 293.577  1.00102.20           C  
ANISOU 1740  CZ  ARG A 214    14381  11715  12737    439    842   2543
ATOM   1741  NH1 ARG A 214     -44.222-135.146 292.387  1.00104.14           N  
ANISOU 1741  NH1 ARG A 214    14660  12138  12772    537    843   2878
ATOM   1742  NH2 ARG A 214     -42.976-134.687 294.273  1.00102.53           N1+
ANISOU 1742  NH2 ARG A 214    14483  11386  13088    317    936   2538
ATOM   1743  H   ARG A 214     -49.050-139.031 294.183  1.00 78.66           H  
ATOM   1744  HA  ARG A 214     -48.563-136.676 292.651  1.00 81.76           H  
ATOM   1745  HB3 ARG A 214     -46.681-138.178 291.678  1.00 85.72           H  
ATOM   1746  HB2 ARG A 214     -47.170-139.388 292.829  1.00 85.72           H  
ATOM   1747  HG3 ARG A 214     -46.607-137.952 294.658  1.00 91.59           H  
ATOM   1748  HG2 ARG A 214     -46.544-136.499 293.699  1.00 91.59           H  
ATOM   1749  HD3 ARG A 214     -44.536-138.014 292.436  1.00 96.74           H  
ATOM   1750  HD2 ARG A 214     -44.545-138.717 294.026  1.00 96.74           H  
ATOM   1751  HE  ARG A 214     -43.632-136.977 295.013  1.00100.05           H  
ATOM   1752 HH12 ARG A 214     -44.020-134.225 292.025  1.00104.14           H  
ATOM   1753 HH11 ARG A 214     -44.805-135.771 291.850  1.00104.14           H  
ATOM   1754 HH22 ARG A 214     -42.776-133.767 293.909  1.00102.53           H  
ATOM   1755 HH21 ARG A 214     -42.602-134.952 295.172  1.00102.53           H  
ATOM   1756  N   TYR A 215     -49.831-139.182 290.932  1.00 79.10           N  
ANISOU 1756  N   TYR A 215    11044  10556   8456   1212    147   2372
ATOM   1757  CA  TYR A 215     -50.480-139.501 289.660  1.00 79.92           C  
ANISOU 1757  CA  TYR A 215    11071  11108   8186   1285     86   2515
ATOM   1758  C   TYR A 215     -51.617-138.521 289.323  1.00 83.73           C  
ANISOU 1758  C   TYR A 215    11574  11601   8639   1523    -14   2828
ATOM   1759  O   TYR A 215     -51.617-137.991 288.216  1.00 87.75           O  
ANISOU 1759  O   TYR A 215    12096  12321   8924   1593    -10   3160
ATOM   1760  CB  TYR A 215     -50.938-140.973 289.624  1.00 76.95           C  
ANISOU 1760  CB  TYR A 215    10551  11065   7623   1242     -4   2159
ATOM   1761  CG  TYR A 215     -51.685-141.363 288.359  1.00 76.58           C  
ANISOU 1761  CG  TYR A 215    10397  11512   7186   1325    -95   2243
ATOM   1762  CD1 TYR A 215     -50.970-141.639 287.175  1.00 76.26           C  
ANISOU 1762  CD1 TYR A 215    10322  11813   6841   1228    -23   2298
ATOM   1763  CD2 TYR A 215     -53.095-141.398 288.351  1.00 75.46           C  
ANISOU 1763  CD2 TYR A 215    10174  11530   6969   1497   -252   2252
ATOM   1764  CE1 TYR A 215     -51.664-141.938 285.987  1.00 78.30           C  
ANISOU 1764  CE1 TYR A 215    10471  12566   6715   1299   -112   2356
ATOM   1765  CE2 TYR A 215     -53.788-141.688 287.160  1.00 76.75           C  
ANISOU 1765  CE2 TYR A 215    10220  12178   6762   1569   -348   2314
ATOM   1766  CZ  TYR A 215     -53.072-141.957 285.977  1.00 78.78           C  
ANISOU 1766  CZ  TYR A 215    10449  12777   6707   1469   -280   2363
ATOM   1767  OH  TYR A 215     -53.739-142.238 284.820  1.00 80.90           O  
ANISOU 1767  OH  TYR A 215    10590  13568   6580   1536   -381   2407
ATOM   1768  H   TYR A 215     -49.910-139.872 291.668  1.00 79.10           H  
ATOM   1769  HA  TYR A 215     -49.719-139.389 288.885  1.00 79.92           H  
ATOM   1770  HB3 TYR A 215     -51.577-141.186 290.481  1.00 76.95           H  
ATOM   1771  HB2 TYR A 215     -50.074-141.629 289.723  1.00 76.95           H  
ATOM   1772  HD1 TYR A 215     -49.890-141.609 287.171  1.00 76.26           H  
ATOM   1773  HD2 TYR A 215     -53.650-141.180 289.252  1.00 75.46           H  
ATOM   1774  HE1 TYR A 215     -51.114-142.148 285.081  1.00 78.30           H  
ATOM   1775  HE2 TYR A 215     -54.868-141.701 287.158  1.00 76.75           H  
ATOM   1776  HH  TYR A 215     -54.693-142.180 284.910  1.00 80.90           H  
ATOM   1777  N   ILE A 216     -52.527-138.268 290.282  1.00 84.83           N  
ANISOU 1777  N   ILE A 216    11708  11525   8999   1658   -104   2737
ATOM   1778  CA  ILE A 216     -53.655-137.342 290.125  1.00 89.24           C  
ANISOU 1778  CA  ILE A 216    12267  12077   9565   1912   -205   3011
ATOM   1779  C   ILE A 216     -53.201-135.877 289.954  1.00 93.62           C  
ANISOU 1779  C   ILE A 216    12976  12304  10293   1973   -112   3411
ATOM   1780  O   ILE A 216     -53.841-135.153 289.193  1.00 97.40           O  
ANISOU 1780  O   ILE A 216    13467  12887  10653   2153   -164   3775
ATOM   1781  CB  ILE A 216     -54.685-137.452 291.295  1.00 87.21           C  
ANISOU 1781  CB  ILE A 216    11955  11656   9525   2030   -301   2784
ATOM   1782  CG1 ILE A 216     -55.325-138.861 291.323  1.00 84.82           C  
ANISOU 1782  CG1 ILE A 216    11489  11720   9020   1980   -403   2454
ATOM   1783  CG2 ILE A 216     -55.820-136.395 291.269  1.00 88.99           C  
ANISOU 1783  CG2 ILE A 216    12188  11787   9836   2312   -385   3063
ATOM   1784  CD1 ILE A 216     -56.085-139.176 292.619  1.00 82.74           C  
ANISOU 1784  CD1 ILE A 216    11143  11378   8915   2095   -498   2260
ATOM   1785  H   ILE A 216     -52.455-138.736 291.178  1.00 84.83           H  
ATOM   1786  HA  ILE A 216     -54.171-137.623 289.204  1.00 89.24           H  
ATOM   1787  HB  ILE A 216     -54.133-137.319 292.228  1.00 87.21           H  
ATOM   1788 HG13 ILE A 216     -54.572-139.634 291.180  1.00 84.82           H  
ATOM   1789 HG12 ILE A 216     -56.004-138.968 290.476  1.00 84.82           H  
ATOM   1790 HG21 ILE A 216     -56.482-136.493 292.128  1.00 88.99           H  
ATOM   1791 HG22 ILE A 216     -55.461-135.369 291.292  1.00 88.99           H  
ATOM   1792 HG23 ILE A 216     -56.430-136.499 290.371  1.00 88.99           H  
ATOM   1793 HD11 ILE A 216     -56.343-140.233 292.667  1.00 82.74           H  
ATOM   1794 HD12 ILE A 216     -55.490-138.935 293.500  1.00 82.74           H  
ATOM   1795 HD13 ILE A 216     -57.018-138.623 292.679  1.00 82.74           H  
ATOM   1796  N   SER A 217     -52.087-135.484 290.603  1.00 92.51           N  
ANISOU 1796  N   SER A 217    12948  11764  10437   1820     24   3358
ATOM   1797  CA  SER A 217     -51.484-134.153 290.469  1.00 94.83           C  
ANISOU 1797  CA  SER A 217    13391  11704  10937   1839    129   3719
ATOM   1798  C   SER A 217     -50.986-133.841 289.043  1.00 98.96           C  
ANISOU 1798  C   SER A 217    13936  12504  11161   1805    186   4094
ATOM   1799  O   SER A 217     -51.096-132.694 288.620  1.00103.58           O  
ANISOU 1799  O   SER A 217    14601  12978  11776   1949    189   4517
ATOM   1800  CB  SER A 217     -50.395-133.946 291.550  1.00 93.64           C  
ANISOU 1800  CB  SER A 217    13328  11146  11106   1628    270   3543
ATOM   1801  OG  SER A 217     -49.115-134.422 291.180  1.00 94.78           O  
ANISOU 1801  OG  SER A 217    13439  11491  11082   1386    368   3422
ATOM   1802  H   SER A 217     -51.614-136.131 291.220  1.00 92.51           H  
ATOM   1803  HA  SER A 217     -52.280-133.440 290.684  1.00 94.83           H  
ATOM   1804  HB3 SER A 217     -50.685-134.405 292.494  1.00 93.64           H  
ATOM   1805  HB2 SER A 217     -50.293-132.879 291.754  1.00 93.64           H  
ATOM   1806  HG  SER A 217     -49.169-135.369 291.019  1.00 94.78           H  
ATOM   1807  N   ILE A 218     -50.476-134.860 288.331  1.00100.21           N  
ANISOU 1807  N   ILE A 218    14018  13032  11025   1623    232   3951
ATOM   1808  CA  ILE A 218     -49.981-134.736 286.961  1.00106.81           C  
ANISOU 1808  CA  ILE A 218    14855  14199  11528   1574    297   4277
ATOM   1809  C   ILE A 218     -51.092-134.991 285.922  1.00109.62           C  
ANISOU 1809  C   ILE A 218    15111  15022  11518   1780    139   4442
ATOM   1810  O   ILE A 218     -51.115-134.307 284.899  1.00112.59           O  
ANISOU 1810  O   ILE A 218    15526  15538  11714   1880    142   4886
ATOM   1811  CB  ILE A 218     -48.785-135.709 286.714  1.00107.33           C  
ANISOU 1811  CB  ILE A 218    14859  14506  11414   1311    413   4026
ATOM   1812  CG1 ILE A 218     -47.582-135.374 287.632  1.00107.26           C  
ANISOU 1812  CG1 ILE A 218    14924  14060  11770   1116    552   3848
ATOM   1813  CG2 ILE A 218     -48.321-135.820 285.244  1.00109.26           C  
ANISOU 1813  CG2 ILE A 218    15096  15123  11295   1247    499   4356
ATOM   1814  CD1 ILE A 218     -47.033-133.946 287.511  1.00110.76           C  
ANISOU 1814  CD1 ILE A 218    15511  14134  12437   1059    692   4226
ATOM   1815  H   ILE A 218     -50.416-135.779 288.747  1.00100.21           H  
ATOM   1816  HA  ILE A 218     -49.631-133.715 286.794  1.00106.81           H  
ATOM   1817  HB  ILE A 218     -49.114-136.708 287.005  1.00107.33           H  
ATOM   1818 HG13 ILE A 218     -46.766-136.072 287.455  1.00107.26           H  
ATOM   1819 HG12 ILE A 218     -47.868-135.531 288.670  1.00107.26           H  
ATOM   1820 HG21 ILE A 218     -47.431-136.445 285.160  1.00109.26           H  
ATOM   1821 HG22 ILE A 218     -49.079-136.278 284.610  1.00109.26           H  
ATOM   1822 HG23 ILE A 218     -48.081-134.844 284.822  1.00109.26           H  
ATOM   1823 HD11 ILE A 218     -45.996-133.902 287.844  1.00110.76           H  
ATOM   1824 HD12 ILE A 218     -47.061-133.577 286.486  1.00110.76           H  
ATOM   1825 HD13 ILE A 218     -47.605-133.254 288.130  1.00110.76           H  
ATOM   1826  N   HIS A 219     -51.987-135.955 286.199  1.00108.81           N  
ANISOU 1826  N   HIS A 219    14872  15174  11299   1842     -2   4098
ATOM   1827  CA  HIS A 219     -53.053-136.378 285.290  1.00113.54           C  
ANISOU 1827  CA  HIS A 219    15336  16297  11506   1994   -153   4180
ATOM   1828  C   HIS A 219     -54.191-135.348 285.172  1.00116.60           C  
ANISOU 1828  C   HIS A 219    15749  16594  11961   2290   -270   4555
ATOM   1829  O   HIS A 219     -54.669-135.119 284.062  1.00119.84           O  
ANISOU 1829  O   HIS A 219    16114  17367  12051   2422   -340   4888
ATOM   1830  CB  HIS A 219     -53.576-137.762 285.725  1.00111.98           C  
ANISOU 1830  CB  HIS A 219    14981  16348  11218   1957   -264   3692
ATOM   1831  CG  HIS A 219     -54.352-138.499 284.666  1.00114.15           C  
ANISOU 1831  CG  HIS A 219    15093  17248  11031   1996   -378   3653
ATOM   1832  ND1 HIS A 219     -53.743-139.025 283.541  1.00115.49           N  
ANISOU 1832  ND1 HIS A 219    15218  17813  10851   1843   -304   3635
ATOM   1833  CD2 HIS A 219     -55.687-138.820 284.549  1.00115.61           C  
ANISOU 1833  CD2 HIS A 219    15132  17755  11038   2164   -560   3603
ATOM   1834  CE1 HIS A 219     -54.695-139.614 282.814  1.00117.62           C  
ANISOU 1834  CE1 HIS A 219    15327  18619  10743   1913   -439   3567
ATOM   1835  NE2 HIS A 219     -55.900-139.529 283.364  1.00117.66           N  
ANISOU 1835  NE2 HIS A 219    15266  18593  10848   2103   -599   3550
ATOM   1836  H   HIS A 219     -51.899-136.485 287.057  1.00108.81           H  
ATOM   1837  HA  HIS A 219     -52.597-136.488 284.304  1.00113.54           H  
ATOM   1838  HB3 HIS A 219     -54.184-137.683 286.627  1.00111.98           H  
ATOM   1839  HB2 HIS A 219     -52.736-138.409 285.979  1.00111.98           H  
ATOM   1840  HD1 HIS A 219     -52.760-138.971 283.308  1.00115.49           H  
ATOM   1841  HD2 HIS A 219     -56.503-138.598 285.221  1.00115.61           H  
ATOM   1842  HE1 HIS A 219     -54.504-140.113 281.876  1.00117.62           H  
ATOM   1843  N   ARG A 220     -54.588-134.744 286.305  1.00116.24           N  
ANISOU 1843  N   ARG A 220    15763  16086  12317   2409   -296   4502
ATOM   1844  CA  ARG A 220     -55.633-133.724 286.391  1.00119.93           C  
ANISOU 1844  CA  ARG A 220    16249  16404  12914   2714   -401   4826
ATOM   1845  C   ARG A 220     -55.202-132.642 287.402  1.00116.01           C  
ANISOU 1845  C   ARG A 220    15925  15237  12915   2734   -294   4921
ATOM   1846  O   ARG A 220     -55.704-132.656 288.526  1.00112.93           O  
ANISOU 1846  O   ARG A 220    15525  14553  12829   2824   -335   4686
ATOM   1847  CB  ARG A 220     -57.007-134.360 286.726  1.00123.48           C  
ANISOU 1847  CB  ARG A 220    16526  17086  13306   2893   -587   4575
ATOM   1848  CG  ARG A 220     -57.560-135.244 285.589  1.00127.77           C  
ANISOU 1848  CG  ARG A 220    16881  18286  13378   2844   -695   4412
ATOM   1849  CD  ARG A 220     -59.063-135.569 285.679  1.00132.89           C  
ANISOU 1849  CD  ARG A 220    17352  19221  13920   3091   -898   4375
ATOM   1850  NE  ARG A 220     -59.397-136.633 286.644  1.00133.57           N  
ANISOU 1850  NE  ARG A 220    17287  19490  13976   2977   -961   3869
ATOM   1851  CZ  ARG A 220     -60.629-137.132 286.875  1.00136.35           C  
ANISOU 1851  CZ  ARG A 220    17459  20080  14269   3134  -1121   3732
ATOM   1852  NH1 ARG A 220     -61.729-136.615 286.304  1.00140.24           N  
ANISOU 1852  NH1 ARG A 220    17892  20670  14724   3433  -1244   4054
ATOM   1853  NH2 ARG A 220     -60.765-138.184 287.692  1.00134.07           N1+
ANISOU 1853  NH2 ARG A 220    17042  19927  13970   2992  -1157   3284
ATOM   1854  H   ARG A 220     -54.135-134.979 287.178  1.00116.24           H  
ATOM   1855  HA  ARG A 220     -55.761-133.236 285.426  1.00119.93           H  
ATOM   1856  HB3 ARG A 220     -57.714-133.547 286.884  1.00123.48           H  
ATOM   1857  HB2 ARG A 220     -56.963-134.920 287.661  1.00123.48           H  
ATOM   1858  HG3 ARG A 220     -56.999-136.179 285.623  1.00127.77           H  
ATOM   1859  HG2 ARG A 220     -57.349-134.817 284.608  1.00127.77           H  
ATOM   1860  HD3 ARG A 220     -59.484-135.756 284.691  1.00132.89           H  
ATOM   1861  HD2 ARG A 220     -59.575-134.686 286.064  1.00132.89           H  
ATOM   1862  HE  ARG A 220     -58.612-137.047 287.127  1.00133.57           H  
ATOM   1863 HH12 ARG A 220     -62.639-137.020 286.473  1.00140.24           H  
ATOM   1864 HH11 ARG A 220     -61.646-135.830 285.674  1.00140.24           H  
ATOM   1865 HH22 ARG A 220     -61.675-138.584 287.866  1.00134.07           H  
ATOM   1866 HH21 ARG A 220     -59.954-138.602 288.126  1.00134.07           H  
ATOM   1867  N   PRO A 221     -54.266-131.740 287.013  1.00116.31           N  
ANISOU 1867  N   PRO A 221    16118  15028  13047   2642   -149   5261
ATOM   1868  CA  PRO A 221     -53.682-130.741 287.934  1.00115.45           C  
ANISOU 1868  CA  PRO A 221    16171  14261  13433   2608    -28   5299
ATOM   1869  C   PRO A 221     -54.660-129.690 288.488  1.00115.72           C  
ANISOU 1869  C   PRO A 221    16241  13948  13780   2916   -116   5457
ATOM   1870  O   PRO A 221     -54.442-129.210 289.601  1.00113.51           O  
ANISOU 1870  O   PRO A 221    16027  13190  13912   2914    -68   5249
ATOM   1871  CB  PRO A 221     -52.559-130.084 287.110  1.00118.05           C  
ANISOU 1871  CB  PRO A 221    16633  14494  13728   2452    134   5700
ATOM   1872  CG  PRO A 221     -52.981-130.270 285.664  1.00120.74           C  
ANISOU 1872  CG  PRO A 221    16890  15395  13591   2531     54   5995
ATOM   1873  CD  PRO A 221     -53.667-131.630 285.679  1.00117.90           C  
ANISOU 1873  CD  PRO A 221    16343  15552  12903   2556    -82   5625
ATOM   1874  HA  PRO A 221     -53.250-131.256 288.794  1.00115.45           H  
ATOM   1875  HB3 PRO A 221     -51.619-130.607 287.279  1.00118.05           H  
ATOM   1876  HB2 PRO A 221     -52.385-129.035 287.355  1.00118.05           H  
ATOM   1877  HG3 PRO A 221     -52.152-130.212 284.958  1.00120.74           H  
ATOM   1878  HG2 PRO A 221     -53.706-129.500 285.395  1.00120.74           H  
ATOM   1879  HD2 PRO A 221     -54.383-131.695 284.861  1.00117.90           H  
ATOM   1880  HD3 PRO A 221     -52.933-132.428 285.559  1.00117.90           H  
ATOM   1881  N   LEU A 222     -55.710-129.356 287.721  1.00119.12           N  
ANISOU 1881  N   LEU A 222    16604  14618  14039   3137   -254   5717
ATOM   1882  CA  LEU A 222     -56.730-128.383 288.112  1.00119.28           C  
ANISOU 1882  CA  LEU A 222    16626  14321  14374   3388   -351   5762
ATOM   1883  C   LEU A 222     -57.772-128.998 289.063  1.00118.71           C  
ANISOU 1883  C   LEU A 222    16411  14336  14356   3566   -468   5411
ATOM   1884  O   LEU A 222     -58.135-128.352 290.045  1.00118.46           O  
ANISOU 1884  O   LEU A 222    16416  13877  14718   3681   -460   5265
ATOM   1885  CB  LEU A 222     -57.400-127.786 286.853  1.00122.57           C  
ANISOU 1885  CB  LEU A 222    17001  14975  14594   3536   -466   6109
ATOM   1886  CG  LEU A 222     -56.427-127.136 285.839  1.00124.65           C  
ANISOU 1886  CG  LEU A 222    17397  15204  14760   3357   -348   6472
ATOM   1887  CD1 LEU A 222     -57.192-126.595 284.612  1.00129.38           C  
ANISOU 1887  CD1 LEU A 222    17967  16001  15189   3526   -464   6832
ATOM   1888  CD2 LEU A 222     -55.520-126.062 286.475  1.00123.83           C  
ANISOU 1888  CD2 LEU A 222    17494  14440  15117   3218   -178   6525
ATOM   1889  H   LEU A 222     -55.817-129.777 286.809  1.00119.12           H  
ATOM   1890  HA  LEU A 222     -56.245-127.572 288.659  1.00119.28           H  
ATOM   1891  HB3 LEU A 222     -58.135-127.042 287.164  1.00122.57           H  
ATOM   1892  HB2 LEU A 222     -57.965-128.569 286.344  1.00122.57           H  
ATOM   1893  HG  LEU A 222     -55.771-127.922 285.461  1.00124.65           H  
ATOM   1894 HD11 LEU A 222     -56.775-126.995 283.688  1.00129.38           H  
ATOM   1895 HD12 LEU A 222     -58.246-126.873 284.633  1.00129.38           H  
ATOM   1896 HD13 LEU A 222     -57.155-125.508 284.542  1.00129.38           H  
ATOM   1897 HD21 LEU A 222     -55.333-125.224 285.804  1.00123.83           H  
ATOM   1898 HD22 LEU A 222     -55.954-125.651 287.387  1.00123.83           H  
ATOM   1899 HD23 LEU A 222     -54.549-126.484 286.734  1.00123.83           H  
ATOM   1900  N   ALA A 223     -58.203-130.241 288.777  1.00117.58           N  
ANISOU 1900  N   ALA A 223    16100  14750  13823   3576   -573   5247
ATOM   1901  CA  ALA A 223     -59.159-130.996 289.594  1.00113.80           C  
ANISOU 1901  CA  ALA A 223    15463  14408  13367   3679   -682   4860
ATOM   1902  C   ALA A 223     -58.526-131.686 290.818  1.00111.24           C  
ANISOU 1902  C   ALA A 223    15165  13863  13238   3420   -581   4379
ATOM   1903  O   ALA A 223     -59.272-132.216 291.641  1.00109.85           O  
ANISOU 1903  O   ALA A 223    14868  13751  13120   3458   -650   4027
ATOM   1904  CB  ALA A 223     -59.874-132.028 288.709  1.00112.37           C  
ANISOU 1904  CB  ALA A 223    15075  14904  12718   3703   -832   4779
ATOM   1905  H   ALA A 223     -57.844-130.714 287.961  1.00117.58           H  
ATOM   1906  HA  ALA A 223     -59.914-130.302 289.969  1.00113.80           H  
ATOM   1907  HB1 ALA A 223     -60.695-132.505 289.246  1.00112.37           H  
ATOM   1908  HB2 ALA A 223     -60.296-131.561 287.818  1.00112.37           H  
ATOM   1909  HB3 ALA A 223     -59.196-132.816 288.387  1.00112.37           H  
ATOM   1910  N   TYR A 224     -57.185-131.662 290.929  1.00109.33           N  
ANISOU 1910  N   TYR A 224    15066  13384  13089   3158   -422   4367
ATOM   1911  CA  TYR A 224     -56.400-132.235 292.026  1.00103.06           C  
ANISOU 1911  CA  TYR A 224    14290  12407  12461   2914   -334   3934
ATOM   1912  C   TYR A 224     -56.797-131.709 293.418  1.00104.48           C  
ANISOU 1912  C   TYR A 224    14488  12174  13034   3027   -332   3722
ATOM   1913  O   TYR A 224     -56.838-132.498 294.360  1.00101.67           O  
ANISOU 1913  O   TYR A 224    14064  11834  12732   2921   -336   3320
ATOM   1914  CB  TYR A 224     -54.897-132.024 291.735  1.00 99.95           C  
ANISOU 1914  CB  TYR A 224    14040  11808  12128   2646   -164   4012
ATOM   1915  CG  TYR A 224     -53.960-132.321 292.891  1.00 95.68           C  
ANISOU 1915  CG  TYR A 224    13533  11008  11815   2417    -70   3620
ATOM   1916  CD1 TYR A 224     -53.640-133.655 293.210  1.00 90.60           C  
ANISOU 1916  CD1 TYR A 224    12793  10647  10986   2229    -81   3272
ATOM   1917  CD2 TYR A 224     -53.448-131.271 293.683  1.00 95.27           C  
ANISOU 1917  CD2 TYR A 224    13602  10427  12167   2391     28   3597
ATOM   1918  CE1 TYR A 224     -52.821-133.938 294.314  1.00 85.52           C  
ANISOU 1918  CE1 TYR A 224    12171   9787  10536   2037     -6   2945
ATOM   1919  CE2 TYR A 224     -52.632-131.556 294.794  1.00 91.01           C  
ANISOU 1919  CE2 TYR A 224    13078   9695  11808   2184    102   3239
ATOM   1920  CZ  TYR A 224     -52.321-132.891 295.112  1.00 85.35           C  
ANISOU 1920  CZ  TYR A 224    12261   9286  10882   2015     81   2929
ATOM   1921  OH  TYR A 224     -51.538-133.159 296.195  1.00 81.26           O  
ANISOU 1921  OH  TYR A 224    11749   8596  10530   1826    143   2601
ATOM   1922  H   TYR A 224     -56.648-131.231 290.189  1.00109.33           H  
ATOM   1923  HA  TYR A 224     -56.595-133.309 292.021  1.00103.06           H  
ATOM   1924  HB3 TYR A 224     -54.732-130.987 291.447  1.00 99.95           H  
ATOM   1925  HB2 TYR A 224     -54.593-132.625 290.879  1.00 99.95           H  
ATOM   1926  HD1 TYR A 224     -54.023-134.468 292.619  1.00 90.60           H  
ATOM   1927  HD2 TYR A 224     -53.701-130.247 293.457  1.00 95.27           H  
ATOM   1928  HE1 TYR A 224     -52.588-134.965 294.538  1.00 85.52           H  
ATOM   1929  HE2 TYR A 224     -52.253-130.750 295.405  1.00 91.01           H  
ATOM   1930  HH  TYR A 224     -51.426-134.106 296.351  1.00 81.26           H  
ATOM   1931  N   LYS A 225     -57.096-130.401 293.507  1.00109.58           N  
ANISOU 1931  N   LYS A 225    15222  12453  13959   3246   -322   3985
ATOM   1932  CA  LYS A 225     -57.485-129.717 294.742  1.00109.02           C  
ANISOU 1932  CA  LYS A 225    15170  11973  14279   3358   -305   3763
ATOM   1933  C   LYS A 225     -58.838-130.195 295.313  1.00108.48           C  
ANISOU 1933  C   LYS A 225    14914  12159  14144   3561   -443   3528
ATOM   1934  O   LYS A 225     -59.059-130.040 296.513  1.00105.28           O  
ANISOU 1934  O   LYS A 225    14485  11522  13994   3608   -426   3237
ATOM   1935  CB  LYS A 225     -57.509-128.188 294.512  1.00115.50           C  
ANISOU 1935  CB  LYS A 225    16135  12307  15442   3548   -254   4108
ATOM   1936  CG  LYS A 225     -56.172-127.566 294.053  1.00116.22           C  
ANISOU 1936  CG  LYS A 225    16413  12090  15656   3326    -97   4340
ATOM   1937  CD  LYS A 225     -56.047-127.421 292.521  1.00119.84           C  
ANISOU 1937  CD  LYS A 225    16922  12700  15912   3405   -115   4871
ATOM   1938  CE  LYS A 225     -54.765-126.710 292.051  1.00120.49           C  
ANISOU 1938  CE  LYS A 225    17170  12505  16105   3136     49   5073
ATOM   1939  NZ  LYS A 225     -53.561-127.546 292.211  1.00114.77           N1+
ANISOU 1939  NZ  LYS A 225    16431  12014  15161   2823    142   4878
ATOM   1940  H   LYS A 225     -57.057-129.828 292.677  1.00109.58           H  
ATOM   1941  HA  LYS A 225     -56.724-129.938 295.493  1.00109.02           H  
ATOM   1942  HB3 LYS A 225     -57.782-127.715 295.457  1.00115.50           H  
ATOM   1943  HB2 LYS A 225     -58.302-127.918 293.813  1.00115.50           H  
ATOM   1944  HG3 LYS A 225     -55.340-128.151 294.447  1.00116.22           H  
ATOM   1945  HG2 LYS A 225     -56.078-126.577 294.503  1.00116.22           H  
ATOM   1946  HD3 LYS A 225     -56.904-126.855 292.153  1.00119.84           H  
ATOM   1947  HD2 LYS A 225     -56.118-128.397 292.040  1.00119.84           H  
ATOM   1948  HE3 LYS A 225     -54.630-125.768 292.585  1.00120.49           H  
ATOM   1949  HE2 LYS A 225     -54.855-126.465 290.993  1.00120.49           H  
ATOM   1950  HZ1 LYS A 225     -53.666-128.387 291.659  1.00114.77           H  
ATOM   1951  HZ2 LYS A 225     -52.751-127.037 291.888  1.00114.77           H  
ATOM   1952  HZ3 LYS A 225     -53.441-127.789 293.184  1.00114.77           H  
ATOM   1953  N   ARG A 226     -59.704-130.768 294.456  1.00112.56           N  
ANISOU 1953  N   ARG A 226    15284  13168  14314   3670   -575   3633
ATOM   1954  CA  ARG A 226     -61.004-131.324 294.828  1.00117.55           C  
ANISOU 1954  CA  ARG A 226    15712  14095  14859   3833   -704   3404
ATOM   1955  C   ARG A 226     -60.917-132.817 295.187  1.00116.32           C  
ANISOU 1955  C   ARG A 226    15439  14283  14473   3584   -720   3022
ATOM   1956  O   ARG A 226     -61.582-133.239 296.134  1.00116.02           O  
ANISOU 1956  O   ARG A 226    15291  14275  14515   3593   -744   2700
ATOM   1957  CB  ARG A 226     -61.999-131.081 293.671  1.00124.96           C  
ANISOU 1957  CB  ARG A 226    16526  15387  15564   4108   -855   3722
ATOM   1958  CG  ARG A 226     -63.432-131.603 293.925  1.00128.80           C  
ANISOU 1958  CG  ARG A 226    16764  16266  15908   4248   -996   3485
ATOM   1959  CD  ARG A 226     -64.406-131.356 292.758  1.00136.57           C  
ANISOU 1959  CD  ARG A 226    17608  17615  16666   4536  -1157   3806
ATOM   1960  NE  ARG A 226     -64.123-132.207 291.586  1.00142.39           N  
ANISOU 1960  NE  ARG A 226    18311  18809  16980   4397  -1209   3955
ATOM   1961  CZ  ARG A 226     -64.634-133.425 291.315  1.00145.25           C  
ANISOU 1961  CZ  ARG A 226    18473  19705  17008   4314  -1315   3750
ATOM   1962  NH1 ARG A 226     -65.518-134.028 292.126  1.00145.96           N  
ANISOU 1962  NH1 ARG A 226    18380  19938  17139   4345  -1377   3414
ATOM   1963  NH2 ARG A 226     -64.247-134.053 290.198  1.00146.07           N1+
ANISOU 1963  NH2 ARG A 226    18553  20209  16737   4188  -1353   3870
ATOM   1964  H   ARG A 226     -59.440-130.869 293.486  1.00112.56           H  
ATOM   1965  HA  ARG A 226     -61.383-130.795 295.705  1.00117.55           H  
ATOM   1966  HB3 ARG A 226     -61.610-131.537 292.761  1.00124.96           H  
ATOM   1967  HB2 ARG A 226     -62.047-130.010 293.471  1.00124.96           H  
ATOM   1968  HG3 ARG A 226     -63.848-131.222 294.858  1.00128.80           H  
ATOM   1969  HG2 ARG A 226     -63.365-132.684 294.058  1.00128.80           H  
ATOM   1970  HD3 ARG A 226     -64.235-130.345 292.388  1.00136.57           H  
ATOM   1971  HD2 ARG A 226     -65.448-131.374 293.077  1.00136.57           H  
ATOM   1972  HE  ARG A 226     -63.447-131.827 290.939  1.00142.39           H  
ATOM   1973 HH12 ARG A 226     -65.896-134.935 291.894  1.00145.96           H  
ATOM   1974 HH11 ARG A 226     -65.829-133.561 292.965  1.00145.96           H  
ATOM   1975 HH22 ARG A 226     -64.622-134.962 289.968  1.00146.07           H  
ATOM   1976 HH21 ARG A 226     -63.591-133.617 289.567  1.00146.07           H  
ATOM   1977  N   ILE A 227     -60.160-133.598 294.398  1.00111.59           N  
ANISOU 1977  N   ILE A 227    14859  13942  13597   3360   -700   3053
ATOM   1978  CA  ILE A 227     -60.110-135.058 294.519  1.00104.26           C  
ANISOU 1978  CA  ILE A 227    13812  13347  12453   3146   -727   2714
ATOM   1979  C   ILE A 227     -59.224-135.511 295.696  1.00 94.71           C  
ANISOU 1979  C   ILE A 227    12678  11861  11445   2913   -614   2397
ATOM   1980  O   ILE A 227     -59.613-136.438 296.406  1.00 90.62           O  
ANISOU 1980  O   ILE A 227    12054  11493  10885   2810   -641   2080
ATOM   1981  CB  ILE A 227     -59.638-135.742 293.202  1.00105.49           C  
ANISOU 1981  CB  ILE A 227    13949  13885  12248   3007   -745   2829
ATOM   1982  CG1 ILE A 227     -60.605-135.416 292.037  1.00110.35           C  
ANISOU 1982  CG1 ILE A 227    14486  14804  12639   3247   -865   3172
ATOM   1983  CG2 ILE A 227     -59.471-137.276 293.321  1.00103.32           C  
ANISOU 1983  CG2 ILE A 227    13538  13943  11774   2808   -784   2471
ATOM   1984  CD1 ILE A 227     -60.058-135.783 290.649  1.00111.91           C  
ANISOU 1984  CD1 ILE A 227    14640  15444  12437   3123   -891   3268
ATOM   1985  H   ILE A 227     -59.643-133.190 293.631  1.00111.59           H  
ATOM   1986  HA  ILE A 227     -61.122-135.413 294.720  1.00104.26           H  
ATOM   1987  HB  ILE A 227     -58.663-135.322 292.945  1.00105.49           H  
ATOM   1988 HG13 ILE A 227     -60.853-134.355 292.024  1.00110.35           H  
ATOM   1989 HG12 ILE A 227     -61.552-135.932 292.198  1.00110.35           H  
ATOM   1990 HG21 ILE A 227     -59.197-137.723 292.366  1.00103.32           H  
ATOM   1991 HG22 ILE A 227     -58.687-137.556 294.024  1.00103.32           H  
ATOM   1992 HG23 ILE A 227     -60.397-137.749 293.649  1.00103.32           H  
ATOM   1993 HD11 ILE A 227     -60.488-135.140 289.880  1.00111.91           H  
ATOM   1994 HD12 ILE A 227     -58.974-135.670 290.599  1.00111.91           H  
ATOM   1995 HD13 ILE A 227     -60.301-136.814 290.391  1.00111.91           H  
ATOM   1996  N   VAL A 228     -58.087-134.826 295.898  1.00 93.20           N  
ANISOU 1996  N   VAL A 228    12662  11280  11470   2820   -490   2480
ATOM   1997  CA  VAL A 228     -57.205-135.023 297.042  1.00 87.70           C  
ANISOU 1997  CA  VAL A 228    12030  10329  10962   2608   -391   2194
ATOM   1998  C   VAL A 228     -57.450-133.866 298.023  1.00 89.79           C  
ANISOU 1998  C   VAL A 228    12354  10181  11581   2744   -351   2143
ATOM   1999  O   VAL A 228     -57.152-132.714 297.705  1.00 89.91           O  
ANISOU 1999  O   VAL A 228    12499   9859  11803   2817   -287   2368
ATOM   2000  CB  VAL A 228     -55.707-135.037 296.625  1.00 82.75           C  
ANISOU 2000  CB  VAL A 228    11529   9594  10317   2371   -277   2266
ATOM   2001  CG1 VAL A 228     -54.734-135.097 297.822  1.00 77.56           C  
ANISOU 2001  CG1 VAL A 228    10922   8681   9867   2175   -189   1975
ATOM   2002  CG2 VAL A 228     -55.417-136.197 295.652  1.00 82.76           C  
ANISOU 2002  CG2 VAL A 228    11458  10017   9969   2243   -310   2270
ATOM   2003  H   VAL A 228     -57.841-134.061 295.284  1.00 93.20           H  
ATOM   2004  HA  VAL A 228     -57.424-135.969 297.542  1.00 87.70           H  
ATOM   2005  HB  VAL A 228     -55.483-134.115 296.087  1.00 82.75           H  
ATOM   2006 HG11 VAL A 228     -53.704-135.143 297.480  1.00 77.56           H  
ATOM   2007 HG12 VAL A 228     -54.799-134.215 298.460  1.00 77.56           H  
ATOM   2008 HG13 VAL A 228     -54.916-135.972 298.443  1.00 77.56           H  
ATOM   2009 HG21 VAL A 228     -54.355-136.269 295.419  1.00 82.76           H  
ATOM   2010 HG22 VAL A 228     -55.728-137.153 296.070  1.00 82.76           H  
ATOM   2011 HG23 VAL A 228     -55.944-136.064 294.707  1.00 82.76           H  
ATOM   2012  N   THR A 229     -57.997-134.214 299.194  1.00 86.45           N  
ANISOU 2012  N   THR A 229    11832   9783  11231   2772   -381   1842
ATOM   2013  CA  THR A 229     -58.247-133.301 300.306  1.00 86.49           C  
ANISOU 2013  CA  THR A 229    11869   9440  11553   2890   -339   1713
ATOM   2014  C   THR A 229     -57.711-133.939 301.598  1.00 88.15           C  
ANISOU 2014  C   THR A 229    12069   9595  11830   2682   -283   1352
ATOM   2015  O   THR A 229     -57.549-135.159 301.659  1.00 90.11           O  
ANISOU 2015  O   THR A 229    12247  10113  11877   2507   -306   1199
ATOM   2016  CB  THR A 229     -59.765-132.988 300.466  1.00 64.61           C  
ANISOU 2016  CB  THR A 229     8958   6784   8807   3184   -432   1704
ATOM   2017  OG1 THR A 229     -60.515-134.021 301.081  1.00 73.77           O  
ANISOU 2017  OG1 THR A 229     9949   8295   9786   3122   -492   1438
ATOM   2018  CG2 THR A 229     -60.463-132.571 299.165  1.00 67.46           C  
ANISOU 2018  CG2 THR A 229     9291   7310   9031   3395   -519   2067
ATOM   2019  H   THR A 229     -58.212-135.184 299.376  1.00 86.45           H  
ATOM   2020  HA  THR A 229     -57.707-132.364 300.154  1.00 86.49           H  
ATOM   2021  HB  THR A 229     -59.840-132.130 301.135  1.00 64.61           H  
ATOM   2022  HG1 THR A 229     -61.447-133.798 301.018  1.00 73.77           H  
ATOM   2023 HG21 THR A 229     -61.489-132.250 299.346  1.00 67.46           H  
ATOM   2024 HG22 THR A 229     -59.938-131.745 298.683  1.00 67.46           H  
ATOM   2025 HG23 THR A 229     -60.498-133.401 298.460  1.00 67.46           H  
ATOM   2026  N   ARG A 230     -57.443-133.099 302.611  1.00 88.65           N  
ANISOU 2026  N   ARG A 230    12199   9301  12182   2706   -211   1217
ATOM   2027  CA  ARG A 230     -56.937-133.534 303.914  1.00 84.52           C  
ANISOU 2027  CA  ARG A 230    11652   8751  11712   2534   -168    873
ATOM   2028  C   ARG A 230     -57.913-134.450 304.701  1.00 80.73           C  
ANISOU 2028  C   ARG A 230    10999   8605  11071   2571   -238    655
ATOM   2029  O   ARG A 230     -57.439-135.464 305.213  1.00 75.07           O  
ANISOU 2029  O   ARG A 230    10243   8048  10233   2368   -232    470
ATOM   2030  CB  ARG A 230     -56.379-132.303 304.674  1.00 92.55           C  
ANISOU 2030  CB  ARG A 230    12753   9346  13065   2577    -85    747
ATOM   2031  CG  ARG A 230     -55.493-132.575 305.912  1.00 96.10           C  
ANISOU 2031  CG  ARG A 230    13234   9701  13580   2335    -18    466
ATOM   2032  CD  ARG A 230     -56.187-133.048 307.204  1.00 98.47           C  
ANISOU 2032  CD  ARG A 230    13407  10162  13846   2358    -40    139
ATOM   2033  NE  ARG A 230     -57.263-132.139 307.642  1.00104.23           N  
ANISOU 2033  NE  ARG A 230    14081  10783  14737   2625    -49     80
ATOM   2034  CZ  ARG A 230     -58.013-132.242 308.755  1.00107.23           C  
ANISOU 2034  CZ  ARG A 230    14346  11272  15126   2688    -49   -207
ATOM   2035  NH1 ARG A 230     -57.841-133.236 309.641  1.00106.25           N  
ANISOU 2035  NH1 ARG A 230    14158  11365  14847   2497    -45   -433
ATOM   2036  NH2 ARG A 230     -58.961-131.325 308.984  1.00109.44           N1+
ANISOU 2036  NH2 ARG A 230    14566  11452  15565   2951    -51   -261
ATOM   2037  H   ARG A 230     -57.588-132.107 302.492  1.00 88.65           H  
ATOM   2038  HA  ARG A 230     -56.068-134.156 303.689  1.00 84.52           H  
ATOM   2039  HB3 ARG A 230     -57.175-131.606 304.928  1.00 92.55           H  
ATOM   2040  HB2 ARG A 230     -55.752-131.750 303.973  1.00 92.55           H  
ATOM   2041  HG3 ARG A 230     -54.834-131.733 306.129  1.00 96.10           H  
ATOM   2042  HG2 ARG A 230     -54.820-133.373 305.603  1.00 96.10           H  
ATOM   2043  HD3 ARG A 230     -55.444-132.975 307.999  1.00 98.47           H  
ATOM   2044  HD2 ARG A 230     -56.478-134.097 307.178  1.00 98.47           H  
ATOM   2045  HE  ARG A 230     -57.431-131.352 307.033  1.00104.23           H  
ATOM   2046 HH12 ARG A 230     -58.415-133.297 310.469  1.00106.25           H  
ATOM   2047 HH11 ARG A 230     -57.133-133.937 309.475  1.00106.25           H  
ATOM   2048 HH22 ARG A 230     -59.537-131.380 309.811  1.00109.44           H  
ATOM   2049 HH21 ARG A 230     -59.107-130.565 308.334  1.00109.44           H  
ATOM   2050  N   PRO A 231     -59.247-134.191 304.684  1.00 79.57           N  
ANISOU 2050  N   PRO A 231    10734   8580  10918   2813   -301    673
ATOM   2051  CA  PRO A 231     -60.256-135.168 305.149  1.00 79.01           C  
ANISOU 2051  CA  PRO A 231    10482   8873  10666   2808   -360    484
ATOM   2052  C   PRO A 231     -60.274-136.523 304.412  1.00 76.29           C  
ANISOU 2052  C   PRO A 231    10076   8875  10036   2656   -422    548
ATOM   2053  O   PRO A 231     -60.335-137.550 305.087  1.00 76.50           O  
ANISOU 2053  O   PRO A 231    10018   9108   9940   2498   -429    359
ATOM   2054  CB  PRO A 231     -61.595-134.424 305.009  1.00 79.86           C  
ANISOU 2054  CB  PRO A 231    10472   9029  10841   3122   -415    535
ATOM   2055  CG  PRO A 231     -61.223-132.959 305.126  1.00 81.18           C  
ANISOU 2055  CG  PRO A 231    10772   8763  11310   3276   -357    627
ATOM   2056  CD  PRO A 231     -59.878-132.896 304.417  1.00 80.89           C  
ANISOU 2056  CD  PRO A 231    10918   8532  11285   3104   -311    829
ATOM   2057  HA  PRO A 231     -60.061-135.345 306.209  1.00 79.01           H  
ATOM   2058  HB3 PRO A 231     -62.324-134.727 305.762  1.00 79.86           H  
ATOM   2059  HB2 PRO A 231     -62.041-134.604 304.029  1.00 79.86           H  
ATOM   2060  HG3 PRO A 231     -61.093-132.701 306.178  1.00 81.18           H  
ATOM   2061  HG2 PRO A 231     -61.969-132.285 304.703  1.00 81.18           H  
ATOM   2062  HD2 PRO A 231     -60.032-132.780 303.348  1.00 80.89           H  
ATOM   2063  HD3 PRO A 231     -59.301-132.045 304.773  1.00 80.89           H  
ATOM   2064  N   LYS A 232     -60.199-136.512 303.065  1.00 73.38           N  
ANISOU 2064  N   LYS A 232     9746   8579   9557   2696   -464    809
ATOM   2065  CA  LYS A 232     -60.151-137.726 302.236  1.00 71.40           C  
ANISOU 2065  CA  LYS A 232     9432   8662   9037   2551   -520    836
ATOM   2066  C   LYS A 232     -58.894-138.576 302.460  1.00 72.11           C  
ANISOU 2066  C   LYS A 232     9604   8698   9096   2268   -457    717
ATOM   2067  O   LYS A 232     -59.007-139.800 302.472  1.00 72.24           O  
ANISOU 2067  O   LYS A 232     9540   8947   8959   2116   -486    586
ATOM   2068  CB  LYS A 232     -60.280-137.382 300.739  1.00  0.00           C  
ATOM   2069  CG  LYS A 232     -61.720-137.112 300.281  1.00  0.00           C  
ATOM   2070  CD  LYS A 232     -61.780-136.834 298.773  1.00  0.00           C  
ATOM   2071  CE  LYS A 232     -63.210-136.678 298.241  1.00  0.00           C  
ATOM   2072  NZ  LYS A 232     -63.215-136.396 296.795  1.00  0.00           N1+
ATOM   2073  H   LYS A 232     -60.149-135.632 302.569  1.00 73.38           H  
ATOM   2074  HB2 LYS A 232     -59.623-136.552 300.478  1.00  0.00           H  
ATOM   2075  HB3 LYS A 232     -59.926-138.230 300.148  1.00  0.00           H  
ATOM   2076  HG2 LYS A 232     -62.343-137.975 300.517  1.00  0.00           H  
ATOM   2077  HG3 LYS A 232     -62.136-136.269 300.833  1.00  0.00           H  
ATOM   2078  HD2 LYS A 232     -61.209-135.927 298.564  1.00  0.00           H  
ATOM   2079  HD3 LYS A 232     -61.277-137.644 298.240  1.00  0.00           H  
ATOM   2080  HE2 LYS A 232     -63.784-137.588 298.424  1.00  0.00           H  
ATOM   2081  HE3 LYS A 232     -63.719-135.864 298.759  1.00  0.00           H  
ATOM   2082  HZ1 LYS A 232     -62.713-135.535 296.623  1.00  0.00           H  
ATOM   2083  HZ2 LYS A 232     -62.760-137.152 296.304  1.00  0.00           H  
ATOM   2084  HZ3 LYS A 232     -64.166-136.303 296.470  1.00  0.00           H  
ATOM   2085  HA  LYS A 232     -61.006-138.343 302.520  1.00 71.40           H  
ATOM   2086  N   ALA A 233     -57.737-137.915 302.640  1.00 72.21           N  
ANISOU 2086  N   ALA A 233     9770   8398   9267   2194   -372    759
ATOM   2087  CA  ALA A 233     -56.455-138.548 302.931  1.00 66.76           C  
ANISOU 2087  CA  ALA A 233     9145   7666   8555   1944   -317    659
ATOM   2088  C   ALA A 233     -56.476-139.317 304.257  1.00 63.77           C  
ANISOU 2088  C   ALA A 233     8704   7324   8200   1831   -310    390
ATOM   2089  O   ALA A 233     -56.122-140.492 304.254  1.00 61.68           O  
ANISOU 2089  O   ALA A 233     8417   7187   7833   1653   -314    296
ATOM   2090  CB  ALA A 233     -55.335-137.498 302.914  1.00 66.02           C  
ANISOU 2090  CB  ALA A 233     9207   7241   8638   1890   -225    759
ATOM   2091  H   ALA A 233     -57.732-136.904 302.585  1.00 72.21           H  
ATOM   2092  HA  ALA A 233     -56.249-139.264 302.134  1.00 66.76           H  
ATOM   2093  HB1 ALA A 233     -54.378-137.947 303.180  1.00 66.02           H  
ATOM   2094  HB2 ALA A 233     -55.230-137.056 301.923  1.00 66.02           H  
ATOM   2095  HB3 ALA A 233     -55.527-136.690 303.621  1.00 66.02           H  
ATOM   2096  N   VAL A 234     -56.956-138.673 305.337  1.00 63.77           N  
ANISOU 2096  N   VAL A 234     8673   7221   8337   1937   -297    266
ATOM   2097  CA  VAL A 234     -57.105-139.279 306.666  1.00 62.10           C  
ANISOU 2097  CA  VAL A 234     8391   7088   8117   1836   -288     27
ATOM   2098  C   VAL A 234     -57.976-140.553 306.655  1.00 61.61           C  
ANISOU 2098  C   VAL A 234     8191   7360   7858   1784   -352    -19
ATOM   2099  O   VAL A 234     -57.551-141.559 307.221  1.00 59.05           O  
ANISOU 2099  O   VAL A 234     7844   7130   7463   1607   -350   -124
ATOM   2100  CB  VAL A 234     -57.656-138.254 307.703  1.00 63.56           C  
ANISOU 2100  CB  VAL A 234     8546   7144   8459   1980   -259   -111
ATOM   2101  CG1 VAL A 234     -58.159-138.856 309.034  1.00 61.86           C  
ANISOU 2101  CG1 VAL A 234     8229   7101   8175   1889   -255   -337
ATOM   2102  CG2 VAL A 234     -56.600-137.178 308.013  1.00 65.58           C  
ANISOU 2102  CG2 VAL A 234     8940   7041   8938   1974   -186   -120
ATOM   2103  H   VAL A 234     -57.248-137.709 305.253  1.00 63.77           H  
ATOM   2104  HA  VAL A 234     -56.104-139.579 306.985  1.00 62.10           H  
ATOM   2105  HB  VAL A 234     -58.504-137.740 307.246  1.00 63.56           H  
ATOM   2106 HG11 VAL A 234     -58.418-138.072 309.745  1.00 61.86           H  
ATOM   2107 HG12 VAL A 234     -59.056-139.461 308.901  1.00 61.86           H  
ATOM   2108 HG13 VAL A 234     -57.395-139.482 309.499  1.00 61.86           H  
ATOM   2109 HG21 VAL A 234     -57.012-136.388 308.641  1.00 65.58           H  
ATOM   2110 HG22 VAL A 234     -55.746-137.608 308.536  1.00 65.58           H  
ATOM   2111 HG23 VAL A 234     -56.221-136.709 307.107  1.00 65.58           H  
ATOM   2112  N   VAL A 235     -59.128-140.507 305.961  1.00 63.81           N  
ANISOU 2112  N   VAL A 235     8371   7817   8056   1937   -412     65
ATOM   2113  CA  VAL A 235     -60.018-141.655 305.753  1.00 62.69           C  
ANISOU 2113  CA  VAL A 235     8083   7997   7741   1876   -472     10
ATOM   2114  C   VAL A 235     -59.358-142.784 304.932  1.00 60.79           C  
ANISOU 2114  C   VAL A 235     7877   7841   7378   1688   -488     46
ATOM   2115  O   VAL A 235     -59.495-143.947 305.310  1.00 57.40           O  
ANISOU 2115  O   VAL A 235     7387   7543   6879   1528   -497    -64
ATOM   2116  CB  VAL A 235     -61.354-141.219 305.076  1.00 61.46           C  
ANISOU 2116  CB  VAL A 235     7799   8031   7523   2087   -542     95
ATOM   2117  CG1 VAL A 235     -62.231-142.365 304.524  1.00 60.94           C  
ANISOU 2117  CG1 VAL A 235     7590   8302   7264   1994   -612     66
ATOM   2118  CG2 VAL A 235     -62.194-140.363 306.041  1.00 59.96           C  
ANISOU 2118  CG2 VAL A 235     7517   7825   7439   2252   -525    -16
ATOM   2119  H   VAL A 235     -59.406-139.643 305.515  1.00 63.81           H  
ATOM   2120  HA  VAL A 235     -60.253-142.065 306.738  1.00 62.69           H  
ATOM   2121  HB  VAL A 235     -61.103-140.579 304.228  1.00 61.46           H  
ATOM   2122 HG11 VAL A 235     -63.190-141.988 304.168  1.00 60.94           H  
ATOM   2123 HG12 VAL A 235     -61.767-142.871 303.676  1.00 60.94           H  
ATOM   2124 HG13 VAL A 235     -62.436-143.112 305.292  1.00 60.94           H  
ATOM   2125 HG21 VAL A 235     -63.094-139.988 305.554  1.00 59.96           H  
ATOM   2126 HG22 VAL A 235     -62.504-140.941 306.913  1.00 59.96           H  
ATOM   2127 HG23 VAL A 235     -61.639-139.498 306.402  1.00 59.96           H  
ATOM   2128  N   ALA A 236     -58.641-142.421 303.853  1.00 61.97           N  
ANISOU 2128  N   ALA A 236     8125   7912   7509   1704   -485    201
ATOM   2129  CA  ALA A 236     -57.940-143.350 302.966  1.00 61.81           C  
ANISOU 2129  CA  ALA A 236     8125   7994   7366   1544   -493    214
ATOM   2130  C   ALA A 236     -56.805-144.121 303.660  1.00 64.17           C  
ANISOU 2130  C   ALA A 236     8483   8169   7730   1347   -442     88
ATOM   2131  O   ALA A 236     -56.750-145.339 303.502  1.00 70.06           O  
ANISOU 2131  O   ALA A 236     9176   9040   8405   1207   -461     -6
ATOM   2132  CB  ALA A 236     -57.431-142.606 301.723  1.00 61.58           C  
ANISOU 2132  CB  ALA A 236     8188   7913   7295   1600   -481    411
ATOM   2133  H   ALA A 236     -58.576-141.441 303.607  1.00 61.97           H  
ATOM   2134  HA  ALA A 236     -58.675-144.084 302.631  1.00 61.81           H  
ATOM   2135  HB1 ALA A 236     -56.905-143.278 301.045  1.00 61.58           H  
ATOM   2136  HB2 ALA A 236     -58.258-142.167 301.164  1.00 61.58           H  
ATOM   2137  HB3 ALA A 236     -56.744-141.801 301.985  1.00 61.58           H  
ATOM   2138  N   PHE A 237     -55.963-143.421 304.447  1.00 61.36           N  
ANISOU 2138  N   PHE A 237     8231   7564   7521   1336   -379     83
ATOM   2139  CA  PHE A 237     -54.927-144.033 305.288  1.00 61.36           C  
ANISOU 2139  CA  PHE A 237     8273   7465   7577   1167   -341    -26
ATOM   2140  C   PHE A 237     -55.497-144.954 306.378  1.00 63.33           C  
ANISOU 2140  C   PHE A 237     8431   7828   7804   1098   -366   -164
ATOM   2141  O   PHE A 237     -54.999-146.069 306.518  1.00 62.00           O  
ANISOU 2141  O   PHE A 237     8252   7691   7613    954   -370   -223
ATOM   2142  CB  PHE A 237     -53.963-142.980 305.884  1.00 62.83           C  
ANISOU 2142  CB  PHE A 237     8560   7391   7921   1171   -277    -29
ATOM   2143  CG  PHE A 237     -52.857-142.527 304.945  1.00 64.42           C  
ANISOU 2143  CG  PHE A 237     8860   7463   8155   1139   -230     96
ATOM   2144  CD1 PHE A 237     -51.758-143.373 304.684  1.00 64.25           C  
ANISOU 2144  CD1 PHE A 237     8870   7400   8140    986   -196     57
ATOM   2145  CD2 PHE A 237     -52.971-141.324 304.222  1.00 65.35           C  
ANISOU 2145  CD2 PHE A 237     9029   7504   8298   1268   -215    264
ATOM   2146  CE1 PHE A 237     -50.797-143.002 303.752  1.00 65.10           C  
ANISOU 2146  CE1 PHE A 237     9051   7417   8269    945   -138    167
ATOM   2147  CE2 PHE A 237     -52.012-140.978 303.283  1.00 66.40           C  
ANISOU 2147  CE2 PHE A 237     9248   7531   8448   1222   -158    403
ATOM   2148  CZ  PHE A 237     -50.930-141.813 303.046  1.00 66.29           C  
ANISOU 2148  CZ  PHE A 237     9256   7499   8430   1053   -114    346
ATOM   2149  H   PHE A 237     -56.064-142.416 304.517  1.00 61.36           H  
ATOM   2150  HA  PHE A 237     -54.335-144.679 304.636  1.00 61.36           H  
ATOM   2151  HB3 PHE A 237     -53.472-143.390 306.768  1.00 62.83           H  
ATOM   2152  HB2 PHE A 237     -54.521-142.110 306.236  1.00 62.83           H  
ATOM   2153  HD1 PHE A 237     -51.663-144.313 305.207  1.00 64.25           H  
ATOM   2154  HD2 PHE A 237     -53.784-140.648 304.408  1.00 65.35           H  
ATOM   2155  HE1 PHE A 237     -49.951-143.647 303.566  1.00 65.10           H  
ATOM   2156  HE2 PHE A 237     -52.115-140.051 302.747  1.00 66.40           H  
ATOM   2157  HZ  PHE A 237     -50.189-141.538 302.310  1.00 66.29           H  
ATOM   2158  N   CYS A 238     -56.552-144.506 307.084  1.00 67.56           N  
ANISOU 2158  N   CYS A 238     8895   8423   8350   1203   -376   -209
ATOM   2159  CA  CYS A 238     -57.249-145.285 308.114  1.00 68.63           C  
ANISOU 2159  CA  CYS A 238     8930   8703   8442   1130   -388   -319
ATOM   2160  C   CYS A 238     -57.805-146.618 307.582  1.00 67.60           C  
ANISOU 2160  C   CYS A 238     8716   8766   8204   1031   -434   -318
ATOM   2161  O   CYS A 238     -57.583-147.645 308.224  1.00 69.29           O  
ANISOU 2161  O   CYS A 238     8909   9010   8409    881   -432   -369
ATOM   2162  CB  CYS A 238     -58.369-144.488 308.811  1.00 71.30           C  
ANISOU 2162  CB  CYS A 238     9183   9112   8796   1276   -384   -375
ATOM   2163  SG  CYS A 238     -57.669-143.226 309.910  1.00 73.46           S  
ANISOU 2163  SG  CYS A 238     9528   9172   9212   1348   -322   -471
ATOM   2164  H   CYS A 238     -56.914-143.578 306.906  1.00 67.56           H  
ATOM   2165  HA  CYS A 238     -56.507-145.549 308.870  1.00 68.63           H  
ATOM   2166  HB3 CYS A 238     -58.993-145.143 309.421  1.00 71.30           H  
ATOM   2167  HB2 CYS A 238     -59.025-144.010 308.082  1.00 71.30           H  
ATOM   2168  HG  CYS A 238     -57.279-142.399 308.933  1.00 73.46           H  
ATOM   2169  N   LEU A 239     -58.466-146.591 306.410  1.00 65.60           N  
ANISOU 2169  N   LEU A 239     8409   8642   7872   1111   -476   -258
ATOM   2170  CA  LEU A 239     -58.998-147.789 305.754  1.00 65.56           C  
ANISOU 2170  CA  LEU A 239     8311   8829   7768   1005   -521   -292
ATOM   2171  C   LEU A 239     -57.913-148.694 305.150  1.00 70.55           C  
ANISOU 2171  C   LEU A 239     9021   9377   8407    860   -511   -304
ATOM   2172  O   LEU A 239     -58.084-149.909 305.212  1.00 73.87           O  
ANISOU 2172  O   LEU A 239     9395   9848   8825    713   -521   -379
ATOM   2173  CB  LEU A 239     -60.047-147.414 304.685  1.00 63.94           C  
ANISOU 2173  CB  LEU A 239     8015   8822   7457   1131   -581   -239
ATOM   2174  CG  LEU A 239     -61.384-146.877 305.245  1.00 64.09           C  
ANISOU 2174  CG  LEU A 239     7884   9016   7452   1244   -608   -270
ATOM   2175  CD1 LEU A 239     -62.346-146.521 304.093  1.00 62.64           C  
ANISOU 2175  CD1 LEU A 239     7563   9104   7135   1306   -688   -249
ATOM   2176  CD2 LEU A 239     -62.041-147.834 306.263  1.00 63.62           C  
ANISOU 2176  CD2 LEU A 239     7746   9010   7417   1104   -578   -382
ATOM   2177  H   LEU A 239     -58.613-145.712 305.931  1.00 65.60           H  
ATOM   2178  HA  LEU A 239     -59.484-148.387 306.525  1.00 65.56           H  
ATOM   2179  HB3 LEU A 239     -60.271-148.295 304.080  1.00 63.94           H  
ATOM   2180  HB2 LEU A 239     -59.615-146.685 303.997  1.00 63.94           H  
ATOM   2181  HG  LEU A 239     -61.169-145.949 305.776  1.00 64.09           H  
ATOM   2182 HD11 LEU A 239     -62.703-145.496 304.194  1.00 62.64           H  
ATOM   2183 HD12 LEU A 239     -61.863-146.594 303.118  1.00 62.64           H  
ATOM   2184 HD13 LEU A 239     -63.222-147.170 304.060  1.00 62.64           H  
ATOM   2185 HD21 LEU A 239     -63.128-147.837 306.191  1.00 63.62           H  
ATOM   2186 HD22 LEU A 239     -61.708-148.864 306.128  1.00 63.62           H  
ATOM   2187 HD23 LEU A 239     -61.794-147.539 307.283  1.00 63.62           H  
ATOM   2188  N   MET A 240     -56.820-148.120 304.615  1.00 69.29           N  
ANISOU 2188  N   MET A 240     8974   9083   8271    897   -484   -234
ATOM   2189  CA  MET A 240     -55.671-148.866 304.087  1.00 64.97           C  
ANISOU 2189  CA  MET A 240     8487   8466   7734    773   -464   -262
ATOM   2190  C   MET A 240     -54.991-149.725 305.169  1.00 60.41           C  
ANISOU 2190  C   MET A 240     7928   7769   7257    646   -442   -336
ATOM   2191  O   MET A 240     -54.742-150.906 304.928  1.00 56.98           O  
ANISOU 2191  O   MET A 240     7475   7338   6836    529   -450   -400
ATOM   2192  CB  MET A 240     -54.709-147.894 303.361  1.00 66.24           C  
ANISOU 2192  CB  MET A 240     8755   8501   7911    827   -419   -166
ATOM   2193  CG  MET A 240     -53.411-148.500 302.782  1.00 67.00           C  
ANISOU 2193  CG  MET A 240     8894   8561   8004    717   -389   -204
ATOM   2194  SD  MET A 240     -52.045-148.851 303.934  1.00 68.67           S  
ANISOU 2194  SD  MET A 240     9163   8557   8373    609   -345   -270
ATOM   2195  CE  MET A 240     -51.576-147.181 304.447  1.00 71.12           C  
ANISOU 2195  CE  MET A 240     9565   8691   8767    690   -293   -175
ATOM   2196  H   MET A 240     -56.752-147.111 304.576  1.00 69.29           H  
ATOM   2197  HA  MET A 240     -56.058-149.556 303.334  1.00 64.97           H  
ATOM   2198  HB3 MET A 240     -54.451-147.078 304.033  1.00 66.24           H  
ATOM   2199  HB2 MET A 240     -55.252-147.424 302.540  1.00 66.24           H  
ATOM   2200  HG3 MET A 240     -53.018-147.824 302.022  1.00 67.00           H  
ATOM   2201  HG2 MET A 240     -53.650-149.425 302.257  1.00 67.00           H  
ATOM   2202  HE1 MET A 240     -50.748-147.233 305.152  1.00 71.12           H  
ATOM   2203  HE2 MET A 240     -51.265-146.587 303.589  1.00 71.12           H  
ATOM   2204  HE3 MET A 240     -52.406-146.676 304.940  1.00 71.12           H  
ATOM   2205  N   TRP A 241     -54.753-149.122 306.347  1.00 62.90           N  
ANISOU 2205  N   TRP A 241     8275   7978   7645    674   -418   -329
ATOM   2206  CA  TRP A 241     -54.265-149.795 307.551  1.00 65.65           C  
ANISOU 2206  CA  TRP A 241     8629   8255   8059    567   -409   -373
ATOM   2207  C   TRP A 241     -55.211-150.890 308.074  1.00 64.95           C  
ANISOU 2207  C   TRP A 241     8446   8292   7941    479   -437   -408
ATOM   2208  O   TRP A 241     -54.723-151.949 308.467  1.00 65.59           O  
ANISOU 2208  O   TRP A 241     8527   8321   8072    363   -441   -422
ATOM   2209  CB  TRP A 241     -53.985-148.754 308.653  1.00 67.02           C  
ANISOU 2209  CB  TRP A 241     8835   8348   8281    617   -383   -380
ATOM   2210  CG  TRP A 241     -52.610-148.158 308.655  1.00 67.30           C  
ANISOU 2210  CG  TRP A 241     8962   8213   8394    616   -351   -371
ATOM   2211  CD1 TRP A 241     -52.203-147.042 308.008  1.00 67.82           C  
ANISOU 2211  CD1 TRP A 241     9093   8183   8494    693   -319   -327
ATOM   2212  CD2 TRP A 241     -51.422-148.688 309.313  1.00 66.59           C  
ANISOU 2212  CD2 TRP A 241     8899   8036   8364    527   -346   -397
ATOM   2213  NE1 TRP A 241     -50.862-146.830 308.246  1.00 66.84           N  
ANISOU 2213  NE1 TRP A 241     9028   7917   8450    639   -286   -340
ATOM   2214  CE2 TRP A 241     -50.326-147.811 309.051  1.00 65.80           C  
ANISOU 2214  CE2 TRP A 241     8867   7802   8331    544   -308   -391
ATOM   2215  CE3 TRP A 241     -51.161-149.821 310.119  1.00 66.54           C  
ANISOU 2215  CE3 TRP A 241     8861   8056   8367    436   -372   -410
ATOM   2216  CZ2 TRP A 241     -49.043-148.038 309.574  1.00 66.49           C  
ANISOU 2216  CZ2 TRP A 241     8973   7804   8485    474   -300   -422
ATOM   2217  CZ3 TRP A 241     -49.877-150.063 310.645  1.00 66.45           C  
ANISOU 2217  CZ3 TRP A 241     8875   7954   8417    388   -372   -421
ATOM   2218  CH2 TRP A 241     -48.821-149.173 310.375  1.00 66.44           C  
ANISOU 2218  CH2 TRP A 241     8925   7845   8476    407   -339   -439
ATOM   2219  H   TRP A 241     -54.972-148.140 306.449  1.00 62.90           H  
ATOM   2220  HA  TRP A 241     -53.328-150.302 307.310  1.00 65.65           H  
ATOM   2221  HB3 TRP A 241     -54.089-149.217 309.636  1.00 67.02           H  
ATOM   2222  HB2 TRP A 241     -54.734-147.962 308.629  1.00 67.02           H  
ATOM   2223  HD1 TRP A 241     -52.826-146.404 307.408  1.00 67.82           H  
ATOM   2224  HE1 TRP A 241     -50.356-146.046 307.849  1.00 66.84           H  
ATOM   2225  HE3 TRP A 241     -51.964-150.509 310.341  1.00 66.54           H  
ATOM   2226  HZ2 TRP A 241     -48.237-147.351 309.368  1.00 66.49           H  
ATOM   2227  HZ3 TRP A 241     -49.704-150.933 311.261  1.00 66.45           H  
ATOM   2228  HH2 TRP A 241     -47.843-149.364 310.788  1.00 66.44           H  
ATOM   2229  N   THR A 242     -56.530-150.631 308.052  1.00 61.36           N  
ANISOU 2229  N   THR A 242     7900   7997   7416    534   -454   -416
ATOM   2230  CA  THR A 242     -57.553-151.585 308.493  1.00 59.98           C  
ANISOU 2230  CA  THR A 242     7618   7955   7217    431   -468   -447
ATOM   2231  C   THR A 242     -57.634-152.825 307.580  1.00 56.96           C  
ANISOU 2231  C   THR A 242     7207   7591   6843    315   -494   -488
ATOM   2232  O   THR A 242     -57.685-153.938 308.098  1.00 56.97           O  
ANISOU 2232  O   THR A 242     7187   7553   6906    174   -490   -501
ATOM   2233  CB  THR A 242     -58.962-150.937 308.580  1.00 65.10           C  
ANISOU 2233  CB  THR A 242     8151   8796   7788    524   -478   -461
ATOM   2234  OG1 THR A 242     -58.923-149.856 309.491  1.00 66.71           O  
ANISOU 2234  OG1 THR A 242     8381   8963   8004    643   -448   -456
ATOM   2235  CG2 THR A 242     -60.093-151.878 309.039  1.00 68.33           C  
ANISOU 2235  CG2 THR A 242     8436   9351   8174    394   -478   -490
ATOM   2236  H   THR A 242     -56.860-149.739 307.711  1.00 61.36           H  
ATOM   2237  HA  THR A 242     -57.275-151.926 309.493  1.00 59.98           H  
ATOM   2238  HB  THR A 242     -59.233-150.526 307.608  1.00 65.10           H  
ATOM   2239  HG1 THR A 242     -58.363-149.162 309.128  1.00 66.71           H  
ATOM   2240 HG21 THR A 242     -61.024-151.328 309.181  1.00 68.33           H  
ATOM   2241 HG22 THR A 242     -60.298-152.660 308.307  1.00 68.33           H  
ATOM   2242 HG23 THR A 242     -59.845-152.362 309.984  1.00 68.33           H  
ATOM   2243  N   ILE A 243     -57.589-152.614 306.252  1.00 53.48           N  
ANISOU 2243  N   ILE A 243     6762   7213   6344    370   -518   -510
ATOM   2244  CA  ILE A 243     -57.565-153.669 305.234  1.00 51.13           C  
ANISOU 2244  CA  ILE A 243     6432   6949   6046    262   -539   -594
ATOM   2245  C   ILE A 243     -56.309-154.560 305.333  1.00 57.09           C  
ANISOU 2245  C   ILE A 243     7273   7496   6924    165   -513   -616
ATOM   2246  O   ILE A 243     -56.442-155.777 305.215  1.00 65.22           O  
ANISOU 2246  O   ILE A 243     8268   8482   8029     33   -519   -686
ATOM   2247  CB  ILE A 243     -57.695-153.081 303.793  1.00 47.80           C  
ANISOU 2247  CB  ILE A 243     6003   6654   5506    353   -566   -604
ATOM   2248  CG1 ILE A 243     -59.110-152.499 303.564  1.00 46.08           C  
ANISOU 2248  CG1 ILE A 243     5673   6662   5172    459   -610   -578
ATOM   2249  CG2 ILE A 243     -57.352-154.057 302.641  1.00 47.45           C  
ANISOU 2249  CG2 ILE A 243     5930   6645   5452    239   -580   -731
ATOM   2250  CD1 ILE A 243     -59.194-151.506 302.394  1.00 47.61           C  
ANISOU 2250  CD1 ILE A 243     5866   6993   5231    584   -643   -531
ATOM   2251  H   ILE A 243     -57.549-151.665 305.902  1.00 53.48           H  
ATOM   2252  HA  ILE A 243     -58.431-154.310 305.415  1.00 51.13           H  
ATOM   2253  HB  ILE A 243     -56.989-152.251 303.726  1.00 47.80           H  
ATOM   2254 HG13 ILE A 243     -59.469-151.997 304.462  1.00 46.08           H  
ATOM   2255 HG12 ILE A 243     -59.814-153.316 303.395  1.00 46.08           H  
ATOM   2256 HG21 ILE A 243     -57.527-153.599 301.667  1.00 47.45           H  
ATOM   2257 HG22 ILE A 243     -56.303-154.355 302.648  1.00 47.45           H  
ATOM   2258 HG23 ILE A 243     -57.960-154.960 302.694  1.00 47.45           H  
ATOM   2259 HD11 ILE A 243     -59.990-150.780 302.561  1.00 47.61           H  
ATOM   2260 HD12 ILE A 243     -58.266-150.947 302.269  1.00 47.61           H  
ATOM   2261 HD13 ILE A 243     -59.406-152.018 301.455  1.00 47.61           H  
ATOM   2262  N   ALA A 244     -55.135-153.952 305.587  1.00 55.92           N  
ANISOU 2262  N   ALA A 244     7226   7206   6813    230   -484   -560
ATOM   2263  CA  ALA A 244     -53.859-154.649 305.771  1.00 55.91           C  
ANISOU 2263  CA  ALA A 244     7288   7025   6929    164   -465   -581
ATOM   2264  C   ALA A 244     -53.844-155.595 306.987  1.00 53.84           C  
ANISOU 2264  C   ALA A 244     7012   6675   6770     66   -470   -550
ATOM   2265  O   ALA A 244     -53.306-156.697 306.878  1.00 55.49           O  
ANISOU 2265  O   ALA A 244     7227   6764   7093    -19   -472   -587
ATOM   2266  CB  ALA A 244     -52.722-153.619 305.862  1.00 55.96           C  
ANISOU 2266  CB  ALA A 244     7384   6928   6952    245   -434   -527
ATOM   2267  H   ALA A 244     -55.105-152.944 305.664  1.00 55.92           H  
ATOM   2268  HA  ALA A 244     -53.688-155.257 304.880  1.00 55.91           H  
ATOM   2269  HB1 ALA A 244     -51.752-154.107 305.954  1.00 55.96           H  
ATOM   2270  HB2 ALA A 244     -52.685-152.995 304.968  1.00 55.96           H  
ATOM   2271  HB3 ALA A 244     -52.841-152.957 306.720  1.00 55.96           H  
ATOM   2272  N   ILE A 245     -54.474-155.170 308.097  1.00 52.33           N  
ANISOU 2272  N   ILE A 245     6798   6545   6541     82   -469   -478
ATOM   2273  CA  ILE A 245     -54.658-155.972 309.310  1.00 55.75           C  
ANISOU 2273  CA  ILE A 245     7211   6934   7037    -15   -469   -415
ATOM   2274  C   ILE A 245     -55.652-157.134 309.099  1.00 61.60           C  
ANISOU 2274  C   ILE A 245     7875   7707   7822   -148   -477   -450
ATOM   2275  O   ILE A 245     -55.374-158.243 309.556  1.00 64.74           O  
ANISOU 2275  O   ILE A 245     8284   7971   8344   -253   -477   -414
ATOM   2276  CB  ILE A 245     -55.105-155.084 310.514  1.00 54.00           C  
ANISOU 2276  CB  ILE A 245     6966   6822   6728     31   -456   -352
ATOM   2277  CG1 ILE A 245     -53.955-154.136 310.931  1.00 58.27           C  
ANISOU 2277  CG1 ILE A 245     7585   7292   7265    130   -448   -340
ATOM   2278  CG2 ILE A 245     -55.619-155.857 311.753  1.00 50.82           C  
ANISOU 2278  CG2 ILE A 245     6523   6441   6346    -83   -451   -265
ATOM   2279  CD1 ILE A 245     -54.400-152.944 311.788  1.00 60.97           C  
ANISOU 2279  CD1 ILE A 245     7901   7738   7525    180   -432   -325
ATOM   2280  H   ILE A 245     -54.886-154.247 308.107  1.00 52.33           H  
ATOM   2281  HA  ILE A 245     -53.694-156.417 309.562  1.00 55.75           H  
ATOM   2282  HB  ILE A 245     -55.928-154.459 310.165  1.00 54.00           H  
ATOM   2283 HG13 ILE A 245     -53.447-153.741 310.052  1.00 58.27           H  
ATOM   2284 HG12 ILE A 245     -53.194-154.702 311.468  1.00 58.27           H  
ATOM   2285 HG21 ILE A 245     -55.863-155.180 312.571  1.00 50.82           H  
ATOM   2286 HG22 ILE A 245     -56.530-156.417 311.544  1.00 50.82           H  
ATOM   2287 HG23 ILE A 245     -54.868-156.558 312.120  1.00 50.82           H  
ATOM   2288 HD11 ILE A 245     -53.643-152.161 311.753  1.00 60.97           H  
ATOM   2289 HD12 ILE A 245     -55.334-152.513 311.425  1.00 60.97           H  
ATOM   2290 HD13 ILE A 245     -54.537-153.225 312.831  1.00 60.97           H  
ATOM   2291  N   VAL A 246     -56.762-156.870 308.385  1.00 62.10           N  
ANISOU 2291  N   VAL A 246     7855   7943   7799   -146   -486   -520
ATOM   2292  CA  VAL A 246     -57.791-157.858 308.044  1.00 60.57           C  
ANISOU 2292  CA  VAL A 246     7566   7801   7646   -291   -494   -582
ATOM   2293  C   VAL A 246     -57.301-158.938 307.055  1.00 64.10           C  
ANISOU 2293  C   VAL A 246     8044   8095   8217   -367   -502   -689
ATOM   2294  O   VAL A 246     -57.772-160.068 307.138  1.00 68.34           O  
ANISOU 2294  O   VAL A 246     8546   8541   8882   -518   -497   -721
ATOM   2295  CB  VAL A 246     -59.083-157.171 307.507  1.00 58.57           C  
ANISOU 2295  CB  VAL A 246     7194   7804   7255   -253   -514   -648
ATOM   2296  CG1 VAL A 246     -60.096-158.091 306.787  1.00 58.73           C  
ANISOU 2296  CG1 VAL A 246     7100   7898   7317   -417   -528   -755
ATOM   2297  CG2 VAL A 246     -59.811-156.437 308.647  1.00 58.10           C  
ANISOU 2297  CG2 VAL A 246     7082   7886   7108   -190   -495   -565
ATOM   2298  H   VAL A 246     -56.922-155.930 308.049  1.00 62.10           H  
ATOM   2299  HA  VAL A 246     -58.053-158.369 308.971  1.00 60.57           H  
ATOM   2300  HB  VAL A 246     -58.778-156.412 306.785  1.00 58.57           H  
ATOM   2301 HG11 VAL A 246     -61.011-157.549 306.545  1.00 58.73           H  
ATOM   2302 HG12 VAL A 246     -59.707-158.473 305.843  1.00 58.73           H  
ATOM   2303 HG13 VAL A 246     -60.375-158.941 307.411  1.00 58.73           H  
ATOM   2304 HG21 VAL A 246     -60.643-155.843 308.267  1.00 58.10           H  
ATOM   2305 HG22 VAL A 246     -60.213-157.142 309.375  1.00 58.10           H  
ATOM   2306 HG23 VAL A 246     -59.150-155.759 309.185  1.00 58.10           H  
ATOM   2307  N   ILE A 247     -56.348-158.604 306.170  1.00 63.35           N  
ANISOU 2307  N   ILE A 247     8011   7963   8096   -271   -507   -753
ATOM   2308  CA  ILE A 247     -55.695-159.570 305.282  1.00 65.73           C  
ANISOU 2308  CA  ILE A 247     8328   8142   8506   -332   -506   -888
ATOM   2309  C   ILE A 247     -54.729-160.507 306.038  1.00 66.91           C  
ANISOU 2309  C   ILE A 247     8544   8021   8856   -380   -490   -831
ATOM   2310  O   ILE A 247     -54.624-161.678 305.675  1.00 67.59           O  
ANISOU 2310  O   ILE A 247     8621   7958   9101   -473   -486   -934
ATOM   2311  CB  ILE A 247     -54.988-158.856 304.089  1.00 65.79           C  
ANISOU 2311  CB  ILE A 247     8370   8223   8404   -218   -503   -961
ATOM   2312  CG1 ILE A 247     -56.059-158.344 303.096  1.00 66.58           C  
ANISOU 2312  CG1 ILE A 247     8389   8597   8311   -174   -533  -1005
ATOM   2313  CG2 ILE A 247     -53.929-159.696 303.335  1.00 67.34           C  
ANISOU 2313  CG2 ILE A 247     8580   8298   8708   -264   -488  -1120
ATOM   2314  CD1 ILE A 247     -55.525-157.377 302.034  1.00 68.00           C  
ANISOU 2314  CD1 ILE A 247     8581   8890   8365    -97   -532  -1081
ATOM   2315  H   ILE A 247     -56.021-157.648 306.119  1.00 63.35           H  
ATOM   2316  HA  ILE A 247     -56.474-160.206 304.861  1.00 65.73           H  
ATOM   2317  HB  ILE A 247     -54.472-157.982 304.491  1.00 65.79           H  
ATOM   2318 HG13 ILE A 247     -56.869-157.850 303.632  1.00 66.58           H  
ATOM   2319 HG12 ILE A 247     -56.522-159.196 302.596  1.00 66.58           H  
ATOM   2320 HG21 ILE A 247     -53.509-159.149 302.491  1.00 67.34           H  
ATOM   2321 HG22 ILE A 247     -53.083-159.955 303.973  1.00 67.34           H  
ATOM   2322 HG23 ILE A 247     -54.356-160.622 302.948  1.00 67.34           H  
ATOM   2323 HD11 ILE A 247     -56.326-156.752 301.640  1.00 68.00           H  
ATOM   2324 HD12 ILE A 247     -54.757-156.717 302.438  1.00 68.00           H  
ATOM   2325 HD13 ILE A 247     -55.098-157.926 301.197  1.00 68.00           H  
ATOM   2326  N   ALA A 248     -54.072-159.990 307.087  1.00 67.86           N  
ANISOU 2326  N   ALA A 248     8724   8078   8980   -316   -485   -673
ATOM   2327  CA  ALA A 248     -53.078-160.712 307.876  1.00 66.87           C  
ANISOU 2327  CA  ALA A 248     8654   7728   9027   -334   -484   -588
ATOM   2328  C   ALA A 248     -53.653-161.593 309.001  1.00 64.94           C  
ANISOU 2328  C   ALA A 248     8386   7423   8866   -451   -485   -451
ATOM   2329  O   ALA A 248     -52.913-162.436 309.509  1.00 67.46           O  
ANISOU 2329  O   ALA A 248     8746   7554   9331   -465   -492   -343
ATOM   2330  CB  ALA A 248     -52.112-159.681 308.453  1.00 67.25           C  
ANISOU 2330  CB  ALA A 248     8763   7764   9024   -211   -486   -493
ATOM   2331  H   ALA A 248     -54.223-159.023 307.339  1.00 67.86           H  
ATOM   2332  HA  ALA A 248     -52.504-161.360 307.211  1.00 66.87           H  
ATOM   2333  HB1 ALA A 248     -51.276-160.180 308.932  1.00 67.25           H  
ATOM   2334  HB2 ALA A 248     -51.704-159.036 307.674  1.00 67.25           H  
ATOM   2335  HB3 ALA A 248     -52.604-159.051 309.194  1.00 67.25           H  
ATOM   2336  N   VAL A 249     -54.928-161.394 309.385  1.00 60.86           N  
ANISOU 2336  N   VAL A 249     7793   7070   8260   -534   -477   -440
ATOM   2337  CA  VAL A 249     -55.584-162.145 310.464  1.00 61.75           C  
ANISOU 2337  CA  VAL A 249     7873   7163   8427   -662   -463   -289
ATOM   2338  C   VAL A 249     -56.292-163.427 309.967  1.00 60.89           C  
ANISOU 2338  C   VAL A 249     7711   6943   8483   -840   -450   -362
ATOM   2339  O   VAL A 249     -56.642-164.266 310.795  1.00 60.78           O  
ANISOU 2339  O   VAL A 249     7685   6831   8576   -969   -430   -216
ATOM   2340  CB  VAL A 249     -56.590-161.242 311.245  1.00 64.61           C  
ANISOU 2340  CB  VAL A 249     8168   7795   8586   -649   -448   -220
ATOM   2341  CG1 VAL A 249     -57.907-160.953 310.504  1.00 65.73           C  
ANISOU 2341  CG1 VAL A 249     8209   8134   8632   -672   -448   -370
ATOM   2342  CG2 VAL A 249     -56.899-161.760 312.663  1.00 70.76           C  
ANISOU 2342  CG2 VAL A 249     8916   8589   9381   -770   -421    -31
ATOM   2343  H   VAL A 249     -55.474-160.665 308.947  1.00 60.86           H  
ATOM   2344  HA  VAL A 249     -54.821-162.469 311.175  1.00 61.75           H  
ATOM   2345  HB  VAL A 249     -56.097-160.278 311.380  1.00 64.61           H  
ATOM   2346 HG11 VAL A 249     -58.504-160.210 311.033  1.00 65.73           H  
ATOM   2347 HG12 VAL A 249     -57.701-160.563 309.516  1.00 65.73           H  
ATOM   2348 HG13 VAL A 249     -58.521-161.844 310.386  1.00 65.73           H  
ATOM   2349 HG21 VAL A 249     -57.488-161.033 313.221  1.00 70.76           H  
ATOM   2350 HG22 VAL A 249     -57.464-162.690 312.651  1.00 70.76           H  
ATOM   2351 HG23 VAL A 249     -55.982-161.935 313.227  1.00 70.76           H  
ATOM   2352  N   LEU A 250     -56.477-163.580 308.643  1.00 60.55           N  
ANISOU 2352  N   LEU A 250     7632   6908   8466   -860   -458   -584
ATOM   2353  CA  LEU A 250     -57.171-164.719 308.029  1.00 64.58           C  
ANISOU 2353  CA  LEU A 250     8077   7322   9138  -1045   -447   -703
ATOM   2354  C   LEU A 250     -56.578-166.114 308.336  1.00 68.16           C  
ANISOU 2354  C   LEU A 250     8597   7416   9883  -1126   -433   -639
ATOM   2355  O   LEU A 250     -57.379-167.002 308.627  1.00 68.70           O  
ANISOU 2355  O   LEU A 250     8628   7378  10098  -1306   -407   -573
ATOM   2356  CB  LEU A 250     -57.320-164.525 306.504  1.00 64.24           C  
ANISOU 2356  CB  LEU A 250     7979   7396   9035  -1033   -467   -980
ATOM   2357  CG  LEU A 250     -58.138-163.290 306.078  1.00 61.87           C  
ANISOU 2357  CG  LEU A 250     7626   7428   8452   -909   -490  -1005
ATOM   2358  CD1 LEU A 250     -57.908-162.934 304.597  1.00 61.31           C  
ANISOU 2358  CD1 LEU A 250     7582   7419   8296   -791   -509  -1173
ATOM   2359  CD2 LEU A 250     -59.637-163.415 306.414  1.00 62.00           C  
ANISOU 2359  CD2 LEU A 250     7494   7685   8379  -1027   -498  -1070
ATOM   2360  H   LEU A 250     -56.151-162.863 308.011  1.00 60.55           H  
ATOM   2361  HA  LEU A 250     -58.175-164.716 308.457  1.00 64.58           H  
ATOM   2362  HB3 LEU A 250     -57.782-165.416 306.084  1.00 64.24           H  
ATOM   2363  HB2 LEU A 250     -56.334-164.466 306.048  1.00 64.24           H  
ATOM   2364  HG  LEU A 250     -57.742-162.452 306.643  1.00 61.87           H  
ATOM   2365 HD11 LEU A 250     -57.967-161.856 304.448  1.00 61.31           H  
ATOM   2366 HD12 LEU A 250     -56.934-163.259 304.235  1.00 61.31           H  
ATOM   2367 HD13 LEU A 250     -58.660-163.388 303.952  1.00 61.31           H  
ATOM   2368 HD21 LEU A 250     -59.912-162.713 307.202  1.00 62.00           H  
ATOM   2369 HD22 LEU A 250     -60.276-163.202 305.557  1.00 62.00           H  
ATOM   2370 HD23 LEU A 250     -59.896-164.414 306.766  1.00 62.00           H  
ATOM   2371  N   PRO A 251     -55.232-166.303 308.342  1.00 69.20           N  
ANISOU 2371  N   PRO A 251     8820   7347  10128  -1003   -445   -650
ATOM   2372  CA  PRO A 251     -54.625-167.587 308.745  1.00 70.61           C  
ANISOU 2372  CA  PRO A 251     9056   7166  10609  -1057   -438   -564
ATOM   2373  C   PRO A 251     -54.888-167.985 310.204  1.00 72.93           C  
ANISOU 2373  C   PRO A 251     9370   7400  10939  -1125   -429   -243
ATOM   2374  O   PRO A 251     -55.126-169.164 310.461  1.00 76.13           O  
ANISOU 2374  O   PRO A 251     9784   7556  11584  -1264   -409   -151
ATOM   2375  CB  PRO A 251     -53.124-167.426 308.456  1.00 68.76           C  
ANISOU 2375  CB  PRO A 251     8893   6816  10416   -866   -458   -602
ATOM   2376  CG  PRO A 251     -53.058-166.307 307.438  1.00 65.67           C  
ANISOU 2376  CG  PRO A 251     8472   6674   9807   -778   -461   -808
ATOM   2377  CD  PRO A 251     -54.189-165.389 307.874  1.00 65.97           C  
ANISOU 2377  CD  PRO A 251     8455   7014   9598   -817   -462   -741
ATOM   2378  HA  PRO A 251     -55.029-168.354 308.088  1.00 70.61           H  
ATOM   2379  HB3 PRO A 251     -52.668-168.345 308.088  1.00 68.76           H  
ATOM   2380  HB2 PRO A 251     -52.580-167.126 309.354  1.00 68.76           H  
ATOM   2381  HG3 PRO A 251     -53.281-166.712 306.450  1.00 65.67           H  
ATOM   2382  HG2 PRO A 251     -52.087-165.813 307.395  1.00 65.67           H  
ATOM   2383  HD2 PRO A 251     -53.868-164.774 308.713  1.00 65.97           H  
ATOM   2384  HD3 PRO A 251     -54.481-164.727 307.063  1.00 65.97           H  
ATOM   2385  N   LEU A 252     -54.883-166.994 311.111  1.00 72.43           N  
ANISOU 2385  N   LEU A 252     9313   7566  10640  -1037   -440    -73
ATOM   2386  CA  LEU A 252     -55.219-167.158 312.525  1.00 74.20           C  
ANISOU 2386  CA  LEU A 252     9540   7816  10834  -1106   -428    226
ATOM   2387  C   LEU A 252     -56.699-167.540 312.743  1.00 73.53           C  
ANISOU 2387  C   LEU A 252     9366   7826  10747  -1323   -379    249
ATOM   2388  O   LEU A 252     -56.973-168.356 313.623  1.00 73.36           O  
ANISOU 2388  O   LEU A 252     9347   7684  10843  -1460   -350    472
ATOM   2389  CB  LEU A 252     -54.806-165.874 313.283  1.00 77.46           C  
ANISOU 2389  CB  LEU A 252     9962   8498  10973   -966   -446    332
ATOM   2390  CG  LEU A 252     -55.095-165.860 314.800  1.00 83.30           C  
ANISOU 2390  CG  LEU A 252    10697   9346  11606  -1005   -437    625
ATOM   2391  CD1 LEU A 252     -54.271-166.923 315.558  1.00 87.19           C  
ANISOU 2391  CD1 LEU A 252    11246   9550  12331  -1059   -448    859
ATOM   2392  CD2 LEU A 252     -54.889-164.448 315.372  1.00 82.98           C  
ANISOU 2392  CD2 LEU A 252    10678   9509  11343   -835   -469    654
ATOM   2393  H   LEU A 252     -54.689-166.049 310.811  1.00 72.43           H  
ATOM   2394  HA  LEU A 252     -54.614-167.985 312.902  1.00 74.20           H  
ATOM   2395  HB3 LEU A 252     -55.321-165.024 312.836  1.00 77.46           H  
ATOM   2396  HB2 LEU A 252     -53.743-165.688 313.120  1.00 77.46           H  
ATOM   2397  HG  LEU A 252     -56.147-166.089 314.967  1.00 83.30           H  
ATOM   2398 HD11 LEU A 252     -53.684-166.495 316.371  1.00 87.19           H  
ATOM   2399 HD12 LEU A 252     -54.924-167.680 315.992  1.00 87.19           H  
ATOM   2400 HD13 LEU A 252     -53.565-167.440 314.907  1.00 87.19           H  
ATOM   2401 HD21 LEU A 252     -54.705-164.469 316.446  1.00 82.98           H  
ATOM   2402 HD22 LEU A 252     -54.059-163.933 314.889  1.00 82.98           H  
ATOM   2403 HD23 LEU A 252     -55.782-163.841 315.219  1.00 82.98           H  
ATOM   2404  N   LEU A 253     -57.608-166.984 311.921  1.00 76.29           N  
ANISOU 2404  N   LEU A 253     9625   8400  10963  -1360   -369     32
ATOM   2405  CA  LEU A 253     -59.038-167.314 311.912  1.00 80.96           C  
ANISOU 2405  CA  LEU A 253    10099   9114  11549  -1570   -326     16
ATOM   2406  C   LEU A 253     -59.358-168.699 311.313  1.00 88.09           C  
ANISOU 2406  C   LEU A 253    10985   9733  12752  -1763   -305    -95
ATOM   2407  O   LEU A 253     -60.453-169.198 311.572  1.00 91.04           O  
ANISOU 2407  O   LEU A 253    11261  10152  13177  -1979   -261    -78
ATOM   2408  CB  LEU A 253     -59.829-166.216 311.163  1.00 80.99           C  
ANISOU 2408  CB  LEU A 253     9993   9466  11315  -1524   -336   -184
ATOM   2409  CG  LEU A 253     -59.891-164.850 311.878  1.00 77.07           C  
ANISOU 2409  CG  LEU A 253     9486   9260  10536  -1357   -343   -101
ATOM   2410  CD1 LEU A 253     -60.550-163.799 310.971  1.00 75.13           C  
ANISOU 2410  CD1 LEU A 253     9138   9298  10108  -1287   -363   -305
ATOM   2411  CD2 LEU A 253     -60.592-164.914 313.250  1.00 74.91           C  
ANISOU 2411  CD2 LEU A 253     9167   9118  10179  -1450   -293    136
ATOM   2412  H   LEU A 253     -57.304-166.306 311.235  1.00 76.29           H  
ATOM   2413  HA  LEU A 253     -59.377-167.347 312.949  1.00 80.96           H  
ATOM   2414  HB3 LEU A 253     -60.855-166.550 310.994  1.00 80.99           H  
ATOM   2415  HB2 LEU A 253     -59.399-166.087 310.169  1.00 80.99           H  
ATOM   2416  HG  LEU A 253     -58.870-164.518 312.054  1.00 77.07           H  
ATOM   2417 HD11 LEU A 253     -60.443-162.799 311.391  1.00 75.13           H  
ATOM   2418 HD12 LEU A 253     -60.097-163.790 309.979  1.00 75.13           H  
ATOM   2419 HD13 LEU A 253     -61.616-163.994 310.847  1.00 75.13           H  
ATOM   2420 HD21 LEU A 253     -61.334-164.123 313.366  1.00 74.91           H  
ATOM   2421 HD22 LEU A 253     -61.110-165.861 313.403  1.00 74.91           H  
ATOM   2422 HD23 LEU A 253     -59.869-164.799 314.058  1.00 74.91           H  
ATOM   2423  N   GLY A 254     -58.420-169.302 310.561  1.00 92.12           N  
ANISOU 2423  N   GLY A 254    11576   9956  13471  -1698   -331   -226
ATOM   2424  CA  GLY A 254     -58.580-170.642 310.000  1.00 93.94           C  
ANISOU 2424  CA  GLY A 254    11791   9888  14012  -1873   -309   -376
ATOM   2425  C   GLY A 254     -58.490-170.640 308.469  1.00 92.64           C  
ANISOU 2425  C   GLY A 254    11584   9760  13854  -1844   -334   -764
ATOM   2426  O   GLY A 254     -59.269-171.350 307.835  1.00 96.19           O  
ANISOU 2426  O   GLY A 254    11933  10239  14377  -2028   -319   -979
ATOM   2427  H   GLY A 254     -57.542-168.831 310.397  1.00 92.12           H  
ATOM   2428  HA3 GLY A 254     -59.517-171.115 310.301  1.00 93.94           H  
ATOM   2429  HA2 GLY A 254     -57.784-171.274 310.390  1.00 93.94           H  
ATOM   2430  N   TRP A 255     -57.534-169.897 307.881  1.00 88.00           N  
ANISOU 2430  N   TRP A 255    11060   9207  13171  -1624   -369   -860
ATOM   2431  CA  TRP A 255     -57.121-170.053 306.479  1.00 86.46           C  
ANISOU 2431  CA  TRP A 255    10842   8997  13011  -1586   -384  -1209
ATOM   2432  C   TRP A 255     -55.643-170.491 306.449  1.00 90.00           C  
ANISOU 2432  C   TRP A 255    11398   9122  13675  -1449   -386  -1217
ATOM   2433  O   TRP A 255     -54.796-169.847 305.829  1.00 91.26           O  
ANISOU 2433  O   TRP A 255    11587   9369  13719  -1269   -404  -1326
ATOM   2434  CB  TRP A 255     -57.438-168.782 305.655  1.00 80.63           C  
ANISOU 2434  CB  TRP A 255    10052   8657  11926  -1454   -416  -1338
ATOM   2435  CG  TRP A 255     -57.333-168.893 304.153  1.00 77.38           C  
ANISOU 2435  CG  TRP A 255     9587   8316  11496  -1452   -429  -1697
ATOM   2436  CD1 TRP A 255     -56.990-170.003 303.454  1.00 78.04           C  
ANISOU 2436  CD1 TRP A 255     9674   8138  11838  -1527   -411  -1939
ATOM   2437  CD2 TRP A 255     -57.595-167.868 303.142  1.00 76.36           C  
ANISOU 2437  CD2 TRP A 255     9390   8558  11066  -1367   -460  -1855
ATOM   2438  NE1 TRP A 255     -56.996-169.734 302.105  1.00 78.61           N  
ANISOU 2438  NE1 TRP A 255     9677   8430  11763  -1501   -428  -2257
ATOM   2439  CE2 TRP A 255     -57.356-168.430 301.849  1.00 77.82           C  
ANISOU 2439  CE2 TRP A 255     9533   8724  11311  -1403   -461  -2190
ATOM   2440  CE3 TRP A 255     -58.013-166.516 303.175  1.00 74.18           C  
ANISOU 2440  CE3 TRP A 255     9081   8622  10480  -1257   -487  -1743
ATOM   2441  CZ2 TRP A 255     -57.497-167.688 300.664  1.00 77.87           C  
ANISOU 2441  CZ2 TRP A 255     9466   9075  11046  -1337   -492  -2389
ATOM   2442  CZ3 TRP A 255     -58.156-165.760 301.993  1.00 73.32           C  
ANISOU 2442  CZ3 TRP A 255     8908   8814  10136  -1182   -520  -1923
ATOM   2443  CH2 TRP A 255     -57.892-166.341 300.739  1.00 75.81           C  
ANISOU 2443  CH2 TRP A 255     9182   9137  10486  -1226   -523  -2231
ATOM   2444  H   TRP A 255     -56.955-169.291 308.445  1.00 88.00           H  
ATOM   2445  HA  TRP A 255     -57.686-170.872 306.030  1.00 86.46           H  
ATOM   2446  HB3 TRP A 255     -56.807-167.954 305.980  1.00 80.63           H  
ATOM   2447  HB2 TRP A 255     -58.463-168.475 305.866  1.00 80.63           H  
ATOM   2448  HD1 TRP A 255     -56.738-170.960 303.885  1.00 78.04           H  
ATOM   2449  HE1 TRP A 255     -56.756-170.443 301.423  1.00 78.61           H  
ATOM   2450  HE3 TRP A 255     -58.232-166.052 304.120  1.00 74.18           H  
ATOM   2451  HZ2 TRP A 255     -57.299-168.144 299.707  1.00 77.87           H  
ATOM   2452  HZ3 TRP A 255     -58.469-164.728 302.046  1.00 73.32           H  
ATOM   2453  HH2 TRP A 255     -57.999-165.756 299.837  1.00 75.81           H  
ATOM   2454  N   ASN A 256     -55.393-171.603 307.151  1.00 91.13           N  
ANISOU 2454  N   ASN A 256    11593   8891  14142  -1533   -366  -1084
ATOM   2455  CA  ASN A 256     -54.128-172.327 307.246  1.00 89.38           C  
ANISOU 2455  CA  ASN A 256    11461   8314  14186  -1405   -370  -1051
ATOM   2456  C   ASN A 256     -54.315-173.709 306.600  1.00 92.83           C  
ANISOU 2456  C   ASN A 256    11882   8394  14994  -1545   -339  -1294
ATOM   2457  O   ASN A 256     -55.445-174.194 306.529  1.00 96.01           O  
ANISOU 2457  O   ASN A 256    12211   8813  15456  -1769   -314  -1430
ATOM   2458  CB  ASN A 256     -53.701-172.400 308.737  1.00 87.60           C  
ANISOU 2458  CB  ASN A 256    11314   7944  14026  -1356   -382   -629
ATOM   2459  CG  ASN A 256     -54.755-172.918 309.725  1.00 87.72           C  
ANISOU 2459  CG  ASN A 256    11299   7970  14059  -1575   -352   -402
ATOM   2460  OD1 ASN A 256     -55.175-174.067 309.641  1.00 91.11           O  
ANISOU 2460  OD1 ASN A 256    11690   8218  14711  -1782   -314   -514
ATOM   2461  ND2 ASN A 256     -55.159-172.089 310.688  1.00 85.73           N  
ANISOU 2461  ND2 ASN A 256    11054   7954  13566  -1542   -361   -105
ATOM   2462  H   ASN A 256     -56.170-172.056 307.611  1.00 91.13           H  
ATOM   2463  HA  ASN A 256     -53.365-171.773 306.695  1.00 89.38           H  
ATOM   2464  HB3 ASN A 256     -53.390-171.403 309.051  1.00 87.60           H  
ATOM   2465  HB2 ASN A 256     -52.828-173.037 308.859  1.00 87.60           H  
ATOM   2466 HD22 ASN A 256     -55.835-172.398 311.370  1.00 85.73           H  
ATOM   2467 HD21 ASN A 256     -54.819-171.136 310.726  1.00 85.73           H  
ATOM   2468  N   CYS A 257     -53.213-174.333 306.152  1.00 91.82           N  
ANISOU 2468  N   CYS A 257    11814   7938  15136  -1416   -339  -1366
ATOM   2469  CA  CYS A 257     -53.252-175.632 305.465  1.00 93.64           C  
ANISOU 2469  CA  CYS A 257    12027   7808  15742  -1533   -304  -1648
ATOM   2470  C   CYS A 257     -53.770-176.804 306.322  1.00 95.48           C  
ANISOU 2470  C   CYS A 257    12302   7655  16323  -1714   -278  -1402
ATOM   2471  O   CYS A 257     -54.268-177.776 305.757  1.00 97.54           O  
ANISOU 2471  O   CYS A 257    12521   7696  16844  -1924   -239  -1621
ATOM   2472  CB  CYS A 257     -51.869-175.950 304.867  1.00 94.46           C  
ANISOU 2472  CB  CYS A 257    12165   7686  16040  -1323   -304  -1839
ATOM   2473  SG  CYS A 257     -50.524-176.279 306.044  1.00 94.97           S  
ANISOU 2473  SG  CYS A 257    12335   7400  16347  -1103   -334  -1447
ATOM   2474  H   CYS A 257     -52.305-173.904 306.264  1.00 91.82           H  
ATOM   2475  HA  CYS A 257     -53.947-175.522 304.632  1.00 93.64           H  
ATOM   2476  HB3 CYS A 257     -51.552-175.142 304.213  1.00 94.46           H  
ATOM   2477  HB2 CYS A 257     -51.963-176.823 304.222  1.00 94.46           H  
ATOM   2478  N   GLU A 258     -53.642-176.693 307.654  1.00 94.15           N  
ANISOU 2478  N   GLU A 258    12208   7412  16155  -1652   -296   -947
ATOM   2479  CA  GLU A 258     -53.958-177.753 308.606  1.00 96.82           C  
ANISOU 2479  CA  GLU A 258    12594   7371  16823  -1813   -267   -657
ATOM   2480  C   GLU A 258     -55.465-177.908 308.872  1.00 94.47           C  
ANISOU 2480  C   GLU A 258    12219   7221  16455  -2122   -221   -647
ATOM   2481  O   GLU A 258     -55.953-179.038 308.844  1.00 97.94           O  
ANISOU 2481  O   GLU A 258    12647   7327  17237  -2346   -172   -705
ATOM   2482  CB  GLU A 258     -53.151-177.538 309.898  1.00 99.54           C  
ANISOU 2482  CB  GLU A 258    13022   7688  17112  -1663   -305   -161
ATOM   2483  CG  GLU A 258     -51.629-177.441 309.628  1.00101.00           C  
ANISOU 2483  CG  GLU A 258    13235   7998  17144  -1351   -364   -176
ATOM   2484  CD  GLU A 258     -50.705-177.687 310.830  1.00105.82           C  
ANISOU 2484  CD  GLU A 258    13926   8284  17996  -1175   -406    155
ATOM   2485  OE1 GLU A 258     -51.195-177.751 311.980  1.00108.54           O  
ANISOU 2485  OE1 GLU A 258    14313   8568  18359  -1239   -413    579
ATOM   2486  OE2 GLU A 258     -49.492-177.827 310.562  1.00106.49           O1-
ANISOU 2486  OE2 GLU A 258    14021   8194  18245   -967   -431     -7
ATOM   2487  H   GLU A 258     -53.232-175.855 308.041  1.00 94.15           H  
ATOM   2488  HA  GLU A 258     -53.617-178.696 308.172  1.00 96.82           H  
ATOM   2489  HB3 GLU A 258     -53.372-178.355 310.587  1.00 99.54           H  
ATOM   2490  HB2 GLU A 258     -53.476-176.617 310.381  1.00 99.54           H  
ATOM   2491  HG3 GLU A 258     -51.390-176.461 309.214  1.00101.00           H  
ATOM   2492  HG2 GLU A 258     -51.362-178.168 308.859  1.00101.00           H  
ATOM   2493  N   LYS A 259     -56.184-176.789 309.083  1.00 88.82           N  
ANISOU 2493  N   LYS A 259    11437   6998  15311  -2141   -232   -581
ATOM   2494  CA  LYS A 259     -57.647-176.773 309.204  1.00 89.83           C  
ANISOU 2494  CA  LYS A 259    11465   7306  15359  -2422   -188   -574
ATOM   2495  C   LYS A 259     -58.360-177.030 307.870  1.00 88.06           C  
ANISOU 2495  C   LYS A 259    11128   7158  15175  -2574   -176  -1060
ATOM   2496  O   LYS A 259     -59.373-177.729 307.866  1.00 91.48           O  
ANISOU 2496  O   LYS A 259    11482   7506  15771  -2855   -129  -1137
ATOM   2497  CB  LYS A 259     -58.138-175.442 309.813  1.00 88.34           C  
ANISOU 2497  CB  LYS A 259    11227   7621  14718  -2375   -203   -378
ATOM   2498  CG  LYS A 259     -58.007-175.365 311.347  1.00 90.82           C  
ANISOU 2498  CG  LYS A 259    11601   7914  14992  -2377   -188    115
ATOM   2499  CD  LYS A 259     -59.376-175.229 312.036  1.00 94.74           C  
ANISOU 2499  CD  LYS A 259    11988   8721  15288  -2597   -136    248
ATOM   2500  CE  LYS A 259     -59.292-175.262 313.569  1.00 98.79           C  
ANISOU 2500  CE  LYS A 259    12552   9179  15806  -2654   -102    737
ATOM   2501  NZ  LYS A 259     -60.622-175.120 314.188  1.00101.11           N1+
ANISOU 2501  NZ  LYS A 259    12720   9811  15886  -2869    -38    858
ATOM   2502  H   LYS A 259     -55.723-175.888 309.095  1.00 88.82           H  
ATOM   2503  HA  LYS A 259     -57.935-177.584 309.877  1.00 89.83           H  
ATOM   2504  HB3 LYS A 259     -59.193-175.309 309.564  1.00 88.34           H  
ATOM   2505  HB2 LYS A 259     -57.648-174.594 309.334  1.00 88.34           H  
ATOM   2506  HG3 LYS A 259     -57.378-174.515 311.612  1.00 90.82           H  
ATOM   2507  HG2 LYS A 259     -57.493-176.248 311.729  1.00 90.82           H  
ATOM   2508  HD3 LYS A 259     -60.032-176.029 311.688  1.00 94.74           H  
ATOM   2509  HD2 LYS A 259     -59.838-174.293 311.715  1.00 94.74           H  
ATOM   2510  HE3 LYS A 259     -58.651-174.456 313.928  1.00 98.79           H  
ATOM   2511  HE2 LYS A 259     -58.849-176.201 313.903  1.00 98.79           H  
ATOM   2512  HZ1 LYS A 259     -61.223-175.870 313.877  1.00101.11           H  
ATOM   2513  HZ2 LYS A 259     -60.535-175.156 315.194  1.00101.11           H  
ATOM   2514  HZ3 LYS A 259     -61.028-174.234 313.919  1.00101.11           H  
ATOM   2515  N   LEU A 260     -57.825-176.463 306.776  1.00 83.76           N  
ANISOU 2515  N   LEU A 260    10562   6793  14470  -2401   -216  -1393
ATOM   2516  CA  LEU A 260     -58.402-176.579 305.435  1.00 85.96           C  
ANISOU 2516  CA  LEU A 260    10724   7196  14741  -2527   -215  -1866
ATOM   2517  C   LEU A 260     -58.105-177.929 304.753  1.00 91.55           C  
ANISOU 2517  C   LEU A 260    11452   7428  15906  -2626   -182  -2150
ATOM   2518  O   LEU A 260     -58.729-178.214 303.732  1.00 92.11           O  
ANISOU 2518  O   LEU A 260    11413   7567  16017  -2784   -174  -2560
ATOM   2519  CB  LEU A 260     -57.937-175.375 304.580  1.00 82.87           C  
ANISOU 2519  CB  LEU A 260    10303   7197  13988  -2307   -264  -2089
ATOM   2520  CG  LEU A 260     -59.082-174.642 303.854  1.00 82.12           C  
ANISOU 2520  CG  LEU A 260    10059   7605  13539  -2395   -290  -2274
ATOM   2521  CD1 LEU A 260     -60.063-173.988 304.855  1.00 80.95           C  
ANISOU 2521  CD1 LEU A 260     9872   7689  13198  -2470   -285  -1937
ATOM   2522  CD2 LEU A 260     -58.518-173.607 302.867  1.00 78.34           C  
ANISOU 2522  CD2 LEU A 260     9571   7470  12724  -2163   -335  -2440
ATOM   2523  H   LEU A 260     -56.989-175.901 306.856  1.00 83.76           H  
ATOM   2524  HA  LEU A 260     -59.487-176.534 305.544  1.00 85.96           H  
ATOM   2525  HB3 LEU A 260     -57.180-175.691 303.860  1.00 82.87           H  
ATOM   2526  HB2 LEU A 260     -57.444-174.634 305.204  1.00 82.87           H  
ATOM   2527  HG  LEU A 260     -59.639-175.377 303.271  1.00 82.12           H  
ATOM   2528 HD11 LEU A 260     -60.152-172.911 304.714  1.00 80.95           H  
ATOM   2529 HD12 LEU A 260     -61.062-174.412 304.749  1.00 80.95           H  
ATOM   2530 HD13 LEU A 260     -59.757-174.138 305.891  1.00 80.95           H  
ATOM   2531 HD21 LEU A 260     -59.192-172.765 302.708  1.00 78.34           H  
ATOM   2532 HD22 LEU A 260     -57.573-173.201 303.227  1.00 78.34           H  
ATOM   2533 HD23 LEU A 260     -58.336-174.059 301.892  1.00 78.34           H  
ATOM   2534  N   GLN A 261     -57.182-178.728 305.327  1.00 95.06           N  
ANISOU 2534  N   GLN A 261    12023   7400  16694  -2531   -166  -1952
ATOM   2535  CA  GLN A 261     -56.750-180.056 304.867  1.00 98.23           C  
ANISOU 2535  CA  GLN A 261    12477   7424  17421  -2531   -132  -2139
ATOM   2536  C   GLN A 261     -56.209-180.037 303.423  1.00 95.92           C  
ANISOU 2536  C   GLN A 261    12129   7305  17010  -2404   -145  -2627
ATOM   2537  O   GLN A 261     -56.541-180.906 302.616  1.00 98.79           O  
ANISOU 2537  O   GLN A 261    12440   7640  17457  -2516   -120  -2948
ATOM   2538  CB  GLN A 261     -57.871-181.106 305.087  1.00104.08           C  
ANISOU 2538  CB  GLN A 261    13185   8012  18348  -2835    -82  -2134
ATOM   2539  CG  GLN A 261     -58.281-181.326 306.560  1.00107.41           C  
ANISOU 2539  CG  GLN A 261    13661   8262  18887  -2980    -51  -1631
ATOM   2540  CD  GLN A 261     -57.280-182.137 307.392  1.00111.18           C  
ANISOU 2540  CD  GLN A 261    14304   8296  19645  -2832    -37  -1293
ATOM   2541  OE1 GLN A 261     -56.127-182.331 307.013  1.00111.76           O  
ANISOU 2541  OE1 GLN A 261    14447   8227  19790  -2565    -64  -1373
ATOM   2542  NE2 GLN A 261     -57.725-182.618 308.554  1.00112.89           N  
ANISOU 2542  NE2 GLN A 261    14571   8314  20007  -3005      7   -908
ATOM   2543  H   GLN A 261     -56.720-178.399 306.162  1.00 95.06           H  
ATOM   2544  HA  GLN A 261     -55.894-180.315 305.488  1.00 98.23           H  
ATOM   2545  HB3 GLN A 261     -57.577-182.068 304.663  1.00104.08           H  
ATOM   2546  HB2 GLN A 261     -58.757-180.807 304.527  1.00104.08           H  
ATOM   2547  HG3 GLN A 261     -59.230-181.864 306.573  1.00107.41           H  
ATOM   2548  HG2 GLN A 261     -58.467-180.373 307.057  1.00107.41           H  
ATOM   2549 HE22 GLN A 261     -57.107-183.155 309.144  1.00112.89           H  
ATOM   2550 HE21 GLN A 261     -58.674-182.443 308.852  1.00112.89           H  
ATOM   2551  N   SER A 262     -55.404-179.006 303.136  1.00 91.40           N  
ANISOU 2551  N   SER A 262    11566   6928  16235  -2171   -181  -2674
ATOM   2552  CA  SER A 262     -54.856-178.687 301.825  1.00 96.19           C  
ANISOU 2552  CA  SER A 262    12112   7770  16665  -2041   -187  -3095
ATOM   2553  C   SER A 262     -53.322-178.765 301.848  1.00103.50           C  
ANISOU 2553  C   SER A 262    13121   8532  17673  -1744   -186  -3045
ATOM   2554  O   SER A 262     -52.721-179.010 302.897  1.00104.25           O  
ANISOU 2554  O   SER A 262    13315   8344  17952  -1634   -194  -2690
ATOM   2555  CB  SER A 262     -55.376-177.287 301.430  1.00 95.14           C  
ANISOU 2555  CB  SER A 262    11875   8141  16131  -2066   -228  -3252
ATOM   2556  OG  SER A 262     -54.847-176.279 302.267  1.00 92.33           O  
ANISOU 2556  OG  SER A 262    11586   7980  15513  -1883   -260  -2868
ATOM   2557  H   SER A 262     -55.164-178.355 303.871  1.00 91.40           H  
ATOM   2558  HA  SER A 262     -55.208-179.405 301.082  1.00 96.19           H  
ATOM   2559  HB3 SER A 262     -56.465-177.254 301.483  1.00 95.14           H  
ATOM   2560  HB2 SER A 262     -55.108-177.053 300.399  1.00 95.14           H  
ATOM   2561  HG  SER A 262     -54.822-175.451 301.771  1.00 92.33           H  
ATOM   2562  N   VAL A 263     -52.718-178.545 300.669  1.00110.37           N  
ANISOU 2562  N   VAL A 263    13934   9617  18384  -1614   -177  -3399
ATOM   2563  CA  VAL A 263     -51.272-178.446 300.490  1.00114.72           C  
ANISOU 2563  CA  VAL A 263    14529  10073  18987  -1340   -167  -3402
ATOM   2564  C   VAL A 263     -50.681-177.249 301.261  1.00115.89           C  
ANISOU 2564  C   VAL A 263    14726  10328  18979  -1191   -212  -3108
ATOM   2565  O   VAL A 263     -51.176-176.125 301.151  1.00110.18           O  
ANISOU 2565  O   VAL A 263    13970   9961  17933  -1238   -242  -3071
ATOM   2566  CB  VAL A 263     -50.881-178.339 298.988  1.00115.60           C  
ANISOU 2566  CB  VAL A 263    14546  10456  18922  -1263   -135  -3850
ATOM   2567  CG1 VAL A 263     -51.159-179.659 298.251  1.00118.54           C  
ANISOU 2567  CG1 VAL A 263    14869  10674  19496  -1389    -92  -4142
ATOM   2568  CG2 VAL A 263     -51.516-177.154 298.229  1.00113.26           C  
ANISOU 2568  CG2 VAL A 263    14168  10663  18204  -1326   -163  -4012
ATOM   2569  H   VAL A 263     -53.276-178.350 299.851  1.00110.37           H  
ATOM   2570  HA  VAL A 263     -50.836-179.364 300.890  1.00114.72           H  
ATOM   2571  HB  VAL A 263     -49.801-178.191 298.940  1.00115.60           H  
ATOM   2572 HG11 VAL A 263     -50.821-179.611 297.215  1.00118.54           H  
ATOM   2573 HG12 VAL A 263     -50.637-180.492 298.724  1.00118.54           H  
ATOM   2574 HG13 VAL A 263     -52.223-179.896 298.241  1.00118.54           H  
ATOM   2575 HG21 VAL A 263     -51.232-177.169 297.177  1.00113.26           H  
ATOM   2576 HG22 VAL A 263     -52.605-177.185 298.271  1.00113.26           H  
ATOM   2577 HG23 VAL A 263     -51.199-176.191 298.624  1.00113.26           H  
ATOM   2578  N   CYS A 264     -49.641-177.542 302.053  1.00123.70           N  
ANISOU 2578  N   CYS A 264    15788  11058  20152   -995   -219  -2864
ATOM   2579  CA  CYS A 264     -48.912-176.550 302.833  1.00126.29           C  
ANISOU 2579  CA  CYS A 264    16160  11478  20346   -837   -267  -2565
ATOM   2580  C   CYS A 264     -47.782-175.957 301.989  1.00121.03           C  
ANISOU 2580  C   CYS A 264    15453  11027  19507   -618   -254  -2769
ATOM   2581  O   CYS A 264     -47.119-176.680 301.246  1.00124.13           O  
ANISOU 2581  O   CYS A 264    15801  11360  20002   -536   -208  -3052
ATOM   2582  CB  CYS A 264     -48.337-177.206 304.102  1.00133.01           C  
ANISOU 2582  CB  CYS A 264    17099  11959  21480   -749   -296  -2147
ATOM   2583  SG  CYS A 264     -49.551-177.893 305.264  1.00138.85           S  
ANISOU 2583  SG  CYS A 264    17895  12437  22425  -1003   -295  -1824
ATOM   2584  H   CYS A 264     -49.301-178.491 302.109  1.00123.70           H  
ATOM   2585  HA  CYS A 264     -49.587-175.750 303.133  1.00126.29           H  
ATOM   2586  HB3 CYS A 264     -47.735-176.481 304.653  1.00133.01           H  
ATOM   2587  HB2 CYS A 264     -47.657-178.013 303.826  1.00133.01           H  
ATOM   2588  N   SER A 265     -47.555-174.653 302.189  1.00109.02           N  
ANISOU 2588  N   SER A 265    13940   9868  17615   -521   -281  -2557
ATOM   2589  CA  SER A 265     -46.374-173.907 301.770  1.00100.43           C  
ANISOU 2589  CA  SER A 265    12815   8983  16360   -322   -264  -2674
ATOM   2590  C   SER A 265     -45.093-174.557 302.325  1.00 97.66           C  
ANISOU 2590  C   SER A 265    12477   8290  16339   -126   -269  -2601
ATOM   2591  O   SER A 265     -45.063-174.929 303.498  1.00100.59           O  
ANISOU 2591  O   SER A 265    12910   8378  16931    -98   -314  -2278
ATOM   2592  CB  SER A 265     -46.574-172.453 302.250  1.00 94.01           C  
ANISOU 2592  CB  SER A 265    12021   8560  15138   -275   -295  -2412
ATOM   2593  OG  SER A 265     -45.417-171.652 302.166  1.00 92.23           O  
ANISOU 2593  OG  SER A 265    11771   8457  14816    -83   -281  -2425
ATOM   2594  H   SER A 265     -48.185-174.144 302.798  1.00109.02           H  
ATOM   2595  HA  SER A 265     -46.328-173.912 300.680  1.00100.43           H  
ATOM   2596  HB3 SER A 265     -46.898-172.448 303.289  1.00 94.01           H  
ATOM   2597  HB2 SER A 265     -47.368-171.974 301.676  1.00 94.01           H  
ATOM   2598  HG  SER A 265     -45.163-171.573 301.236  1.00 92.23           H  
ATOM   2599  N   ASP A 266     -44.082-174.687 301.457  1.00 93.67           N  
ANISOU 2599  N   ASP A 266    11902   7828  15860     16   -223  -2899
ATOM   2600  CA  ASP A 266     -42.750-175.208 301.773  1.00 95.88           C  
ANISOU 2600  CA  ASP A 266    12164   7888  16378    237   -227  -2823
ATOM   2601  C   ASP A 266     -41.801-174.095 302.257  1.00 93.34           C  
ANISOU 2601  C   ASP A 266    11832   7794  15839    390   -262  -2588
ATOM   2602  O   ASP A 266     -40.804-174.416 302.904  1.00 97.11           O  
ANISOU 2602  O   ASP A 266    12298   8085  16514    566   -298  -2416
ATOM   2603  CB  ASP A 266     -42.127-175.942 300.564  1.00101.66           C  
ANISOU 2603  CB  ASP A 266    12802   8664  17161    314   -148  -3202
ATOM   2604  CG  ASP A 266     -42.922-177.135 300.012  1.00107.82           C  
ANISOU 2604  CG  ASP A 266    13587   9228  18153    186   -116  -3377
ATOM   2605  OD1 ASP A 266     -43.414-177.937 300.836  1.00111.47           O  
ANISOU 2605  OD1 ASP A 266    14114   9330  18910    179   -147  -3152
ATOM   2606  OD2 ASP A 266     -42.907-177.309 298.772  1.00109.29           O1-
ANISOU 2606  OD2 ASP A 266    13708   9614  18203     88    -60  -3735
ATOM   2607  H   ASP A 266     -44.202-174.362 300.505  1.00 93.67           H  
ATOM   2608  HA  ASP A 266     -42.836-175.920 302.597  1.00 95.88           H  
ATOM   2609  HB3 ASP A 266     -41.134-176.309 300.814  1.00101.66           H  
ATOM   2610  HB2 ASP A 266     -42.018-175.221 299.759  1.00101.66           H  
ATOM   2611  N   ILE A 267     -42.127-172.828 301.958  1.00 85.81           N  
ANISOU 2611  N   ILE A 267    10874   7263  14465    325   -252  -2559
ATOM   2612  CA  ILE A 267     -41.433-171.659 302.497  1.00 80.45           C  
ANISOU 2612  CA  ILE A 267    10188   6835  13545    434   -277  -2328
ATOM   2613  C   ILE A 267     -41.964-171.313 303.899  1.00 77.16           C  
ANISOU 2613  C   ILE A 267     9853   6412  13052    388   -358  -1906
ATOM   2614  O   ILE A 267     -41.171-171.178 304.824  1.00 79.10           O  
ANISOU 2614  O   ILE A 267    10097   6621  13335    512   -410  -1658
ATOM   2615  CB  ILE A 267     -41.583-170.401 301.585  1.00 76.53           C  
ANISOU 2615  CB  ILE A 267     9653   6769  12655    389   -221  -2491
ATOM   2616  CG1 ILE A 267     -40.894-170.625 300.222  1.00 80.04           C  
ANISOU 2616  CG1 ILE A 267     9997   7280  13136    464   -134  -2882
ATOM   2617  CG2 ILE A 267     -41.052-169.095 302.218  1.00 72.98           C  
ANISOU 2617  CG2 ILE A 267     9215   6557  11956    449   -248  -2222
ATOM   2618  CD1 ILE A 267     -41.225-169.542 299.189  1.00 79.21           C  
ANISOU 2618  CD1 ILE A 267     9854   7604  12637    408    -72  -3025
ATOM   2619  H   ILE A 267     -42.964-172.649 301.424  1.00 85.81           H  
ATOM   2620  HA  ILE A 267     -40.367-171.883 302.595  1.00 80.45           H  
ATOM   2621  HB  ILE A 267     -42.647-170.250 301.398  1.00 76.53           H  
ATOM   2622 HG13 ILE A 267     -41.178-171.591 299.806  1.00 80.04           H  
ATOM   2623 HG12 ILE A 267     -39.812-170.670 300.362  1.00 80.04           H  
ATOM   2624 HG21 ILE A 267     -41.157-168.243 301.550  1.00 72.98           H  
ATOM   2625 HG22 ILE A 267     -41.578-168.812 303.130  1.00 72.98           H  
ATOM   2626 HG23 ILE A 267     -39.998-169.196 302.471  1.00 72.98           H  
ATOM   2627 HD11 ILE A 267     -40.935-169.872 298.193  1.00 79.21           H  
ATOM   2628 HD12 ILE A 267     -42.292-169.322 299.171  1.00 79.21           H  
ATOM   2629 HD13 ILE A 267     -40.692-168.613 299.390  1.00 79.21           H  
ATOM   2630  N   PHE A 268     -43.284-171.149 304.037  1.00 75.07           N  
ANISOU 2630  N   PHE A 268     9643   6212  12668    210   -367  -1835
ATOM   2631  CA  PHE A 268     -43.891-170.661 305.269  1.00 72.20           C  
ANISOU 2631  CA  PHE A 268     9344   5902  12186    147   -427  -1470
ATOM   2632  C   PHE A 268     -44.572-171.823 305.994  1.00 71.05           C  
ANISOU 2632  C   PHE A 268     9248   5425  12322     51   -453  -1319
ATOM   2633  O   PHE A 268     -45.531-172.372 305.442  1.00 72.18           O  
ANISOU 2633  O   PHE A 268     9389   5449  12586    -92   -418  -1512
ATOM   2634  CB  PHE A 268     -44.939-169.586 304.932  1.00 71.08           C  
ANISOU 2634  CB  PHE A 268     9213   6108  11684     23   -415  -1471
ATOM   2635  CG  PHE A 268     -44.343-168.302 304.399  1.00 70.15           C  
ANISOU 2635  CG  PHE A 268     9065   6305  11284    104   -389  -1542
ATOM   2636  CD1 PHE A 268     -43.577-167.483 305.254  1.00 69.47           C  
ANISOU 2636  CD1 PHE A 268     8993   6351  11050    184   -424  -1309
ATOM   2637  CD2 PHE A 268     -44.436-167.983 303.028  1.00 70.94           C  
ANISOU 2637  CD2 PHE A 268     9115   6575  11263     91   -328  -1844
ATOM   2638  CE1 PHE A 268     -42.951-166.358 304.747  1.00 68.27           C  
ANISOU 2638  CE1 PHE A 268     8815   6456  10668    239   -392  -1368
ATOM   2639  CE2 PHE A 268     -43.815-166.839 302.546  1.00 70.49           C  
ANISOU 2639  CE2 PHE A 268     9034   6797  10952    154   -296  -1875
ATOM   2640  CZ  PHE A 268     -43.078-166.033 303.404  1.00 69.12           C  
ANISOU 2640  CZ  PHE A 268     8883   6714  10666    223   -324  -1634
ATOM   2641  H   PHE A 268     -43.936-171.349 303.283  1.00 75.07           H  
ATOM   2642  HA  PHE A 268     -43.146-170.177 305.897  1.00 72.20           H  
ATOM   2643  HB3 PHE A 268     -45.481-169.331 305.844  1.00 71.08           H  
ATOM   2644  HB2 PHE A 268     -45.684-169.962 304.232  1.00 71.08           H  
ATOM   2645  HD1 PHE A 268     -43.462-167.732 306.299  1.00 69.47           H  
ATOM   2646  HD2 PHE A 268     -44.985-168.624 302.354  1.00 70.94           H  
ATOM   2647  HE1 PHE A 268     -42.363-165.738 305.404  1.00 68.27           H  
ATOM   2648  HE2 PHE A 268     -43.894-166.586 301.501  1.00 70.49           H  
ATOM   2649  HZ  PHE A 268     -42.589-165.150 303.031  1.00 69.12           H  
ATOM   2650  N   PRO A 269     -44.116-172.153 307.225  1.00 65.12           N  
ANISOU 2650  N   PRO A 269     8535   4532  11674    112   -513   -974
ATOM   2651  CA  PRO A 269     -44.869-173.067 308.105  1.00 64.80           C  
ANISOU 2651  CA  PRO A 269     8548   4194  11877      2   -532   -765
ATOM   2652  C   PRO A 269     -46.367-172.731 308.226  1.00 62.30           C  
ANISOU 2652  C   PRO A 269     8254   4054  11363   -223   -512   -711
ATOM   2653  O   PRO A 269     -46.714-171.571 308.452  1.00 59.06           O  
ANISOU 2653  O   PRO A 269     7838   3995  10607   -247   -521   -635
ATOM   2654  CB  PRO A 269     -44.169-172.918 309.469  1.00 62.55           C  
ANISOU 2654  CB  PRO A 269     8287   3855  11622    134   -608   -371
ATOM   2655  CG  PRO A 269     -42.756-172.478 309.153  1.00 62.14           C  
ANISOU 2655  CG  PRO A 269     8175   3915  11520    344   -626   -476
ATOM   2656  CD  PRO A 269     -42.925-171.635 307.898  1.00 63.34           C  
ANISOU 2656  CD  PRO A 269     8290   4386  11390    298   -566   -778
ATOM   2657  HA  PRO A 269     -44.728-174.081 307.725  1.00 64.80           H  
ATOM   2658  HB3 PRO A 269     -44.193-173.836 310.056  1.00 62.55           H  
ATOM   2659  HB2 PRO A 269     -44.637-172.138 310.068  1.00 62.55           H  
ATOM   2660  HG3 PRO A 269     -42.158-173.359 308.940  1.00 62.14           H  
ATOM   2661  HG2 PRO A 269     -42.273-171.944 309.972  1.00 62.14           H  
ATOM   2662  HD2 PRO A 269     -43.091-170.592 308.158  1.00 63.34           H  
ATOM   2663  HD3 PRO A 269     -42.037-171.702 307.270  1.00 63.34           H  
ATOM   2664  N   HIS A 270     -47.212-173.768 308.101  1.00 67.66           N  
ANISOU 2664  N   HIS A 270     8948   4474  12287   -388   -483   -763
ATOM   2665  CA  HIS A 270     -48.655-173.754 308.384  1.00 66.05           C  
ANISOU 2665  CA  HIS A 270     8750   4368  11977   -619   -464   -666
ATOM   2666  C   HIS A 270     -49.536-172.968 307.389  1.00 64.68           C  
ANISOU 2666  C   HIS A 270     8518   4553  11505   -718   -434   -943
ATOM   2667  O   HIS A 270     -50.738-172.874 307.624  1.00 63.79           O  
ANISOU 2667  O   HIS A 270     8388   4640  11211   -870   -428   -847
ATOM   2668  CB  HIS A 270     -48.942-173.287 309.834  1.00 64.29           C  
ANISOU 2668  CB  HIS A 270     8562   4293  11572   -632   -503   -239
ATOM   2669  CG  HIS A 270     -48.044-173.838 310.920  1.00 68.52           C  
ANISOU 2669  CG  HIS A 270     9145   4588  12302   -494   -553     83
ATOM   2670  ND1 HIS A 270     -48.255-175.083 311.514  1.00 73.63           N  
ANISOU 2670  ND1 HIS A 270     9837   5014  13125   -591   -561    420
ATOM   2671  CD2 HIS A 270     -46.948-173.253 311.520  1.00 71.00           C  
ANISOU 2671  CD2 HIS A 270     9457   4865  12654   -264   -603    139
ATOM   2672  CE1 HIS A 270     -47.283-175.216 312.405  1.00 76.39           C  
ANISOU 2672  CE1 HIS A 270    10216   5218  13592   -416   -622    687
ATOM   2673  NE2 HIS A 270     -46.472-174.160 312.448  1.00 75.56           N  
ANISOU 2673  NE2 HIS A 270    10075   5216  13417   -212   -651    506
ATOM   2674  H   HIS A 270     -46.828-174.679 307.897  1.00 67.66           H  
ATOM   2675  HA  HIS A 270     -48.963-174.797 308.313  1.00 66.05           H  
ATOM   2676  HB3 HIS A 270     -49.972-173.547 310.077  1.00 64.29           H  
ATOM   2677  HB2 HIS A 270     -48.894-172.199 309.898  1.00 64.29           H  
ATOM   2678  HD2 HIS A 270     -46.482-172.296 311.359  1.00 71.00           H  
ATOM   2679  HE1 HIS A 270     -47.166-176.087 313.032  1.00 76.39           H  
ATOM   2680  HE2 HIS A 270     -45.673-174.041 313.054  1.00 75.56           H  
ATOM   2681  N   ILE A 271     -48.964-172.413 306.311  1.00 65.77           N  
ANISOU 2681  N   ILE A 271     8614   4798  11579   -636   -414  -1281
ATOM   2682  CA  ILE A 271     -49.683-171.558 305.367  1.00 68.09           C  
ANISOU 2682  CA  ILE A 271     8852   5480  11538   -687   -399  -1488
ATOM   2683  C   ILE A 271     -50.246-172.372 304.190  1.00 71.18           C  
ANISOU 2683  C   ILE A 271     9184   5813  12049   -820   -362  -1873
ATOM   2684  O   ILE A 271     -49.501-173.119 303.562  1.00 68.87           O  
ANISOU 2684  O   ILE A 271     8870   5370  11925   -748   -335  -2148
ATOM   2685  CB  ILE A 271     -48.746-170.415 304.865  1.00 65.54           C  
ANISOU 2685  CB  ILE A 271     8523   5407  10974   -501   -402  -1541
ATOM   2686  CG1 ILE A 271     -48.490-169.366 305.976  1.00 63.82           C  
ANISOU 2686  CG1 ILE A 271     8348   5313  10587   -413   -441  -1193
ATOM   2687  CG2 ILE A 271     -49.148-169.726 303.543  1.00 62.93           C  
ANISOU 2687  CG2 ILE A 271     8136   5435  10341   -544   -382  -1772
ATOM   2688  CD1 ILE A 271     -49.723-168.567 306.432  1.00 61.75           C  
ANISOU 2688  CD1 ILE A 271     8083   5309  10071   -523   -453  -1040
ATOM   2689  H   ILE A 271     -47.973-172.530 306.152  1.00 65.77           H  
ATOM   2690  HA  ILE A 271     -50.539-171.106 305.868  1.00 68.09           H  
ATOM   2691  HB  ILE A 271     -47.774-170.868 304.673  1.00 65.54           H  
ATOM   2692 HG13 ILE A 271     -47.730-168.661 305.638  1.00 63.82           H  
ATOM   2693 HG12 ILE A 271     -48.058-169.857 306.848  1.00 63.82           H  
ATOM   2694 HG21 ILE A 271     -48.470-168.906 303.312  1.00 62.93           H  
ATOM   2695 HG22 ILE A 271     -49.092-170.408 302.695  1.00 62.93           H  
ATOM   2696 HG23 ILE A 271     -50.159-169.327 303.586  1.00 62.93           H  
ATOM   2697 HD11 ILE A 271     -49.444-167.804 307.157  1.00 61.75           H  
ATOM   2698 HD12 ILE A 271     -50.203-168.057 305.599  1.00 61.75           H  
ATOM   2699 HD13 ILE A 271     -50.468-169.197 306.914  1.00 61.75           H  
ATOM   2700  N   ASP A 272     -51.542-172.172 303.887  1.00 75.65           N  
ANISOU 2700  N   ASP A 272     9704   6524  12514  -1014   -359  -1913
ATOM   2701  CA  ASP A 272     -52.185-172.647 302.658  1.00 80.03           C  
ANISOU 2701  CA  ASP A 272    10175   7142  13090  -1150   -336  -2304
ATOM   2702  C   ASP A 272     -51.630-171.856 301.457  1.00 81.71           C  
ANISOU 2702  C   ASP A 272    10342   7671  13034  -1025   -330  -2565
ATOM   2703  O   ASP A 272     -51.549-170.629 301.527  1.00 85.77           O  
ANISOU 2703  O   ASP A 272    10869   8483  13239   -910   -347  -2419
ATOM   2704  CB  ASP A 272     -53.731-172.536 302.756  1.00 84.02           C  
ANISOU 2704  CB  ASP A 272    10615   7852  13459  -1360   -346  -2274
ATOM   2705  CG  ASP A 272     -54.553-172.969 301.522  1.00 96.63           C  
ANISOU 2705  CG  ASP A 272    12104   9533  15077  -1523   -334  -2689
ATOM   2706  OD1 ASP A 272     -54.089-173.830 300.742  1.00104.97           O  
ANISOU 2706  OD1 ASP A 272    13151  10385  16347  -1509   -308  -2993
ATOM   2707  OD2 ASP A 272     -55.708-172.509 301.432  1.00100.10           O1-
ANISOU 2707  OD2 ASP A 272    12455  10258  15320  -1662   -353  -2725
ATOM   2708  H   ASP A 272     -52.089-171.537 304.449  1.00 75.65           H  
ATOM   2709  HA  ASP A 272     -51.927-173.699 302.524  1.00 80.03           H  
ATOM   2710  HB3 ASP A 272     -53.999-171.512 303.025  1.00 84.02           H  
ATOM   2711  HB2 ASP A 272     -54.071-173.141 303.597  1.00 84.02           H  
ATOM   2712  N   LYS A 273     -51.293-172.573 300.372  1.00 81.98           N  
ANISOU 2712  N   LYS A 273    10321   7637  13192  -1052   -299  -2957
ATOM   2713  CA  LYS A 273     -50.807-171.994 299.118  1.00 81.96           C  
ANISOU 2713  CA  LYS A 273    10270   7939  12933   -935   -281  -3204
ATOM   2714  C   LYS A 273     -51.805-171.039 298.430  1.00 80.59           C  
ANISOU 2714  C   LYS A 273    10028   8244  12349   -995   -309  -3244
ATOM   2715  O   LYS A 273     -51.354-170.132 297.733  1.00 83.13           O  
ANISOU 2715  O   LYS A 273    10341   8873  12373   -870   -304  -3247
ATOM   2716  CB  LYS A 273     -50.367-173.114 298.154  1.00 88.33           C  
ANISOU 2716  CB  LYS A 273    11019   8580  13963   -956   -235  -3643
ATOM   2717  CG  LYS A 273     -49.167-173.934 298.665  1.00 92.90           C  
ANISOU 2717  CG  LYS A 273    11654   8703  14941   -834   -206  -3624
ATOM   2718  CD  LYS A 273     -48.568-174.847 297.583  1.00 96.51           C  
ANISOU 2718  CD  LYS A 273    12042   9116  15511   -778   -147  -4062
ATOM   2719  CE  LYS A 273     -47.411-175.709 298.112  1.00 98.09           C  
ANISOU 2719  CE  LYS A 273    12286   8933  16050   -613   -120  -3958
ATOM   2720  NZ  LYS A 273     -46.687-176.398 297.030  1.00101.45           N1+
ANISOU 2720  NZ  LYS A 273    12629   9412  16503   -527    -53  -4300
ATOM   2721  H   LYS A 273     -51.416-173.576 300.386  1.00 81.98           H  
ATOM   2722  HA  LYS A 273     -49.924-171.402 299.366  1.00 81.96           H  
ATOM   2723  HB3 LYS A 273     -50.084-172.663 297.201  1.00 88.33           H  
ATOM   2724  HB2 LYS A 273     -51.204-173.779 297.935  1.00 88.33           H  
ATOM   2725  HG3 LYS A 273     -49.471-174.535 299.523  1.00 92.90           H  
ATOM   2726  HG2 LYS A 273     -48.393-173.257 299.029  1.00 92.90           H  
ATOM   2727  HD3 LYS A 273     -48.218-174.237 296.754  1.00 96.51           H  
ATOM   2728  HD2 LYS A 273     -49.347-175.488 297.171  1.00 96.51           H  
ATOM   2729  HE3 LYS A 273     -47.796-176.454 298.806  1.00 98.09           H  
ATOM   2730  HE2 LYS A 273     -46.692-175.092 298.652  1.00 98.09           H  
ATOM   2731  HZ1 LYS A 273     -46.285-175.704 296.412  1.00101.45           H  
ATOM   2732  HZ2 LYS A 273     -45.939-176.951 297.428  1.00101.45           H  
ATOM   2733  HZ3 LYS A 273     -47.316-176.993 296.512  1.00101.45           H  
ATOM   2734  N   THR A 274     -53.120-171.224 298.653  1.00 78.65           N  
ANISOU 2734  N   THR A 274     9726   8069  12087  -1181   -337  -3260
ATOM   2735  CA  THR A 274     -54.165-170.343 298.118  1.00 77.26           C  
ANISOU 2735  CA  THR A 274     9465   8356  11533  -1222   -375  -3302
ATOM   2736  C   THR A 274     -54.214-168.971 298.826  1.00 77.29           C  
ANISOU 2736  C   THR A 274     9525   8568  11275  -1091   -401  -2934
ATOM   2737  O   THR A 274     -54.431-167.968 298.147  1.00 76.36           O  
ANISOU 2737  O   THR A 274     9374   8813  10826  -1006   -419  -2938
ATOM   2738  CB  THR A 274     -55.583-170.970 298.182  1.00 75.87           C  
ANISOU 2738  CB  THR A 274     9194   8207  11426  -1456   -400  -3410
ATOM   2739  OG1 THR A 274     -55.549-172.284 297.660  1.00 77.45           O  
ANISOU 2739  OG1 THR A 274     9339   8200  11887  -1589   -373  -3792
ATOM   2740  CG2 THR A 274     -56.659-170.199 297.393  1.00 76.79           C  
ANISOU 2740  CG2 THR A 274     9199   8828  11150  -1477   -452  -3460
ATOM   2741  H   THR A 274     -53.425-171.985 299.246  1.00 78.65           H  
ATOM   2742  HA  THR A 274     -53.932-170.160 297.067  1.00 77.26           H  
ATOM   2743  HB  THR A 274     -55.907-171.037 299.219  1.00 75.87           H  
ATOM   2744  HG1 THR A 274     -55.081-172.849 298.282  1.00 77.45           H  
ATOM   2745 HG21 THR A 274     -57.621-170.710 297.447  1.00 76.79           H  
ATOM   2746 HG22 THR A 274     -56.812-169.191 297.775  1.00 76.79           H  
ATOM   2747 HG23 THR A 274     -56.388-170.113 296.341  1.00 76.79           H  
ATOM   2748  N   TYR A 275     -53.948-168.940 300.149  1.00 77.34           N  
ANISOU 2748  N   TYR A 275     9614   8349  11424  -1073   -402  -2613
ATOM   2749  CA  TYR A 275     -53.759-167.699 300.909  1.00 75.39           C  
ANISOU 2749  CA  TYR A 275     9422   8270  10954   -941   -420  -2300
ATOM   2750  C   TYR A 275     -52.510-166.923 300.456  1.00 76.09           C  
ANISOU 2750  C   TYR A 275     9560   8427  10922   -752   -399  -2301
ATOM   2751  O   TYR A 275     -52.593-165.704 300.299  1.00 78.59           O  
ANISOU 2751  O   TYR A 275     9882   9017  10961   -656   -410  -2197
ATOM   2752  CB  TYR A 275     -53.725-167.968 302.433  1.00 75.93           C  
ANISOU 2752  CB  TYR A 275     9561   8095  11195   -959   -422  -1984
ATOM   2753  CG  TYR A 275     -53.359-166.743 303.257  1.00 74.75           C  
ANISOU 2753  CG  TYR A 275     9474   8074  10855   -809   -435  -1704
ATOM   2754  CD1 TYR A 275     -54.285-165.690 303.403  1.00 73.96           C  
ANISOU 2754  CD1 TYR A 275     9339   8272  10491   -798   -457  -1593
ATOM   2755  CD2 TYR A 275     -52.058-166.608 303.786  1.00 75.39           C  
ANISOU 2755  CD2 TYR A 275     9636   7978  11030   -676   -427  -1569
ATOM   2756  CE1 TYR A 275     -53.905-164.504 304.057  1.00 72.25           C  
ANISOU 2756  CE1 TYR A 275     9179   8149  10124   -666   -463  -1371
ATOM   2757  CE2 TYR A 275     -51.681-165.423 304.445  1.00 74.33           C  
ANISOU 2757  CE2 TYR A 275     9548   7964  10729   -557   -439  -1348
ATOM   2758  CZ  TYR A 275     -52.602-164.368 304.576  1.00 72.37           C  
ANISOU 2758  CZ  TYR A 275     9276   7988  10235   -557   -453  -1257
ATOM   2759  OH  TYR A 275     -52.232-163.219 305.209  1.00 69.14           O  
ANISOU 2759  OH  TYR A 275     8912   7673   9684   -445   -460  -1069
ATOM   2760  H   TYR A 275     -53.762-169.800 300.644  1.00 77.34           H  
ATOM   2761  HA  TYR A 275     -54.625-167.065 300.712  1.00 75.39           H  
ATOM   2762  HB3 TYR A 275     -53.006-168.756 302.656  1.00 75.93           H  
ATOM   2763  HB2 TYR A 275     -54.686-168.344 302.776  1.00 75.93           H  
ATOM   2764  HD1 TYR A 275     -55.275-165.777 302.983  1.00 73.96           H  
ATOM   2765  HD2 TYR A 275     -51.335-167.397 303.657  1.00 75.39           H  
ATOM   2766  HE1 TYR A 275     -54.617-163.698 304.143  1.00 72.25           H  
ATOM   2767  HE2 TYR A 275     -50.683-165.323 304.846  1.00 74.33           H  
ATOM   2768  HH  TYR A 275     -52.960-162.596 305.295  1.00 69.14           H  
ATOM   2769  N   LEU A 276     -51.392-167.644 300.252  1.00 74.57           N  
ANISOU 2769  N   LEU A 276     9399   7983  10950   -697   -365  -2416
ATOM   2770  CA  LEU A 276     -50.131-167.091 299.758  1.00 72.44           C  
ANISOU 2770  CA  LEU A 276     9153   7794  10576   -533   -333  -2440
ATOM   2771  C   LEU A 276     -50.290-166.454 298.367  1.00 75.74           C  
ANISOU 2771  C   LEU A 276     9504   8574  10700   -522   -318  -2653
ATOM   2772  O   LEU A 276     -49.829-165.331 298.178  1.00 75.94           O  
ANISOU 2772  O   LEU A 276     9549   8819  10487   -416   -307  -2541
ATOM   2773  CB  LEU A 276     -49.033-168.182 299.809  1.00 71.53           C  
ANISOU 2773  CB  LEU A 276     9053   7358  10769   -475   -297  -2570
ATOM   2774  CG  LEU A 276     -47.642-167.792 299.247  1.00 70.55           C  
ANISOU 2774  CG  LEU A 276     8925   7322  10559   -317   -252  -2632
ATOM   2775  CD1 LEU A 276     -47.050-166.532 299.911  1.00 67.32           C  
ANISOU 2775  CD1 LEU A 276     8575   7009   9996   -215   -268  -2313
ATOM   2776  CD2 LEU A 276     -46.665-168.983 299.313  1.00 71.52           C  
ANISOU 2776  CD2 LEU A 276     9038   7123  11014   -247   -220  -2782
ATOM   2777  H   LEU A 276     -51.407-168.640 300.422  1.00 74.57           H  
ATOM   2778  HA  LEU A 276     -49.848-166.294 300.449  1.00 72.44           H  
ATOM   2779  HB3 LEU A 276     -49.387-169.057 299.263  1.00 71.53           H  
ATOM   2780  HB2 LEU A 276     -48.915-168.507 300.843  1.00 71.53           H  
ATOM   2781  HG  LEU A 276     -47.770-167.577 298.188  1.00 70.55           H  
ATOM   2782 HD11 LEU A 276     -45.981-166.625 300.109  1.00 67.32           H  
ATOM   2783 HD12 LEU A 276     -47.178-165.657 299.273  1.00 67.32           H  
ATOM   2784 HD13 LEU A 276     -47.532-166.319 300.862  1.00 67.32           H  
ATOM   2785 HD21 LEU A 276     -46.121-169.099 298.375  1.00 71.52           H  
ATOM   2786 HD22 LEU A 276     -45.922-168.869 300.103  1.00 71.52           H  
ATOM   2787 HD23 LEU A 276     -47.180-169.925 299.502  1.00 71.52           H  
ATOM   2788  N   MET A 277     -50.997-167.146 297.455  1.00 79.65           N  
ANISOU 2788  N   MET A 277     9915   9143  11205   -638   -319  -2957
ATOM   2789  CA  MET A 277     -51.312-166.651 296.115  1.00 83.10           C  
ANISOU 2789  CA  MET A 277    10273   9973  11327   -633   -315  -3157
ATOM   2790  C   MET A 277     -52.237-165.422 296.114  1.00 78.38           C  
ANISOU 2790  C   MET A 277     9666   9697  10417   -615   -365  -2936
ATOM   2791  O   MET A 277     -52.013-164.513 295.314  1.00 78.50           O  
ANISOU 2791  O   MET A 277     9668  10017  10141   -529   -357  -2910
ATOM   2792  CB  MET A 277     -51.880-167.797 295.256  1.00 92.41           C  
ANISOU 2792  CB  MET A 277    11348  11182  12580   -780   -318  -3543
ATOM   2793  CG  MET A 277     -52.059-167.443 293.767  1.00102.51           C  
ANISOU 2793  CG  MET A 277    12531  12903  13513   -774   -316  -3777
ATOM   2794  SD  MET A 277     -50.551-166.859 292.934  1.00109.58           S  
ANISOU 2794  SD  MET A 277    13460  13934  14239   -593   -236  -3770
ATOM   2795  CE  MET A 277     -51.286-165.997 291.522  1.00113.31           C  
ANISOU 2795  CE  MET A 277    13826  15004  14222   -599   -256  -3903
ATOM   2796  H   MET A 277     -51.342-168.068 297.686  1.00 79.65           H  
ATOM   2797  HA  MET A 277     -50.359-166.338 295.685  1.00 83.10           H  
ATOM   2798  HB3 MET A 277     -52.841-168.116 295.662  1.00 92.41           H  
ATOM   2799  HB2 MET A 277     -51.230-168.665 295.345  1.00 92.41           H  
ATOM   2800  HG3 MET A 277     -52.832-166.682 293.658  1.00102.51           H  
ATOM   2801  HG2 MET A 277     -52.423-168.317 293.226  1.00102.51           H  
ATOM   2802  HE1 MET A 277     -50.503-165.597 290.878  1.00113.31           H  
ATOM   2803  HE2 MET A 277     -51.903-166.680 290.938  1.00113.31           H  
ATOM   2804  HE3 MET A 277     -51.907-165.169 291.865  1.00113.31           H  
ATOM   2805  N   PHE A 278     -53.227-165.399 297.026  1.00 73.71           N  
ANISOU 2805  N   PHE A 278     9078   9042   9887   -691   -412  -2767
ATOM   2806  CA  PHE A 278     -54.091-164.245 297.270  1.00 71.62           C  
ANISOU 2806  CA  PHE A 278     8798   9054   9359   -649   -458  -2554
ATOM   2807  C   PHE A 278     -53.315-162.997 297.723  1.00 71.65           C  
ANISOU 2807  C   PHE A 278     8900   9065   9258   -485   -437  -2281
ATOM   2808  O   PHE A 278     -53.513-161.930 297.142  1.00 69.78           O  
ANISOU 2808  O   PHE A 278     8657   9099   8757   -397   -448  -2191
ATOM   2809  CB  PHE A 278     -55.268-164.618 298.205  1.00 70.72           C  
ANISOU 2809  CB  PHE A 278     8657   8856   9358   -762   -496  -2435
ATOM   2810  CG  PHE A 278     -56.037-163.441 298.788  1.00 67.75           C  
ANISOU 2810  CG  PHE A 278     8276   8695   8771   -687   -533  -2185
ATOM   2811  CD1 PHE A 278     -56.867-162.659 297.956  1.00 66.07           C  
ANISOU 2811  CD1 PHE A 278     7975   8853   8277   -650   -578  -2226
ATOM   2812  CD2 PHE A 278     -55.793-163.012 300.111  1.00 65.76           C  
ANISOU 2812  CD2 PHE A 278     8100   8284   8601   -643   -525  -1916
ATOM   2813  CE1 PHE A 278     -57.459-161.505 298.453  1.00 63.95           C  
ANISOU 2813  CE1 PHE A 278     7697   8757   7844   -558   -612  -2003
ATOM   2814  CE2 PHE A 278     -56.401-161.860 300.591  1.00 64.65           C  
ANISOU 2814  CE2 PHE A 278     7948   8331   8284   -565   -552  -1721
ATOM   2815  CZ  PHE A 278     -57.230-161.110 299.765  1.00 63.66           C  
ANISOU 2815  CZ  PHE A 278     7737   8539   7911   -516   -594  -1765
ATOM   2816  H   PHE A 278     -53.361-166.194 297.637  1.00 73.71           H  
ATOM   2817  HA  PHE A 278     -54.536-163.982 296.308  1.00 71.62           H  
ATOM   2818  HB3 PHE A 278     -54.922-165.249 299.023  1.00 70.72           H  
ATOM   2819  HB2 PHE A 278     -55.976-165.229 297.643  1.00 70.72           H  
ATOM   2820  HD1 PHE A 278     -57.030-162.946 296.928  1.00 66.07           H  
ATOM   2821  HD2 PHE A 278     -55.125-163.572 300.751  1.00 65.76           H  
ATOM   2822  HE1 PHE A 278     -58.093-160.909 297.814  1.00 63.95           H  
ATOM   2823  HE2 PHE A 278     -56.220-161.539 301.606  1.00 64.65           H  
ATOM   2824  HZ  PHE A 278     -57.691-160.210 300.143  1.00 63.66           H  
ATOM   2825  N   TRP A 279     -52.427-163.168 298.718  1.00 73.67           N  
ANISOU 2825  N   TRP A 279     9244   9022   9727   -445   -409  -2145
ATOM   2826  CA  TRP A 279     -51.579-162.103 299.247  1.00 72.46           C  
ANISOU 2826  CA  TRP A 279     9173   8864   9496   -312   -390  -1908
ATOM   2827  C   TRP A 279     -50.595-161.534 298.208  1.00 72.57           C  
ANISOU 2827  C   TRP A 279     9190   9025   9358   -223   -342  -1984
ATOM   2828  O   TRP A 279     -50.424-160.315 298.166  1.00 71.89           O  
ANISOU 2828  O   TRP A 279     9144   9068   9103   -133   -331  -1813
ATOM   2829  CB  TRP A 279     -50.857-162.577 300.522  1.00 70.39           C  
ANISOU 2829  CB  TRP A 279     8980   8282   9484   -294   -381  -1772
ATOM   2830  CG  TRP A 279     -49.980-161.535 301.150  1.00 67.46           C  
ANISOU 2830  CG  TRP A 279     8677   7913   9043   -177   -367  -1563
ATOM   2831  CD1 TRP A 279     -50.401-160.583 302.011  1.00 67.31           C  
ANISOU 2831  CD1 TRP A 279     8694   7937   8944   -144   -391  -1343
ATOM   2832  CD2 TRP A 279     -48.584-161.217 300.856  1.00 66.99           C  
ANISOU 2832  CD2 TRP A 279     8642   7819   8991    -87   -320  -1579
ATOM   2833  NE1 TRP A 279     -49.368-159.712 302.278  1.00 67.06           N  
ANISOU 2833  NE1 TRP A 279     8715   7883   8881    -48   -366  -1230
ATOM   2834  CE2 TRP A 279     -48.215-160.063 301.611  1.00 68.02           C  
ANISOU 2834  CE2 TRP A 279     8827   7961   9054    -17   -322  -1362
ATOM   2835  CE3 TRP A 279     -47.595-161.775 300.013  1.00 67.37           C  
ANISOU 2835  CE3 TRP A 279     8659   7838   9100    -64   -270  -1774
ATOM   2836  CZ2 TRP A 279     -46.923-159.511 301.562  1.00 68.24           C  
ANISOU 2836  CZ2 TRP A 279     8877   7969   9080     59   -279  -1325
ATOM   2837  CZ3 TRP A 279     -46.308-161.210 299.933  1.00 68.06           C  
ANISOU 2837  CZ3 TRP A 279     8762   7923   9173     23   -224  -1728
ATOM   2838  CH2 TRP A 279     -45.966-160.088 300.710  1.00 67.98           C  
ANISOU 2838  CH2 TRP A 279     8805   7921   9102     76   -230  -1501
ATOM   2839  H   TRP A 279     -52.325-164.080 299.146  1.00 73.67           H  
ATOM   2840  HA  TRP A 279     -52.243-161.284 299.535  1.00 72.46           H  
ATOM   2841  HB3 TRP A 279     -50.244-163.453 300.302  1.00 70.39           H  
ATOM   2842  HB2 TRP A 279     -51.590-162.899 301.263  1.00 70.39           H  
ATOM   2843  HD1 TRP A 279     -51.408-160.511 302.391  1.00 67.31           H  
ATOM   2844  HE1 TRP A 279     -49.479-158.896 302.869  1.00 67.06           H  
ATOM   2845  HE3 TRP A 279     -47.833-162.642 299.416  1.00 67.37           H  
ATOM   2846  HZ2 TRP A 279     -46.677-158.639 302.151  1.00 68.24           H  
ATOM   2847  HZ3 TRP A 279     -45.578-161.643 299.270  1.00 68.06           H  
ATOM   2848  HH2 TRP A 279     -44.973-159.670 300.645  1.00 67.98           H  
ATOM   2849  N   ILE A 280     -49.997-162.412 297.378  1.00 72.29           N  
ANISOU 2849  N   ILE A 280     9110   8968   9389   -250   -304  -2244
ATOM   2850  CA  ILE A 280     -49.139-162.023 296.255  1.00 72.59           C  
ANISOU 2850  CA  ILE A 280     9132   9191   9257   -180   -245  -2333
ATOM   2851  C   ILE A 280     -49.896-161.140 295.247  1.00 70.84           C  
ANISOU 2851  C   ILE A 280     8872   9346   8697   -167   -265  -2300
ATOM   2852  O   ILE A 280     -49.355-160.110 294.862  1.00 71.68           O  
ANISOU 2852  O   ILE A 280     9011   9606   8618    -85   -231  -2150
ATOM   2853  CB  ILE A 280     -48.522-163.244 295.500  1.00 75.16           C  
ANISOU 2853  CB  ILE A 280     9396   9447   9714   -214   -197  -2665
ATOM   2854  CG1 ILE A 280     -47.485-163.984 296.372  1.00 76.61           C  
ANISOU 2854  CG1 ILE A 280     9620   9250  10238   -181   -176  -2654
ATOM   2855  CG2 ILE A 280     -47.874-162.915 294.131  1.00 74.43           C  
ANISOU 2855  CG2 ILE A 280     9262   9632   9388   -160   -127  -2782
ATOM   2856  CD1 ILE A 280     -47.161-165.398 295.864  1.00 80.53           C  
ANISOU 2856  CD1 ILE A 280    10054   9617  10928   -200   -132  -2991
ATOM   2857  H   ILE A 280     -50.171-163.403 297.488  1.00 72.29           H  
ATOM   2858  HA  ILE A 280     -48.320-161.430 296.666  1.00 72.59           H  
ATOM   2859  HB  ILE A 280     -49.338-163.943 295.308  1.00 75.16           H  
ATOM   2860 HG13 ILE A 280     -47.823-164.048 297.404  1.00 76.61           H  
ATOM   2861 HG12 ILE A 280     -46.565-163.402 296.416  1.00 76.61           H  
ATOM   2862 HG21 ILE A 280     -47.415-163.797 293.687  1.00 74.43           H  
ATOM   2863 HG22 ILE A 280     -48.596-162.558 293.397  1.00 74.43           H  
ATOM   2864 HG23 ILE A 280     -47.095-162.159 294.234  1.00 74.43           H  
ATOM   2865 HD11 ILE A 280     -47.029-166.088 296.694  1.00 80.53           H  
ATOM   2866 HD12 ILE A 280     -47.952-165.803 295.232  1.00 80.53           H  
ATOM   2867 HD13 ILE A 280     -46.240-165.403 295.283  1.00 80.53           H  
ATOM   2868  N   GLY A 281     -51.129-161.538 294.882  1.00 67.95           N  
ANISOU 2868  N   GLY A 281     8431   9135   8253   -251   -323  -2425
ATOM   2869  CA  GLY A 281     -51.985-160.835 293.926  1.00 67.64           C  
ANISOU 2869  CA  GLY A 281     8333   9484   7882   -227   -358  -2401
ATOM   2870  C   GLY A 281     -52.374-159.427 294.402  1.00 68.23           C  
ANISOU 2870  C   GLY A 281     8469   9625   7830   -126   -386  -2063
ATOM   2871  O   GLY A 281     -52.398-158.508 293.583  1.00 72.96           O  
ANISOU 2871  O   GLY A 281     9066  10484   8173    -48   -382  -1950
ATOM   2872  H   GLY A 281     -51.496-162.399 295.266  1.00 67.95           H  
ATOM   2873  HA3 GLY A 281     -52.893-161.419 293.776  1.00 67.64           H  
ATOM   2874  HA2 GLY A 281     -51.479-160.775 292.961  1.00 67.64           H  
ATOM   2875  N   VAL A 282     -52.629-159.245 295.712  1.00 64.62           N  
ANISOU 2875  N   VAL A 282     8067   8934   7551   -124   -409  -1896
ATOM   2876  CA  VAL A 282     -52.915-157.945 296.324  1.00 62.32           C  
ANISOU 2876  CA  VAL A 282     7832   8673   7174    -23   -429  -1609
ATOM   2877  C   VAL A 282     -51.700-157.001 296.243  1.00 62.73           C  
ANISOU 2877  C   VAL A 282     7975   8665   7195     69   -360  -1460
ATOM   2878  O   VAL A 282     -51.836-155.908 295.698  1.00 64.71           O  
ANISOU 2878  O   VAL A 282     8250   9074   7264    155   -355  -1293
ATOM   2879  CB  VAL A 282     -53.384-158.078 297.806  1.00 58.50           C  
ANISOU 2879  CB  VAL A 282     7374   7972   6881    -52   -459  -1500
ATOM   2880  CG1 VAL A 282     -53.430-156.748 298.595  1.00 55.59           C  
ANISOU 2880  CG1 VAL A 282     7059   7622   6439     60   -469  -1244
ATOM   2881  CG2 VAL A 282     -54.761-158.759 297.888  1.00 59.50           C  
ANISOU 2881  CG2 VAL A 282     7396   8179   7031   -164   -516  -1634
ATOM   2882  H   VAL A 282     -52.600-160.039 296.338  1.00 64.62           H  
ATOM   2883  HA  VAL A 282     -53.726-157.486 295.754  1.00 62.32           H  
ATOM   2884  HB  VAL A 282     -52.681-158.732 298.324  1.00 58.50           H  
ATOM   2885 HG11 VAL A 282     -53.872-156.890 299.579  1.00 55.59           H  
ATOM   2886 HG12 VAL A 282     -52.437-156.332 298.765  1.00 55.59           H  
ATOM   2887 HG13 VAL A 282     -54.025-155.999 298.072  1.00 55.59           H  
ATOM   2888 HG21 VAL A 282     -55.048-158.948 298.923  1.00 59.50           H  
ATOM   2889 HG22 VAL A 282     -55.536-158.138 297.437  1.00 59.50           H  
ATOM   2890 HG23 VAL A 282     -54.774-159.718 297.373  1.00 59.50           H  
ATOM   2891  N   VAL A 283     -50.541-157.454 296.750  1.00 60.12           N  
ANISOU 2891  N   VAL A 283     7687   8102   7053     50   -305  -1514
ATOM   2892  CA  VAL A 283     -49.292-156.687 296.777  1.00 59.45           C  
ANISOU 2892  CA  VAL A 283     7669   7957   6963    114   -235  -1391
ATOM   2893  C   VAL A 283     -48.717-156.400 295.374  1.00 61.26           C  
ANISOU 2893  C   VAL A 283     7864   8432   6979    129   -177  -1461
ATOM   2894  O   VAL A 283     -48.177-155.314 295.170  1.00 59.71           O  
ANISOU 2894  O   VAL A 283     7713   8298   6676    182   -125  -1292
ATOM   2895  CB  VAL A 283     -48.232-157.390 297.675  1.00 61.31           C  
ANISOU 2895  CB  VAL A 283     7931   7908   7456     96   -204  -1441
ATOM   2896  CG1 VAL A 283     -46.787-156.858 297.559  1.00 61.77           C  
ANISOU 2896  CG1 VAL A 283     8029   7929   7513    146   -130  -1348
ATOM   2897  CG2 VAL A 283     -48.675-157.338 299.147  1.00 61.42           C  
ANISOU 2897  CG2 VAL A 283     7981   7723   7634     84   -260  -1325
ATOM   2898  H   VAL A 283     -50.506-158.375 297.168  1.00 60.12           H  
ATOM   2899  HA  VAL A 283     -49.522-155.718 297.223  1.00 59.45           H  
ATOM   2900  HB  VAL A 283     -48.195-158.444 297.394  1.00 61.31           H  
ATOM   2901 HG11 VAL A 283     -46.136-157.316 298.304  1.00 61.77           H  
ATOM   2902 HG12 VAL A 283     -46.351-157.090 296.587  1.00 61.77           H  
ATOM   2903 HG13 VAL A 283     -46.746-155.778 297.703  1.00 61.77           H  
ATOM   2904 HG21 VAL A 283     -47.929-157.789 299.796  1.00 61.42           H  
ATOM   2905 HG22 VAL A 283     -48.817-156.310 299.484  1.00 61.42           H  
ATOM   2906 HG23 VAL A 283     -49.611-157.873 299.309  1.00 61.42           H  
ATOM   2907  N   SER A 284     -48.891-157.339 294.426  1.00 64.88           N  
ANISOU 2907  N   SER A 284     8238   9044   7369     72   -178  -1712
ATOM   2908  CA  SER A 284     -48.503-157.190 293.022  1.00 67.25           C  
ANISOU 2908  CA  SER A 284     8490   9630   7431     80   -117  -1798
ATOM   2909  C   SER A 284     -49.289-156.083 292.303  1.00 69.22           C  
ANISOU 2909  C   SER A 284     8739  10177   7385    135   -151  -1602
ATOM   2910  O   SER A 284     -48.681-155.341 291.539  1.00 69.53           O  
ANISOU 2910  O   SER A 284     8788  10405   7227    170    -88  -1495
ATOM   2911  CB  SER A 284     -48.659-158.525 292.268  1.00 67.82           C  
ANISOU 2911  CB  SER A 284     8461   9808   7501      4   -116  -2154
ATOM   2912  OG  SER A 284     -47.649-159.434 292.655  1.00 68.23           O  
ANISOU 2912  OG  SER A 284     8517   9548   7860    -27    -88  -2318
ATOM   2913  H   SER A 284     -49.333-158.216 294.672  1.00 64.88           H  
ATOM   2914  HA  SER A 284     -47.449-156.903 292.995  1.00 67.25           H  
ATOM   2915  HB3 SER A 284     -48.562-158.374 291.192  1.00 67.82           H  
ATOM   2916  HB2 SER A 284     -49.642-158.965 292.436  1.00 67.82           H  
ATOM   2917  HG  SER A 284     -47.875-159.774 293.527  1.00 68.23           H  
ATOM   2918  N   VAL A 285     -50.599-155.958 292.584  1.00 69.78           N  
ANISOU 2918  N   VAL A 285     8790  10299   7425    145   -249  -1540
ATOM   2919  CA  VAL A 285     -51.452-154.888 292.056  1.00 73.42           C  
ANISOU 2919  CA  VAL A 285     9239  11033   7623    225   -297  -1337
ATOM   2920  C   VAL A 285     -51.047-153.491 292.570  1.00 74.07           C  
ANISOU 2920  C   VAL A 285     9434  10971   7736    320   -259  -1011
ATOM   2921  O   VAL A 285     -51.021-152.558 291.766  1.00 77.29           O  
ANISOU 2921  O   VAL A 285     9865  11560   7941    384   -230   -823
ATOM   2922  CB  VAL A 285     -52.961-155.169 292.332  1.00 73.90           C  
ANISOU 2922  CB  VAL A 285     9224  11188   7666    218   -413  -1375
ATOM   2923  CG1 VAL A 285     -53.908-153.948 292.277  1.00 75.95           C  
ANISOU 2923  CG1 VAL A 285     9501  11581   7776    348   -468  -1082
ATOM   2924  CG2 VAL A 285     -53.482-156.252 291.372  1.00 73.50           C  
ANISOU 2924  CG2 VAL A 285     9038  11432   7455    134   -455  -1666
ATOM   2925  H   VAL A 285     -51.040-156.604 293.226  1.00 69.78           H  
ATOM   2926  HA  VAL A 285     -51.308-154.875 290.973  1.00 73.42           H  
ATOM   2927  HB  VAL A 285     -53.044-155.578 293.339  1.00 73.90           H  
ATOM   2928 HG11 VAL A 285     -54.948-154.256 292.380  1.00 75.95           H  
ATOM   2929 HG12 VAL A 285     -53.714-153.240 293.083  1.00 75.95           H  
ATOM   2930 HG13 VAL A 285     -53.816-153.417 291.328  1.00 75.95           H  
ATOM   2931 HG21 VAL A 285     -54.497-156.554 291.631  1.00 73.50           H  
ATOM   2932 HG22 VAL A 285     -53.495-155.893 290.343  1.00 73.50           H  
ATOM   2933 HG23 VAL A 285     -52.860-157.146 291.397  1.00 73.50           H  
ATOM   2934  N   LEU A 286     -50.696-153.379 293.867  1.00 69.66           N  
ANISOU 2934  N   LEU A 286     8947  10087   7433    324   -257   -940
ATOM   2935  CA  LEU A 286     -50.185-152.138 294.459  1.00 67.05           C  
ANISOU 2935  CA  LEU A 286     8721   9587   7168    395   -214   -682
ATOM   2936  C   LEU A 286     -48.835-151.726 293.845  1.00 68.38           C  
ANISOU 2936  C   LEU A 286     8926   9767   7290    375   -103   -638
ATOM   2937  O   LEU A 286     -48.696-150.574 293.439  1.00 70.91           O  
ANISOU 2937  O   LEU A 286     9298  10142   7502    429    -61   -410
ATOM   2938  CB  LEU A 286     -50.051-152.242 295.999  1.00 63.45           C  
ANISOU 2938  CB  LEU A 286     8315   8812   6981    382   -226   -675
ATOM   2939  CG  LEU A 286     -51.306-152.635 296.815  1.00 61.97           C  
ANISOU 2939  CG  LEU A 286     8087   8591   6867    380   -315   -716
ATOM   2940  CD1 LEU A 286     -50.969-152.736 298.318  1.00 59.08           C  
ANISOU 2940  CD1 LEU A 286     7778   7941   6729    369   -310   -675
ATOM   2941  CD2 LEU A 286     -52.546-151.753 296.564  1.00 61.58           C  
ANISOU 2941  CD2 LEU A 286     8013   8724   6662    480   -377   -568
ATOM   2942  H   LEU A 286     -50.743-154.187 294.473  1.00 69.66           H  
ATOM   2943  HA  LEU A 286     -50.891-151.346 294.212  1.00 67.05           H  
ATOM   2944  HB3 LEU A 286     -49.689-151.284 296.374  1.00 63.45           H  
ATOM   2945  HB2 LEU A 286     -49.265-152.961 296.235  1.00 63.45           H  
ATOM   2946  HG  LEU A 286     -51.584-153.633 296.495  1.00 61.97           H  
ATOM   2947 HD11 LEU A 286     -51.702-152.236 298.952  1.00 59.08           H  
ATOM   2948 HD12 LEU A 286     -50.930-153.778 298.636  1.00 59.08           H  
ATOM   2949 HD13 LEU A 286     -50.000-152.291 298.545  1.00 59.08           H  
ATOM   2950 HD21 LEU A 286     -53.439-152.370 296.455  1.00 61.58           H  
ATOM   2951 HD22 LEU A 286     -52.731-151.056 297.381  1.00 61.58           H  
ATOM   2952 HD23 LEU A 286     -52.469-151.158 295.660  1.00 61.58           H  
ATOM   2953  N   LEU A 287     -47.892-152.680 293.756  1.00 67.62           N  
ANISOU 2953  N   LEU A 287     8793   9618   7282    299    -48   -851
ATOM   2954  CA  LEU A 287     -46.554-152.490 293.194  1.00 68.30           C  
ANISOU 2954  CA  LEU A 287     8891   9714   7347    272     68   -833
ATOM   2955  C   LEU A 287     -46.558-152.134 291.701  1.00 71.79           C  
ANISOU 2955  C   LEU A 287     9292  10507   7479    276    115   -790
ATOM   2956  O   LEU A 287     -45.819-151.231 291.318  1.00 73.14           O  
ANISOU 2956  O   LEU A 287     9499  10722   7568    276    207   -614
ATOM   2957  CB  LEU A 287     -45.690-153.743 293.447  1.00 65.09           C  
ANISOU 2957  CB  LEU A 287     8433   9179   7118    213    106  -1090
ATOM   2958  CG  LEU A 287     -45.186-153.864 294.899  1.00 63.25           C  
ANISOU 2958  CG  LEU A 287     8244   8609   7179    212     79  -1078
ATOM   2959  CD1 LEU A 287     -44.565-155.245 295.148  1.00 66.85           C  
ANISOU 2959  CD1 LEU A 287     8638   8954   7810    177     97  -1327
ATOM   2960  CD2 LEU A 287     -44.200-152.741 295.276  1.00 60.47           C  
ANISOU 2960  CD2 LEU A 287     7958   8126   6891    225    138   -872
ATOM   2961  H   LEU A 287     -48.093-153.607 294.112  1.00 67.62           H  
ATOM   2962  HA  LEU A 287     -46.105-151.640 293.710  1.00 68.30           H  
ATOM   2963  HB3 LEU A 287     -44.820-153.744 292.788  1.00 65.09           H  
ATOM   2964  HB2 LEU A 287     -46.265-154.629 293.171  1.00 65.09           H  
ATOM   2965  HG  LEU A 287     -46.054-153.790 295.552  1.00 63.25           H  
ATOM   2966 HD11 LEU A 287     -44.560-155.486 296.211  1.00 66.85           H  
ATOM   2967 HD12 LEU A 287     -45.115-156.033 294.634  1.00 66.85           H  
ATOM   2968 HD13 LEU A 287     -43.535-155.282 294.795  1.00 66.85           H  
ATOM   2969 HD21 LEU A 287     -43.382-153.112 295.894  1.00 60.47           H  
ATOM   2970 HD22 LEU A 287     -43.755-152.277 294.396  1.00 60.47           H  
ATOM   2971 HD23 LEU A 287     -44.696-151.952 295.836  1.00 60.47           H  
ATOM   2972  N   LEU A 288     -47.394-152.812 290.893  1.00 71.52           N  
ANISOU 2972  N   LEU A 288     9174  10740   7259    270     57   -948
ATOM   2973  CA  LEU A 288     -47.525-152.536 289.461  1.00 73.58           C  
ANISOU 2973  CA  LEU A 288     9382  11391   7182    274     95   -913
ATOM   2974  C   LEU A 288     -48.200-151.191 289.162  1.00 74.60           C  
ANISOU 2974  C   LEU A 288     9576  11621   7148    362     70   -544
ATOM   2975  O   LEU A 288     -47.847-150.588 288.150  1.00 77.24           O  
ANISOU 2975  O   LEU A 288     9922  12149   7275    368    150   -367
ATOM   2976  CB  LEU A 288     -48.252-153.687 288.732  1.00 74.14           C  
ANISOU 2976  CB  LEU A 288     9334  11746   7091    239     26  -1201
ATOM   2977  CG  LEU A 288     -47.418-154.978 288.564  1.00 72.71           C  
ANISOU 2977  CG  LEU A 288     9075  11536   7017    154     81  -1586
ATOM   2978  CD1 LEU A 288     -48.266-156.087 287.907  1.00 74.58           C  
ANISOU 2978  CD1 LEU A 288     9184  12137   7017    110     37  -1870
ATOM   2979  CD2 LEU A 288     -46.089-154.744 287.814  1.00 71.50           C  
ANISOU 2979  CD2 LEU A 288     8929  11367   6871    134    227  -1583
ATOM   2980  H   LEU A 288     -47.969-153.557 291.265  1.00 71.52           H  
ATOM   2981  HA  LEU A 288     -46.516-152.457 289.058  1.00 73.58           H  
ATOM   2982  HB3 LEU A 288     -48.548-153.355 287.735  1.00 74.14           H  
ATOM   2983  HB2 LEU A 288     -49.184-153.908 289.256  1.00 74.14           H  
ATOM   2984  HG  LEU A 288     -47.146-155.334 289.556  1.00 72.71           H  
ATOM   2985 HD11 LEU A 288     -48.267-156.985 288.526  1.00 74.58           H  
ATOM   2986 HD12 LEU A 288     -49.307-155.787 287.782  1.00 74.58           H  
ATOM   2987 HD13 LEU A 288     -47.899-156.371 286.921  1.00 74.58           H  
ATOM   2988 HD21 LEU A 288     -45.843-155.558 287.132  1.00 71.50           H  
ATOM   2989 HD22 LEU A 288     -46.111-153.828 287.224  1.00 71.50           H  
ATOM   2990 HD23 LEU A 288     -45.260-154.661 288.518  1.00 71.50           H  
ATOM   2991  N   PHE A 289     -49.105-150.716 290.040  1.00 73.22           N  
ANISOU 2991  N   PHE A 289     9439  11312   7068    436    -33   -415
ATOM   2992  CA  PHE A 289     -49.649-149.359 289.951  1.00 74.35           C  
ANISOU 2992  CA  PHE A 289     9646  11497   7106    546    -59    -61
ATOM   2993  C   PHE A 289     -48.596-148.282 290.257  1.00 72.81           C  
ANISOU 2993  C   PHE A 289     9565  11056   7043    542     53    174
ATOM   2994  O   PHE A 289     -48.558-147.288 289.539  1.00 74.37           O  
ANISOU 2994  O   PHE A 289     9804  11372   7080    580    104    446
ATOM   2995  CB  PHE A 289     -50.927-149.182 290.799  1.00 74.13           C  
ANISOU 2995  CB  PHE A 289     9623  11347   7196    635   -181     -5
ATOM   2996  CG  PHE A 289     -51.474-147.758 290.788  1.00 78.16           C  
ANISOU 2996  CG  PHE A 289    10205  11821   7670    772   -204    350
ATOM   2997  CD1 PHE A 289     -52.226-147.298 289.685  1.00 81.03           C  
ANISOU 2997  CD1 PHE A 289    10519  12520   7748    870   -265    524
ATOM   2998  CD2 PHE A 289     -51.032-146.818 291.746  1.00 78.65           C  
ANISOU 2998  CD2 PHE A 289    10378  11516   7988    810   -166    507
ATOM   2999  CE1 PHE A 289     -52.562-145.954 289.579  1.00 82.06           C  
ANISOU 2999  CE1 PHE A 289    10718  12588   7872   1017   -288    872
ATOM   3000  CE2 PHE A 289     -51.363-145.478 291.613  1.00 80.11           C  
ANISOU 3000  CE2 PHE A 289    10632  11628   8177    943   -181    819
ATOM   3001  CZ  PHE A 289     -52.133-145.048 290.540  1.00 81.98           C  
ANISOU 3001  CZ  PHE A 289    10827  12169   8152   1055   -241   1013
ATOM   3002  H   PHE A 289     -49.373-151.265 290.846  1.00 73.22           H  
ATOM   3003  HA  PHE A 289     -49.957-149.208 288.915  1.00 74.35           H  
ATOM   3004  HB3 PHE A 289     -50.739-149.494 291.827  1.00 74.13           H  
ATOM   3005  HB2 PHE A 289     -51.704-149.846 290.417  1.00 74.13           H  
ATOM   3006  HD1 PHE A 289     -52.525-147.986 288.908  1.00 81.03           H  
ATOM   3007  HD2 PHE A 289     -50.398-147.129 292.564  1.00 78.65           H  
ATOM   3008  HE1 PHE A 289     -53.140-145.608 288.735  1.00 82.06           H  
ATOM   3009  HE2 PHE A 289     -51.003-144.766 292.337  1.00 80.11           H  
ATOM   3010  HZ  PHE A 289     -52.381-144.001 290.443  1.00 81.98           H  
ATOM   3011  N   ILE A 290     -47.765-148.494 291.295  1.00 68.94           N  
ANISOU 3011  N   ILE A 290     9122  10224   6847    491     91     83
ATOM   3012  CA  ILE A 290     -46.664-147.595 291.664  1.00 68.68           C  
ANISOU 3012  CA  ILE A 290     9175   9961   6958    457    200    250
ATOM   3013  C   ILE A 290     -45.606-147.497 290.544  1.00 72.62           C  
ANISOU 3013  C   ILE A 290     9644  10678   7271    382    326    282
ATOM   3014  O   ILE A 290     -45.142-146.393 290.255  1.00 73.49           O  
ANISOU 3014  O   ILE A 290     9817  10758   7347    373    413    546
ATOM   3015  CB  ILE A 290     -45.976-148.028 292.995  1.00 64.16           C  
ANISOU 3015  CB  ILE A 290     8618   9067   6691    400    210     81
ATOM   3016  CG1 ILE A 290     -46.946-147.945 294.196  1.00 63.67           C  
ANISOU 3016  CG1 ILE A 290     8586   8818   6788    467     99     76
ATOM   3017  CG2 ILE A 290     -44.692-147.241 293.342  1.00 62.50           C  
ANISOU 3017  CG2 ILE A 290     8470   8653   6624    342    323    210
ATOM   3018  CD1 ILE A 290     -46.542-148.845 295.376  1.00 61.79           C  
ANISOU 3018  CD1 ILE A 290     8349   8322   6805    414     92    -90
ATOM   3019  H   ILE A 290     -47.869-149.330 291.855  1.00 68.94           H  
ATOM   3020  HA  ILE A 290     -47.088-146.600 291.808  1.00 68.68           H  
ATOM   3021  HB  ILE A 290     -45.691-149.074 292.880  1.00 64.16           H  
ATOM   3022 HG13 ILE A 290     -47.963-148.194 293.899  1.00 63.67           H  
ATOM   3023 HG12 ILE A 290     -47.000-146.912 294.539  1.00 63.67           H  
ATOM   3024 HG21 ILE A 290     -44.320-147.508 294.331  1.00 62.50           H  
ATOM   3025 HG22 ILE A 290     -43.880-147.432 292.640  1.00 62.50           H  
ATOM   3026 HG23 ILE A 290     -44.888-146.170 293.350  1.00 62.50           H  
ATOM   3027 HD11 ILE A 290     -47.413-149.320 295.825  1.00 61.79           H  
ATOM   3028 HD12 ILE A 290     -45.861-149.642 295.077  1.00 61.79           H  
ATOM   3029 HD13 ILE A 290     -46.045-148.268 296.153  1.00 61.79           H  
ATOM   3030  N   VAL A 291     -45.307-148.640 289.898  1.00 74.72           N  
ANISOU 3030  N   VAL A 291     9807  11166   7418    323    345      9
ATOM   3031  CA  VAL A 291     -44.488-148.732 288.690  1.00 78.24           C  
ANISOU 3031  CA  VAL A 291    10198  11886   7644    256    470      5
ATOM   3032  C   VAL A 291     -45.124-147.981 287.506  1.00 80.77           C  
ANISOU 3032  C   VAL A 291    10523  12539   7627    309    462    266
ATOM   3033  O   VAL A 291     -44.447-147.129 286.940  1.00 81.13           O  
ANISOU 3033  O   VAL A 291    10602  12676   7550    278    573    513
ATOM   3034  CB  VAL A 291     -44.158-150.205 288.306  1.00 77.94           C  
ANISOU 3034  CB  VAL A 291    10037  12013   7565    198    486   -389
ATOM   3035  CG1 VAL A 291     -43.582-150.403 286.886  1.00 79.16           C  
ANISOU 3035  CG1 VAL A 291    10113  12540   7426    141    611   -417
ATOM   3036  CG2 VAL A 291     -43.188-150.832 289.324  1.00 75.59           C  
ANISOU 3036  CG2 VAL A 291     9734  11383   7602    156    512   -585
ATOM   3037  H   VAL A 291     -45.717-149.507 290.220  1.00 74.72           H  
ATOM   3038  HA  VAL A 291     -43.543-148.238 288.900  1.00 78.24           H  
ATOM   3039  HB  VAL A 291     -45.085-150.774 288.357  1.00 77.94           H  
ATOM   3040 HG11 VAL A 291     -43.272-151.436 286.732  1.00 79.16           H  
ATOM   3041 HG12 VAL A 291     -44.313-150.180 286.109  1.00 79.16           H  
ATOM   3042 HG13 VAL A 291     -42.710-149.769 286.721  1.00 79.16           H  
ATOM   3043 HG21 VAL A 291     -43.094-151.907 289.166  1.00 75.59           H  
ATOM   3044 HG22 VAL A 291     -42.191-150.400 289.233  1.00 75.59           H  
ATOM   3045 HG23 VAL A 291     -43.513-150.680 290.352  1.00 75.59           H  
ATOM   3046  N   TYR A 292     -46.406-148.253 287.196  1.00 80.92           N  
ANISOU 3046  N   TYR A 292    10502  12754   7491    389    329    230
ATOM   3047  CA  TYR A 292     -47.168-147.567 286.146  1.00 83.94           C  
ANISOU 3047  CA  TYR A 292    10871  13489   7532    461    297    486
ATOM   3048  C   TYR A 292     -47.228-146.042 286.331  1.00 84.81           C  
ANISOU 3048  C   TYR A 292    11111  13398   7716    536    319    928
ATOM   3049  O   TYR A 292     -46.979-145.326 285.367  1.00 86.71           O  
ANISOU 3049  O   TYR A 292    11375  13832   7738    538    395   1216
ATOM   3050  CB  TYR A 292     -48.584-148.178 285.995  1.00 82.69           C  
ANISOU 3050  CB  TYR A 292    10633  13547   7238    540    131    359
ATOM   3051  CG  TYR A 292     -49.529-147.367 285.116  1.00 85.39           C  
ANISOU 3051  CG  TYR A 292    10967  14205   7273    657     60    681
ATOM   3052  CD1 TYR A 292     -49.406-147.418 283.712  1.00 87.87           C  
ANISOU 3052  CD1 TYR A 292    11194  15014   7178    638     85    702
ATOM   3053  CD2 TYR A 292     -50.465-146.486 285.703  1.00 85.16           C  
ANISOU 3053  CD2 TYR A 292    11008  13994   7355    798    -33    963
ATOM   3054  CE1 TYR A 292     -50.192-146.575 282.902  1.00 90.04           C  
ANISOU 3054  CE1 TYR A 292    11455  15603   7153    758      9   1027
ATOM   3055  CE2 TYR A 292     -51.245-145.638 284.893  1.00 86.47           C  
ANISOU 3055  CE2 TYR A 292    11160  14441   7253    931   -107   1279
ATOM   3056  CZ  TYR A 292     -51.103-145.676 283.492  1.00 88.83           C  
ANISOU 3056  CZ  TYR A 292    11375  15239   7138    912    -90   1325
ATOM   3057  OH  TYR A 292     -51.843-144.839 282.708  1.00 90.71           O  
ANISOU 3057  OH  TYR A 292    11592  15781   7092   1056   -175   1667
ATOM   3058  H   TYR A 292     -46.903-148.971 287.709  1.00 80.92           H  
ATOM   3059  HA  TYR A 292     -46.637-147.755 285.211  1.00 83.94           H  
ATOM   3060  HB3 TYR A 292     -49.046-148.268 286.977  1.00 82.69           H  
ATOM   3061  HB2 TYR A 292     -48.514-149.194 285.605  1.00 82.69           H  
ATOM   3062  HD1 TYR A 292     -48.686-148.080 283.254  1.00 87.87           H  
ATOM   3063  HD2 TYR A 292     -50.558-146.429 286.778  1.00 85.16           H  
ATOM   3064  HE1 TYR A 292     -50.082-146.605 281.828  1.00 90.04           H  
ATOM   3065  HE2 TYR A 292     -51.940-144.951 285.353  1.00 86.47           H  
ATOM   3066  HH  TYR A 292     -52.422-144.262 283.212  1.00 90.71           H  
ATOM   3067  N   ALA A 293     -47.562-145.591 287.551  1.00 82.17           N  
ANISOU 3067  N   ALA A 293    10858  12671   7691    597    260    987
ATOM   3068  CA  ALA A 293     -47.711-144.188 287.927  1.00 81.64           C  
ANISOU 3068  CA  ALA A 293    10914  12370   7737    682    272   1371
ATOM   3069  C   ALA A 293     -46.430-143.377 287.711  1.00 83.11           C  
ANISOU 3069  C   ALA A 293    11170  12437   7972    577    443   1567
ATOM   3070  O   ALA A 293     -46.500-142.319 287.095  1.00 87.64           O  
ANISOU 3070  O   ALA A 293    11801  13088   8412    612    492   1927
ATOM   3071  CB  ALA A 293     -48.180-144.091 289.388  1.00 77.68           C  
ANISOU 3071  CB  ALA A 293    10472  11464   7579    743    199   1316
ATOM   3072  H   ALA A 293     -47.767-146.262 288.282  1.00 82.17           H  
ATOM   3073  HA  ALA A 293     -48.489-143.759 287.293  1.00 81.64           H  
ATOM   3074  HB1 ALA A 293     -48.223-143.055 289.726  1.00 77.68           H  
ATOM   3075  HB2 ALA A 293     -49.177-144.515 289.508  1.00 77.68           H  
ATOM   3076  HB3 ALA A 293     -47.508-144.626 290.060  1.00 77.68           H  
ATOM   3077  N   TYR A 294     -45.287-143.900 288.181  1.00 79.79           N  
ANISOU 3077  N   TYR A 294    10737  11836   7744    445    535   1345
ATOM   3078  CA  TYR A 294     -43.994-143.229 288.053  1.00 81.62           C  
ANISOU 3078  CA  TYR A 294    11016  11936   8058    327    700   1507
ATOM   3079  C   TYR A 294     -43.371-143.366 286.654  1.00 84.93           C  
ANISOU 3079  C   TYR A 294    11368  12768   8135    250    814   1588
ATOM   3080  O   TYR A 294     -42.747-142.405 286.215  1.00 85.90           O  
ANISOU 3080  O   TYR A 294    11544  12884   8208    191    935   1899
ATOM   3081  CB  TYR A 294     -43.055-143.675 289.191  1.00 80.67           C  
ANISOU 3081  CB  TYR A 294    10877  11540   8235    220    751   1236
ATOM   3082  CG  TYR A 294     -43.515-143.354 290.614  1.00 82.28           C  
ANISOU 3082  CG  TYR A 294    11159  11339   8766    277    666   1212
ATOM   3083  CD1 TYR A 294     -44.444-142.321 290.887  1.00 84.12           C  
ANISOU 3083  CD1 TYR A 294    11490  11408   9064    394    602   1470
ATOM   3084  CD2 TYR A 294     -42.982-144.089 291.693  1.00 82.01           C  
ANISOU 3084  CD2 TYR A 294    11090  11101   8968    223    650    932
ATOM   3085  CE1 TYR A 294     -44.828-142.028 292.208  1.00 83.11           C  
ANISOU 3085  CE1 TYR A 294    11419  10937   9220    448    534   1418
ATOM   3086  CE2 TYR A 294     -43.374-143.802 293.016  1.00 81.43           C  
ANISOU 3086  CE2 TYR A 294    11079  10706   9157    270    575    905
ATOM   3087  CZ  TYR A 294     -44.293-142.768 293.276  1.00 82.00           C  
ANISOU 3087  CZ  TYR A 294    11242  10633   9279    378    523   1133
ATOM   3088  OH  TYR A 294     -44.666-142.484 294.557  1.00 81.30           O  
ANISOU 3088  OH  TYR A 294    11202  10250   9438    426    458   1077
ATOM   3089  H   TYR A 294     -45.296-144.782 288.675  1.00 79.79           H  
ATOM   3090  HA  TYR A 294     -44.152-142.157 288.167  1.00 81.62           H  
ATOM   3091  HB3 TYR A 294     -42.077-143.211 289.060  1.00 80.67           H  
ATOM   3092  HB2 TYR A 294     -42.891-144.750 289.115  1.00 80.67           H  
ATOM   3093  HD1 TYR A 294     -44.879-141.730 290.099  1.00 84.12           H  
ATOM   3094  HD2 TYR A 294     -42.267-144.877 291.513  1.00 82.01           H  
ATOM   3095  HE1 TYR A 294     -45.535-141.234 292.398  1.00 83.11           H  
ATOM   3096  HE2 TYR A 294     -42.974-144.382 293.832  1.00 81.43           H  
ATOM   3097  HH  TYR A 294     -44.255-143.056 295.209  1.00 81.30           H  
ATOM   3098  N   MET A 295     -43.605-144.483 285.939  1.00 86.19           N  
ANISOU 3098  N   MET A 295    11403  13291   8053    241    784   1307
ATOM   3099  CA  MET A 295     -43.246-144.628 284.519  1.00 89.42           C  
ANISOU 3099  CA  MET A 295    11733  14161   8081    183    882   1370
ATOM   3100  C   MET A 295     -44.060-143.691 283.608  1.00 89.68           C  
ANISOU 3100  C   MET A 295    11817  14420   7838    283    838   1782
ATOM   3101  O   MET A 295     -43.495-143.151 282.657  1.00 89.40           O  
ANISOU 3101  O   MET A 295    11784  14615   7568    225    959   2054
ATOM   3102  CB  MET A 295     -43.393-146.094 284.059  1.00 92.18           C  
ANISOU 3102  CB  MET A 295    11935  14848   8241    166    843    943
ATOM   3103  CG  MET A 295     -42.344-147.043 284.660  1.00 94.17           C  
ANISOU 3103  CG  MET A 295    12120  14933   8729     70    914    562
ATOM   3104  SD  MET A 295     -40.659-146.877 284.013  1.00 99.95           S  
ANISOU 3104  SD  MET A 295    12777  15845   9355    -83   1152    571
ATOM   3105  CE  MET A 295     -40.817-147.843 282.489  1.00103.61           C  
ANISOU 3105  CE  MET A 295    13068  16899   9401    -95   1172    239
ATOM   3106  H   MET A 295     -44.119-145.251 286.352  1.00 86.19           H  
ATOM   3107  HA  MET A 295     -42.199-144.341 284.408  1.00 89.42           H  
ATOM   3108  HB3 MET A 295     -43.314-146.144 282.972  1.00 92.18           H  
ATOM   3109  HB2 MET A 295     -44.394-146.459 284.293  1.00 92.18           H  
ATOM   3110  HG3 MET A 295     -42.664-148.077 284.532  1.00 94.17           H  
ATOM   3111  HG2 MET A 295     -42.280-146.880 285.730  1.00 94.17           H  
ATOM   3112  HE1 MET A 295     -39.864-147.866 281.960  1.00103.61           H  
ATOM   3113  HE2 MET A 295     -41.110-148.868 282.715  1.00103.61           H  
ATOM   3114  HE3 MET A 295     -41.565-147.404 281.830  1.00103.61           H  
ATOM   3115  N   TYR A 296     -45.346-143.480 283.943  1.00 91.06           N  
ANISOU 3115  N   TYR A 296    12023  14542   8034    436    667   1847
ATOM   3116  CA  TYR A 296     -46.230-142.499 283.313  1.00 95.03           C  
ANISOU 3116  CA  TYR A 296    12575  15208   8323    567    605   2269
ATOM   3117  C   TYR A 296     -45.734-141.060 283.522  1.00 92.08           C  
ANISOU 3117  C   TYR A 296    12350  14491   8146    558    709   2703
ATOM   3118  O   TYR A 296     -45.699-140.310 282.551  1.00 94.09           O  
ANISOU 3118  O   TYR A 296    12639  14940   8169    577    765   3098
ATOM   3119  CB  TYR A 296     -47.689-142.695 283.795  1.00 97.66           C  
ANISOU 3119  CB  TYR A 296    12897  15501   8708    741    401   2222
ATOM   3120  CG  TYR A 296     -48.670-141.624 283.343  1.00103.37           C  
ANISOU 3120  CG  TYR A 296    13675  16309   9294    917    317   2671
ATOM   3121  CD1 TYR A 296     -48.907-140.486 284.146  1.00105.20           C  
ANISOU 3121  CD1 TYR A 296    14045  16090   9835   1013    314   2976
ATOM   3122  CD2 TYR A 296     -49.313-141.744 282.095  1.00108.74           C  
ANISOU 3122  CD2 TYR A 296    14257  17522   9538    998    233   2780
ATOM   3123  CE1 TYR A 296     -49.756-139.460 283.688  1.00109.38           C  
ANISOU 3123  CE1 TYR A 296    14622  16668  10270   1198    234   3395
ATOM   3124  CE2 TYR A 296     -50.169-140.723 281.641  1.00112.90           C  
ANISOU 3124  CE2 TYR A 296    14823  18136   9938   1182    144   3215
ATOM   3125  CZ  TYR A 296     -50.381-139.575 282.431  1.00113.52           C  
ANISOU 3125  CZ  TYR A 296    15047  17730  10357   1289    145   3529
ATOM   3126  OH  TYR A 296     -51.191-138.578 281.975  1.00117.41           O  
ANISOU 3126  OH  TYR A 296    15577  18281  10753   1496     54   3970
ATOM   3127  H   TYR A 296     -45.746-143.996 284.717  1.00 91.06           H  
ATOM   3128  HA  TYR A 296     -46.213-142.699 282.240  1.00 95.03           H  
ATOM   3129  HB3 TYR A 296     -47.723-142.726 284.883  1.00 97.66           H  
ATOM   3130  HB2 TYR A 296     -48.058-143.667 283.464  1.00 97.66           H  
ATOM   3131  HD1 TYR A 296     -48.421-140.388 285.105  1.00105.20           H  
ATOM   3132  HD2 TYR A 296     -49.139-142.611 281.475  1.00108.74           H  
ATOM   3133  HE1 TYR A 296     -49.923-138.587 284.302  1.00109.38           H  
ATOM   3134  HE2 TYR A 296     -50.649-140.819 280.679  1.00112.90           H  
ATOM   3135  HH  TYR A 296     -51.605-138.800 281.138  1.00117.41           H  
ATOM   3136  N   ILE A 297     -45.353-140.707 284.762  1.00 87.47           N  
ANISOU 3136  N   ILE A 297    11852  13395   7987    523    736   2637
ATOM   3137  CA  ILE A 297     -44.849-139.377 285.118  1.00 87.16           C  
ANISOU 3137  CA  ILE A 297    11954  12974   8191    501    832   3002
ATOM   3138  C   ILE A 297     -43.504-139.047 284.437  1.00 93.45           C  
ANISOU 3138  C   ILE A 297    12745  13889   8875    314   1038   3158
ATOM   3139  O   ILE A 297     -43.333-137.913 283.994  1.00 98.16           O  
ANISOU 3139  O   ILE A 297    13430  14424   9442    303   1123   3593
ATOM   3140  CB  ILE A 297     -44.749-139.182 286.663  1.00 82.68           C  
ANISOU 3140  CB  ILE A 297    11454  11877   8085    489    811   2820
ATOM   3141  CG1 ILE A 297     -46.163-139.153 287.292  1.00 81.08           C  
ANISOU 3141  CG1 ILE A 297    11265  11558   7986    685    624   2754
ATOM   3142  CG2 ILE A 297     -43.964-137.927 287.115  1.00 83.90           C  
ANISOU 3142  CG2 ILE A 297    11735  11627   8517    413    938   3115
ATOM   3143  CD1 ILE A 297     -46.187-139.355 288.816  1.00 76.47           C  
ANISOU 3143  CD1 ILE A 297    10716  10550   7791    672    591   2503
ATOM   3144  H   ILE A 297     -45.429-141.375 285.518  1.00 87.47           H  
ATOM   3145  HA  ILE A 297     -45.577-138.653 284.744  1.00 87.16           H  
ATOM   3146  HB  ILE A 297     -44.228-140.052 287.067  1.00 82.68           H  
ATOM   3147 HG13 ILE A 297     -46.805-139.900 286.834  1.00 81.08           H  
ATOM   3148 HG12 ILE A 297     -46.646-138.211 287.043  1.00 81.08           H  
ATOM   3149 HG21 ILE A 297     -44.006-137.795 288.196  1.00 83.90           H  
ATOM   3150 HG22 ILE A 297     -42.908-137.981 286.853  1.00 83.90           H  
ATOM   3151 HG23 ILE A 297     -44.376-137.023 286.665  1.00 83.90           H  
ATOM   3152 HD11 ILE A 297     -46.881-140.148 289.095  1.00 76.47           H  
ATOM   3153 HD12 ILE A 297     -45.207-139.619 289.213  1.00 76.47           H  
ATOM   3154 HD13 ILE A 297     -46.510-138.443 289.316  1.00 76.47           H  
ATOM   3155  N   LEU A 298     -42.609-140.045 284.315  1.00 95.65           N  
ANISOU 3155  N   LEU A 298    12911  14335   9096    166   1125   2813
ATOM   3156  CA  LEU A 298     -41.337-139.941 283.594  1.00 98.48           C  
ANISOU 3156  CA  LEU A 298    13231  14861   9326    -18   1330   2922
ATOM   3157  C   LEU A 298     -41.527-139.734 282.080  1.00101.64           C  
ANISOU 3157  C   LEU A 298    13598  15766   9257      4   1369   3222
ATOM   3158  O   LEU A 298     -40.846-138.879 281.515  1.00104.72           O  
ANISOU 3158  O   LEU A 298    14044  16172   9572    -78   1508   3622
ATOM   3159  CB  LEU A 298     -40.473-141.189 283.879  1.00 97.68           C  
ANISOU 3159  CB  LEU A 298    12991  14875   9249   -143   1398   2453
ATOM   3160  CG  LEU A 298     -39.887-141.242 285.309  1.00 96.49           C  
ANISOU 3160  CG  LEU A 298    12858  14266   9537   -176   1368   2174
ATOM   3161  CD1 LEU A 298     -39.319-142.637 285.620  1.00 94.89           C  
ANISOU 3161  CD1 LEU A 298    12506  14212   9336   -256   1408   1719
ATOM   3162  CD2 LEU A 298     -38.860-140.128 285.577  1.00 98.06           C  
ANISOU 3162  CD2 LEU A 298    13152  14074  10034   -292   1489   2420
ATOM   3163  H   LEU A 298     -42.817-140.949 284.718  1.00 95.65           H  
ATOM   3164  HA  LEU A 298     -40.817-139.058 283.970  1.00 98.48           H  
ATOM   3165  HB3 LEU A 298     -39.646-141.244 283.169  1.00 97.68           H  
ATOM   3166  HB2 LEU A 298     -41.077-142.078 283.692  1.00 97.68           H  
ATOM   3167  HG  LEU A 298     -40.700-141.074 286.012  1.00 96.49           H  
ATOM   3168 HD11 LEU A 298     -39.332-142.832 286.693  1.00 94.89           H  
ATOM   3169 HD12 LEU A 298     -39.896-143.428 285.142  1.00 94.89           H  
ATOM   3170 HD13 LEU A 298     -38.291-142.734 285.273  1.00 94.89           H  
ATOM   3171 HD21 LEU A 298     -37.954-140.507 286.050  1.00 98.06           H  
ATOM   3172 HD22 LEU A 298     -38.557-139.618 284.662  1.00 98.06           H  
ATOM   3173 HD23 LEU A 298     -39.282-139.376 286.244  1.00 98.06           H  
ATOM   3174  N   TRP A 299     -42.476-140.470 281.468  1.00104.50           N  
ANISOU 3174  N   TRP A 299    13859  16558   9290    105   1248   3033
ATOM   3175  CA  TRP A 299     -42.899-140.304 280.071  1.00112.36           C  
ANISOU 3175  CA  TRP A 299    14810  18084   9799    151   1250   3309
ATOM   3176  C   TRP A 299     -43.480-138.905 279.806  1.00115.16           C  
ANISOU 3176  C   TRP A 299    15309  18278  10170    268   1215   3891
ATOM   3177  O   TRP A 299     -43.093-138.258 278.832  1.00121.68           O  
ANISOU 3177  O   TRP A 299    16162  19309  10762    212   1334   4302
ATOM   3178  CB  TRP A 299     -43.910-141.421 279.702  1.00115.49           C  
ANISOU 3178  CB  TRP A 299    15082  18890   9910    265   1079   2987
ATOM   3179  CG  TRP A 299     -44.499-141.422 278.313  1.00124.67           C  
ANISOU 3179  CG  TRP A 299    16172  20666  10530    326   1048   3218
ATOM   3180  CD1 TRP A 299     -45.348-140.495 277.805  1.00129.69           C  
ANISOU 3180  CD1 TRP A 299    16885  21399  10994    457    985   3738
ATOM   3181  CD2 TRP A 299     -44.318-142.407 277.248  1.00129.21           C  
ANISOU 3181  CD2 TRP A 299    16574  21856  10663    270   1066   2921
ATOM   3182  NE1 TRP A 299     -45.657-140.804 276.499  1.00134.06           N  
ANISOU 3182  NE1 TRP A 299    17321  22613  11005    482    959   3803
ATOM   3183  CE2 TRP A 299     -45.062-141.981 276.104  1.00134.07           C  
ANISOU 3183  CE2 TRP A 299    17166  22954  10821    362   1011   3290
ATOM   3184  CE3 TRP A 299     -43.608-143.625 277.130  1.00129.06           C  
ANISOU 3184  CE3 TRP A 299    16414  22026  10597    158   1124   2373
ATOM   3185  CZ2 TRP A 299     -45.092-142.717 274.907  1.00137.87           C  
ANISOU 3185  CZ2 TRP A 299    17482  23959  10942    322    987   3031
ATOM   3186  CZ3 TRP A 299     -43.641-144.379 275.938  1.00132.85           C  
ANISOU 3186  CZ3 TRP A 299    16734  23155  10586    132   1133   2177
ATOM   3187  CH2 TRP A 299     -44.379-143.926 274.827  1.00136.98           C  
ANISOU 3187  CH2 TRP A 299    17233  24049  10763    206   1057   2485
ATOM   3188  H   TRP A 299     -42.986-141.160 282.004  1.00104.50           H  
ATOM   3189  HA  TRP A 299     -42.018-140.421 279.438  1.00112.36           H  
ATOM   3190  HB3 TRP A 299     -44.747-141.409 280.399  1.00115.49           H  
ATOM   3191  HB2 TRP A 299     -43.428-142.388 279.851  1.00115.49           H  
ATOM   3192  HD1 TRP A 299     -45.718-139.636 278.345  1.00129.69           H  
ATOM   3193  HE1 TRP A 299     -46.268-140.233 275.932  1.00134.06           H  
ATOM   3194  HE3 TRP A 299     -43.034-143.989 277.969  1.00129.06           H  
ATOM   3195  HZ2 TRP A 299     -45.664-142.364 274.061  1.00137.87           H  
ATOM   3196  HZ3 TRP A 299     -43.093-145.308 275.875  1.00132.85           H  
ATOM   3197  HH2 TRP A 299     -44.396-144.506 273.916  1.00136.98           H  
ATOM   3198  N   LYS A 300     -44.413-138.487 280.679  1.00113.75           N  
ANISOU 3198  N   LYS A 300    15218  17731  10272    435   1056   3937
ATOM   3199  CA  LYS A 300     -45.152-137.229 280.603  1.00116.00           C  
ANISOU 3199  CA  LYS A 300    15632  17841  10603    589   1001   4466
ATOM   3200  C   LYS A 300     -44.217-136.013 280.714  1.00117.55           C  
ANISOU 3200  C   LYS A 300    15962  17660  11042    459   1189   4844
ATOM   3201  O   LYS A 300     -44.328-135.099 279.899  1.00120.98           O  
ANISOU 3201  O   LYS A 300    16468  18179  11321    494   1240   5359
ATOM   3202  CB  LYS A 300     -46.236-137.232 281.704  1.00114.93           C  
ANISOU 3202  CB  LYS A 300    15549  17342  10779    784    814   4368
ATOM   3203  CG  LYS A 300     -47.328-136.155 281.584  1.00118.82           C  
ANISOU 3203  CG  LYS A 300    16130  17752  11264   1011    706   4853
ATOM   3204  CD  LYS A 300     -48.334-136.432 280.455  1.00122.36           C  
ANISOU 3204  CD  LYS A 300    16456  18777  11259   1179    538   4889
ATOM   3205  CE  LYS A 300     -49.626-135.612 280.617  1.00126.33           C  
ANISOU 3205  CE  LYS A 300    17029  19178  11793   1443    404   5346
ATOM   3206  NZ  LYS A 300     -50.597-135.900 279.548  1.00128.36           N1+
ANISOU 3206  NZ  LYS A 300    17136  19938  11697   1616    198   5262
ATOM   3207  H   LYS A 300     -44.676-139.100 281.440  1.00113.75           H  
ATOM   3208  HA  LYS A 300     -45.639-137.196 279.627  1.00116.00           H  
ATOM   3209  HB3 LYS A 300     -45.759-137.155 282.682  1.00114.93           H  
ATOM   3210  HB2 LYS A 300     -46.748-138.193 281.706  1.00114.93           H  
ATOM   3211  HG3 LYS A 300     -46.884-135.167 281.458  1.00118.82           H  
ATOM   3212  HG2 LYS A 300     -47.865-136.119 282.529  1.00118.82           H  
ATOM   3213  HD3 LYS A 300     -48.574-137.497 280.427  1.00122.36           H  
ATOM   3214  HD2 LYS A 300     -47.868-136.197 279.497  1.00122.36           H  
ATOM   3215  HE3 LYS A 300     -49.406-134.544 280.619  1.00126.33           H  
ATOM   3216  HE2 LYS A 300     -50.095-135.840 281.575  1.00126.33           H  
ATOM   3217  HZ1 LYS A 300     -50.838-136.880 279.565  1.00128.36           H  
ATOM   3218  HZ2 LYS A 300     -51.431-135.347 279.694  1.00128.36           H  
ATOM   3219  HZ3 LYS A 300     -50.194-135.668 278.651  1.00128.36           H  
ATOM   3220  N   ALA A 301     -43.283-136.058 281.681  1.00115.74           N  
ANISOU 3220  N   ALA A 301    15763  17020  11195    301   1294   4603
ATOM   3221  CA  ALA A 301     -42.251-135.045 281.900  1.00120.22           C  
ANISOU 3221  CA  ALA A 301    16443  17207  12027    148   1476   4917
ATOM   3222  C   ALA A 301     -41.244-134.932 280.744  1.00122.42           C  
ANISOU 3222  C   ALA A 301    16663  17878  11973    -42   1675   5134
ATOM   3223  O   ALA A 301     -40.868-133.810 280.407  1.00128.50           O  
ANISOU 3223  O   ALA A 301    17533  18504  12788   -117   1805   5610
ATOM   3224  CB  ALA A 301     -41.525-135.334 283.223  1.00120.53           C  
ANISOU 3224  CB  ALA A 301    16494  16779  12521     17   1527   4558
ATOM   3225  H   ALA A 301     -43.262-136.848 282.313  1.00115.74           H  
ATOM   3226  HA  ALA A 301     -42.752-134.081 281.997  1.00120.22           H  
ATOM   3227  HB1 ALA A 301     -40.750-134.593 283.422  1.00120.53           H  
ATOM   3228  HB2 ALA A 301     -42.219-135.311 284.063  1.00120.53           H  
ATOM   3229  HB3 ALA A 301     -41.049-136.316 283.213  1.00120.53           H  
ATOM   3230  N   HIS A 302     -40.853-136.072 280.143  1.00119.51           N  
ANISOU 3230  N   HIS A 302    16129  18003  11275   -124   1710   4790
ATOM   3231  CA  HIS A 302     -39.936-136.139 279.001  1.00124.87           C  
ANISOU 3231  CA  HIS A 302    16724  19100  11620   -313   1914   4936
ATOM   3232  C   HIS A 302     -40.483-135.451 277.736  1.00132.59           C  
ANISOU 3232  C   HIS A 302    17745  20438  12196   -233   1918   5489
ATOM   3233  O   HIS A 302     -39.719-134.767 277.055  1.00137.54           O  
ANISOU 3233  O   HIS A 302    18404  21093  12762   -386   2086   5811
ATOM   3234  CB  HIS A 302     -39.550-137.610 278.720  1.00123.21           C  
ANISOU 3234  CB  HIS A 302    16317  19361  11135   -378   1931   4409
ATOM   3235  CG  HIS A 302     -38.719-137.820 277.475  1.00127.60           C  
ANISOU 3235  CG  HIS A 302    16758  20470  11254   -534   2122   4524
ATOM   3236  ND1 HIS A 302     -37.430-137.333 277.341  1.00130.73           N  
ANISOU 3236  ND1 HIS A 302    17130  20798  11744   -770   2363   4626
ATOM   3237  CD2 HIS A 302     -39.016-138.419 276.270  1.00132.04           C  
ANISOU 3237  CD2 HIS A 302    17208  21693  11267   -495   2113   4542
ATOM   3238  CE1 HIS A 302     -37.021-137.637 276.106  1.00134.77           C  
ANISOU 3238  CE1 HIS A 302    17520  21904  11781   -867   2502   4710
ATOM   3239  NE2 HIS A 302     -37.932-138.295 275.399  1.00135.85           N  
ANISOU 3239  NE2 HIS A 302    17612  22423  11580   -695   2328   4596
ATOM   3240  H   HIS A 302     -41.200-136.958 280.485  1.00119.51           H  
ATOM   3241  HA  HIS A 302     -39.026-135.606 279.283  1.00124.87           H  
ATOM   3242  HB3 HIS A 302     -40.446-138.224 278.631  1.00123.21           H  
ATOM   3243  HB2 HIS A 302     -38.993-138.010 279.569  1.00123.21           H  
ATOM   3244  HD1 HIS A 302     -36.905-136.822 278.036  1.00130.73           H  
ATOM   3245  HD2 HIS A 302     -39.929-138.907 275.957  1.00132.04           H  
ATOM   3246  HE1 HIS A 302     -36.050-137.368 275.719  1.00134.77           H  
ATOM   3247  N   SER A 303     -41.783-135.638 277.452  1.00133.89           N  
ANISOU 3247  N   SER A 303    17903  20833  12138      2   1707   5531
ATOM   3248  CA  SER A 303     -42.464-135.051 276.295  1.00141.85           C  
ANISOU 3248  CA  SER A 303    18936  22068  12893     91   1630   5852
ATOM   3249  C   SER A 303     -42.522-133.512 276.340  1.00147.09           C  
ANISOU 3249  C   SER A 303    19792  22214  13881    105   1667   6363
ATOM   3250  O   SER A 303     -42.346-132.875 275.302  1.00153.05           O  
ANISOU 3250  O   SER A 303    20583  23071  14498     24   1754   6680
ATOM   3251  CB  SER A 303     -43.879-135.648 276.177  1.00144.28           C  
ANISOU 3251  CB  SER A 303    19177  22656  12986    339   1371   5718
ATOM   3252  OG  SER A 303     -43.818-136.962 275.661  1.00144.97           O  
ANISOU 3252  OG  SER A 303    19077  23305  12701    298   1345   5274
ATOM   3253  H   SER A 303     -42.345-136.219 278.059  1.00133.89           H  
ATOM   3254  HA  SER A 303     -41.899-135.317 275.399  1.00141.85           H  
ATOM   3255  HB3 SER A 303     -44.494-135.058 275.495  1.00144.28           H  
ATOM   3256  HB2 SER A 303     -44.390-135.653 277.141  1.00144.28           H  
ATOM   3257  HG  SER A 303     -43.442-137.537 276.333  1.00144.97           H  
ATOM   3258  N   HIS A 304     -42.738-132.958 277.545  1.00145.71           N  
ANISOU 3258  N   HIS A 304    19741  21472  14149    206   1604   6432
ATOM   3259  CA  HIS A 304     -42.821-131.520 277.804  1.00149.90           C  
ANISOU 3259  CA  HIS A 304    20457  21455  15044    236   1622   6856
ATOM   3260  C   HIS A 304     -41.462-130.849 278.081  1.00151.58           C  
ANISOU 3260  C   HIS A 304    20743  21316  15533    -44   1870   6982
ATOM   3261  O   HIS A 304     -41.424-129.620 278.130  1.00155.65           O  
ANISOU 3261  O   HIS A 304    21412  21382  16344    -64   1909   7324
ATOM   3262  CB  HIS A 304     -43.796-131.287 278.975  1.00148.36           C  
ANISOU 3262  CB  HIS A 304    20354  20772  15242    456   1461   6827
ATOM   3263  CG  HIS A 304     -45.211-131.727 278.688  1.00149.34           C  
ANISOU 3263  CG  HIS A 304    20400  21204  15139    730   1214   6711
ATOM   3264  ND1 HIS A 304     -45.870-132.673 279.451  1.00154.53           N  
ANISOU 3264  ND1 HIS A 304    21049  22105  15561    890   1081   6966
ATOM   3265  CD2 HIS A 304     -46.107-131.351 277.712  1.00145.80           C  
ANISOU 3265  CD2 HIS A 304    19867  20861  14668    864   1077   6362
ATOM   3266  CE1 HIS A 304     -47.079-132.843 278.912  1.00153.45           C  
ANISOU 3266  CE1 HIS A 304    20812  22218  15272   1103    873   6764
ATOM   3267  NE2 HIS A 304     -47.295-132.071 277.854  1.00147.85           N  
ANISOU 3267  NE2 HIS A 304    20060  21428  14688   1088    866   6395
ATOM   3268  H   HIS A 304     -42.861-133.558 278.349  1.00145.71           H  
ATOM   3269  HA  HIS A 304     -43.233-131.024 276.922  1.00149.90           H  
ATOM   3270  HB3 HIS A 304     -43.834-130.227 279.231  1.00148.36           H  
ATOM   3271  HB2 HIS A 304     -43.437-131.804 279.867  1.00148.36           H  
ATOM   3272  HD1 HIS A 304     -45.488-133.176 280.239  1.00154.53           H  
ATOM   3273  HD2 HIS A 304     -45.985-130.631 276.915  1.00145.80           H  
ATOM   3274  HE1 HIS A 304     -47.803-133.544 279.294  1.00153.45           H  
ATOM   3275  N   ALA A 305     -40.384-131.636 278.262  1.00145.38           N  
ANISOU 3275  N   ALA A 305    19841  20726  14672   -264   2036   6698
ATOM   3276  CA  ALA A 305     -39.034-131.145 278.558  1.00140.78           C  
ANISOU 3276  CA  ALA A 305    19296  19818  14374   -545   2273   6777
ATOM   3277  C   ALA A 305     -38.422-130.313 277.419  1.00143.19           C  
ANISOU 3277  C   ALA A 305    19655  20223  14529   -684   2399   7148
ATOM   3278  O   ALA A 305     -37.916-129.222 277.681  1.00146.63           O  
ANISOU 3278  O   ALA A 305    20236  20172  15307   -786   2484   7439
ATOM   3279  CB  ALA A 305     -38.116-132.326 278.916  1.00137.11           C  
ANISOU 3279  CB  ALA A 305    18654  19624  13818   -735   2417   6372
ATOM   3280  H   ALA A 305     -40.492-132.640 278.217  1.00145.38           H  
ATOM   3281  HA  ALA A 305     -39.104-130.501 279.437  1.00140.78           H  
ATOM   3282  HB1 ALA A 305     -37.097-131.994 279.113  1.00137.11           H  
ATOM   3283  HB2 ALA A 305     -38.467-132.841 279.809  1.00137.11           H  
ATOM   3284  HB3 ALA A 305     -38.064-133.054 278.107  1.00137.11           H  
ATOM   3285  N   VAL A 306     -38.501-130.842 276.188  1.00140.25           N  
ANISOU 3285  N   VAL A 306    19165  20475  13649   -694   2413   7129
ATOM   3286  CA  VAL A 306     -38.028-130.192 274.968  1.00143.37           C  
ANISOU 3286  CA  VAL A 306    19591  21048  13836   -828   2544   7470
ATOM   3287  C   VAL A 306     -39.227-129.596 274.217  1.00147.38           C  
ANISOU 3287  C   VAL A 306    20186  21645  14165   -590   2359   7815
ATOM   3288  O   VAL A 306     -40.204-130.305 273.965  1.00147.47           O  
ANISOU 3288  O   VAL A 306    20117  22007  13909   -370   2163   7664
ATOM   3289  CB  VAL A 306     -37.291-131.212 274.048  1.00142.34           C  
ANISOU 3289  CB  VAL A 306    19261  21561  13261   -990   2689   7225
ATOM   3290  CG1 VAL A 306     -37.090-130.766 272.582  1.00148.80           C  
ANISOU 3290  CG1 VAL A 306    20107  22610  13820  -1099   2810   7597
ATOM   3291  CG2 VAL A 306     -35.937-131.605 274.665  1.00139.61           C  
ANISOU 3291  CG2 VAL A 306    18814  21111  13120  -1231   2884   6906
ATOM   3292  H   VAL A 306     -38.959-131.734 276.062  1.00140.25           H  
ATOM   3293  HA  VAL A 306     -37.331-129.388 275.214  1.00143.37           H  
ATOM   3294  HB  VAL A 306     -37.889-132.124 274.011  1.00142.34           H  
ATOM   3295 HG11 VAL A 306     -36.417-131.438 272.050  1.00148.80           H  
ATOM   3296 HG12 VAL A 306     -38.029-130.764 272.027  1.00148.80           H  
ATOM   3297 HG13 VAL A 306     -36.673-129.763 272.523  1.00148.80           H  
ATOM   3298 HG21 VAL A 306     -35.434-132.364 274.064  1.00139.61           H  
ATOM   3299 HG22 VAL A 306     -35.272-130.744 274.735  1.00139.61           H  
ATOM   3300 HG23 VAL A 306     -36.058-132.015 275.667  1.00139.61           H  
ATOM   3301  N   MET A 337     -38.116-129.338 283.173  1.00164.30           N  
ANISOU 3301  N   MET A 337    24998  17545  19885  -3968  -4311   2026
ATOM   3302  CA  MET A 337     -37.527-130.679 282.981  1.00161.57           C  
ANISOU 3302  CA  MET A 337    24503  17636  19251  -4016  -3727   1850
ATOM   3303  C   MET A 337     -37.708-131.493 284.284  1.00159.30           C  
ANISOU 3303  C   MET A 337    23486  17640  19401  -3474  -3320   1602
ATOM   3304  O   MET A 337     -38.126-132.650 284.203  1.00158.62           O  
ANISOU 3304  O   MET A 337    23178  17730  19360  -3319  -3135   1503
ATOM   3305  CB  MET A 337     -36.038-130.640 282.560  1.00  0.00           C  
ATOM   3306  CG  MET A 337     -35.774-129.871 281.257  1.00  0.00           C  
ATOM   3307  SD  MET A 337     -34.050-129.932 280.705  1.00  0.00           S  
ATOM   3308  CE  MET A 337     -34.198-128.964 279.180  1.00  0.00           C  
ATOM   3309  H1  MET A 337     -38.015-128.786 282.333  1.00164.30           H  
ATOM   3310  H2  MET A 337     -39.111-129.409 283.333  1.00164.30           H  
ATOM   3311  HB2 MET A 337     -35.436-130.192 283.352  1.00  0.00           H  
ATOM   3312  HB3 MET A 337     -35.665-131.659 282.440  1.00  0.00           H  
ATOM   3313  HG2 MET A 337     -36.405-130.264 280.460  1.00  0.00           H  
ATOM   3314  HG3 MET A 337     -36.049-128.824 281.380  1.00  0.00           H  
ATOM   3315  HE1 MET A 337     -33.229-128.889 278.687  1.00  0.00           H  
ATOM   3316  HE2 MET A 337     -34.900-129.439 278.494  1.00  0.00           H  
ATOM   3317  HE3 MET A 337     -34.554-127.958 279.400  1.00  0.00           H  
ATOM   3318  HA  MET A 337     -38.081-131.190 282.190  1.00161.57           H  
ATOM   3319  N   ASP A 338     -37.346-130.897 285.440  1.00157.24           N  
ANISOU 3319  N   ASP A 338    22899  17408  19437  -3215  -3197   1506
ATOM   3320  CA  ASP A 338     -37.363-131.494 286.783  1.00153.82           C  
ANISOU 3320  CA  ASP A 338    21849  17223  19375  -2745  -2820   1277
ATOM   3321  C   ASP A 338     -36.501-132.769 286.847  1.00149.78           C  
ANISOU 3321  C   ASP A 338    21157  17161  18593  -2783  -2228   1101
ATOM   3322  O   ASP A 338     -37.007-133.850 287.149  1.00146.65           O  
ANISOU 3322  O   ASP A 338    20429  16914  18377  -2507  -2055    986
ATOM   3323  CB  ASP A 338     -38.790-131.711 287.366  1.00156.43           C  
ANISOU 3323  CB  ASP A 338    21858  17339  20238  -2338  -3115   1264
ATOM   3324  CG  ASP A 338     -39.716-130.481 287.404  1.00161.84           C  
ANISOU 3324  CG  ASP A 338    22545  17587  21359  -2182  -3618   1354
ATOM   3325  OD1 ASP A 338     -39.200-129.342 287.459  1.00163.48           O  
ANISOU 3325  OD1 ASP A 338    22919  17705  21489  -2305  -3664   1391
ATOM   3326  OD2 ASP A 338     -40.940-130.708 287.530  1.00162.96           O1-
ANISOU 3326  OD2 ASP A 338    22498  17460  21959  -1933  -3969   1374
ATOM   3327  H   ASP A 338     -37.052-129.932 285.400  1.00157.24           H  
ATOM   3328  HA  ASP A 338     -36.857-130.774 287.429  1.00153.82           H  
ATOM   3329  HB3 ASP A 338     -38.700-132.041 288.400  1.00156.43           H  
ATOM   3330  HB2 ASP A 338     -39.300-132.502 286.813  1.00156.43           H  
ATOM   3331  N   ILE A 339     -35.205-132.622 286.523  1.00146.78           N  
ANISOU 3331  N   ILE A 339    20985  16980  17807  -3136  -1914   1070
ATOM   3332  CA  ILE A 339     -34.238-133.723 286.471  1.00142.27           C  
ANISOU 3332  CA  ILE A 339    20254  16796  17008  -3210  -1368    888
ATOM   3333  C   ILE A 339     -33.972-134.354 287.854  1.00138.82           C  
ANISOU 3333  C   ILE A 339    19248  16599  16898  -2775  -1048    688
ATOM   3334  O   ILE A 339     -33.817-135.571 287.930  1.00140.27           O  
ANISOU 3334  O   ILE A 339    19187  16992  17116  -2617   -788    561
ATOM   3335  CB  ILE A 339     -32.895-133.283 285.812  1.00142.84           C  
ANISOU 3335  CB  ILE A 339    20613  17001  16657  -3683  -1079    865
ATOM   3336  CG1 ILE A 339     -33.136-132.895 284.332  1.00146.88           C  
ANISOU 3336  CG1 ILE A 339    21779  17268  16760  -4176  -1376   1068
ATOM   3337  CG2 ILE A 339     -31.755-134.329 285.908  1.00142.64           C  
ANISOU 3337  CG2 ILE A 339    20334  17358  16507  -3719   -495    631
ATOM   3338  CD1 ILE A 339     -31.933-132.233 283.645  1.00149.45           C  
ANISOU 3338  CD1 ILE A 339    22421  17745  16618  -4707   -996   1014
ATOM   3339  H   ILE A 339     -34.861-131.710 286.259  1.00146.78           H  
ATOM   3340  HA  ILE A 339     -34.676-134.502 285.844  1.00142.27           H  
ATOM   3341  HB  ILE A 339     -32.553-132.386 286.331  1.00142.84           H  
ATOM   3342 HG13 ILE A 339     -33.982-132.214 284.252  1.00146.88           H  
ATOM   3343 HG12 ILE A 339     -33.421-133.785 283.769  1.00146.88           H  
ATOM   3344 HG21 ILE A 339     -30.862-134.000 285.378  1.00142.64           H  
ATOM   3345 HG22 ILE A 339     -31.442-134.507 286.937  1.00142.64           H  
ATOM   3346 HG23 ILE A 339     -32.059-135.284 285.479  1.00142.64           H  
ATOM   3347 HD11 ILE A 339     -32.263-131.548 282.864  1.00149.45           H  
ATOM   3348 HD12 ILE A 339     -31.330-131.660 284.349  1.00149.45           H  
ATOM   3349 HD13 ILE A 339     -31.288-132.977 283.177  1.00149.45           H  
ATOM   3350  N   GLU A 340     -33.981-133.533 288.919  1.00135.63           N  
ANISOU 3350  N   GLU A 340    18664  16149  16720  -2596  -1078    659
ATOM   3351  CA  GLU A 340     -33.854-133.990 290.304  1.00130.95           C  
ANISOU 3351  CA  GLU A 340    17610  15748  16395  -2222   -813    484
ATOM   3352  C   GLU A 340     -35.051-134.832 290.779  1.00124.41           C  
ANISOU 3352  C   GLU A 340    16536  14884  15852  -1867   -877    447
ATOM   3353  O   GLU A 340     -34.836-135.785 291.524  1.00119.62           O  
ANISOU 3353  O   GLU A 340    15630  14501  15318  -1661   -586    305
ATOM   3354  CB  GLU A 340     -33.587-132.788 291.238  1.00132.00           C  
ANISOU 3354  CB  GLU A 340    17677  15761  16714  -2107   -913    476
ATOM   3355  CG  GLU A 340     -32.285-132.011 290.920  1.00135.48           C  
ANISOU 3355  CG  GLU A 340    18310  16259  16906  -2451   -817    495
ATOM   3356  CD  GLU A 340     -30.992-132.843 291.007  1.00136.22           C  
ANISOU 3356  CD  GLU A 340    18207  16703  16846  -2557   -370    336
ATOM   3357  OE1 GLU A 340     -30.892-133.693 291.920  1.00134.65           O  
ANISOU 3357  OE1 GLU A 340    17658  16682  16822  -2263   -169    195
ATOM   3358  OE2 GLU A 340     -30.112-132.623 290.145  1.00138.48           O1-
ANISOU 3358  OE2 GLU A 340    18691  17068  16856  -2946   -220    343
ATOM   3359  H   GLU A 340     -34.112-132.542 288.784  1.00135.63           H  
ATOM   3360  HA  GLU A 340     -32.991-134.657 290.342  1.00130.95           H  
ATOM   3361  HB3 GLU A 340     -33.573-133.121 292.278  1.00132.00           H  
ATOM   3362  HB2 GLU A 340     -34.425-132.093 291.171  1.00132.00           H  
ATOM   3363  HG3 GLU A 340     -32.189-131.180 291.619  1.00135.48           H  
ATOM   3364  HG2 GLU A 340     -32.365-131.557 289.931  1.00135.48           H  
ATOM   3365  N   LEU A 341     -36.269-134.526 290.293  1.00122.39           N  
ANISOU 3365  N   LEU A 341    16397  14326  15781  -1802  -1277    573
ATOM   3366  CA  LEU A 341     -37.457-135.371 290.456  1.00117.08           C  
ANISOU 3366  CA  LEU A 341    15494  13601  15389  -1520  -1344    540
ATOM   3367  C   LEU A 341     -37.314-136.702 289.696  1.00113.94           C  
ANISOU 3367  C   LEU A 341    15141  13397  14753  -1638  -1172    520
ATOM   3368  O   LEU A 341     -37.621-137.745 290.270  1.00114.14           O  
ANISOU 3368  O   LEU A 341    14879  13575  14913  -1405   -960    407
ATOM   3369  CB  LEU A 341     -38.721-134.585 290.027  1.00118.61           C  
ANISOU 3369  CB  LEU A 341    15799  13396  15873  -1466  -1856    681
ATOM   3370  CG  LEU A 341     -40.043-135.385 289.917  1.00117.95           C  
ANISOU 3370  CG  LEU A 341    15579  13209  16026  -1310  -2026    697
ATOM   3371  CD1 LEU A 341     -40.474-135.984 291.270  1.00114.50           C  
ANISOU 3371  CD1 LEU A 341    14676  12871  15958   -920  -1760    517
ATOM   3372  CD2 LEU A 341     -41.155-134.528 289.277  1.00122.42           C  
ANISOU 3372  CD2 LEU A 341    16330  13342  16844  -1354  -2624    869
ATOM   3373  H   LEU A 341     -36.366-133.741 289.664  1.00122.39           H  
ATOM   3374  HA  LEU A 341     -37.555-135.606 291.517  1.00117.08           H  
ATOM   3375  HB3 LEU A 341     -38.533-134.160 289.047  1.00118.61           H  
ATOM   3376  HB2 LEU A 341     -38.862-133.735 290.696  1.00118.61           H  
ATOM   3377  HG  LEU A 341     -39.896-136.215 289.227  1.00117.95           H  
ATOM   3378 HD11 LEU A 341     -41.557-136.070 291.359  1.00114.50           H  
ATOM   3379 HD12 LEU A 341     -40.067-136.986 291.399  1.00114.50           H  
ATOM   3380 HD13 LEU A 341     -40.121-135.382 292.107  1.00114.50           H  
ATOM   3381 HD21 LEU A 341     -42.006-134.382 289.942  1.00122.42           H  
ATOM   3382 HD22 LEU A 341     -40.801-133.534 288.998  1.00122.42           H  
ATOM   3383 HD23 LEU A 341     -41.532-134.998 288.367  1.00122.42           H  
ATOM   3384  N   ALA A 342     -36.845-136.645 288.437  1.00113.21           N  
ANISOU 3384  N   ALA A 342    15438  13287  14288  -2022  -1250    622
ATOM   3385  CA  ALA A 342     -36.675-137.810 287.567  1.00112.70           C  
ANISOU 3385  CA  ALA A 342    15474  13370  13978  -2168  -1092    589
ATOM   3386  C   ALA A 342     -35.699-138.861 288.125  1.00108.45           C  
ANISOU 3386  C   ALA A 342    14629  13185  13392  -2055   -578    381
ATOM   3387  O   ALA A 342     -35.995-140.051 288.029  1.00109.58           O  
ANISOU 3387  O   ALA A 342    14615  13438  13583  -1919   -443    302
ATOM   3388  CB  ALA A 342     -36.265-137.353 286.160  1.00118.34           C  
ANISOU 3388  CB  ALA A 342    16721  14007  14237  -2663  -1194    706
ATOM   3389  H   ALA A 342     -36.624-135.746 288.028  1.00113.21           H  
ATOM   3390  HA  ALA A 342     -37.654-138.285 287.493  1.00112.70           H  
ATOM   3391  HB1 ALA A 342     -36.226-138.196 285.470  1.00118.34           H  
ATOM   3392  HB2 ALA A 342     -36.981-136.635 285.758  1.00118.34           H  
ATOM   3393  HB3 ALA A 342     -35.284-136.880 286.157  1.00118.34           H  
ATOM   3394  N   LYS A 343     -34.600-138.402 288.752  1.00103.72           N  
ANISOU 3394  N   LYS A 343    13938  12745  12727  -2111   -319    291
ATOM   3395  CA  LYS A 343     -33.639-139.229 289.485  1.00 99.89           C  
ANISOU 3395  CA  LYS A 343    13135  12553  12266  -1987    102     95
ATOM   3396  C   LYS A 343     -34.270-140.019 290.646  1.00 97.94           C  
ANISOU 3396  C   LYS A 343    12530  12342  12341  -1567    125     27
ATOM   3397  O   LYS A 343     -34.026-141.221 290.741  1.00 97.73           O  
ANISOU 3397  O   LYS A 343    12320  12478  12336  -1452    347    -86
ATOM   3398  CB  LYS A 343     -32.489-138.351 290.016  1.00100.88           C  
ANISOU 3398  CB  LYS A 343    13189  12787  12353  -2091    283     26
ATOM   3399  CG  LYS A 343     -31.470-137.913 288.954  1.00104.10           C  
ANISOU 3399  CG  LYS A 343    13913  13213  12428  -2549    388     44
ATOM   3400  CD  LYS A 343     -30.395-137.008 289.572  1.00106.28           C  
ANISOU 3400  CD  LYS A 343    14080  13557  12743  -2623    506     -9
ATOM   3401  CE  LYS A 343     -29.251-136.669 288.608  1.00111.33           C  
ANISOU 3401  CE  LYS A 343    14830  14343  13128  -3035    839   -112
ATOM   3402  NZ  LYS A 343     -28.246-135.809 289.259  1.00113.02           N1+
ANISOU 3402  NZ  LYS A 343    14814  14660  13468  -3055    990   -206
ATOM   3403  H   LYS A 343     -34.430-137.404 288.771  1.00103.72           H  
ATOM   3404  HA  LYS A 343     -33.227-139.952 288.778  1.00 99.89           H  
ATOM   3405  HB3 LYS A 343     -31.935-138.909 290.773  1.00100.88           H  
ATOM   3406  HB2 LYS A 343     -32.896-137.478 290.530  1.00100.88           H  
ATOM   3407  HG3 LYS A 343     -31.968-137.393 288.136  1.00104.10           H  
ATOM   3408  HG2 LYS A 343     -31.002-138.795 288.516  1.00104.10           H  
ATOM   3409  HD3 LYS A 343     -29.992-137.488 290.466  1.00106.28           H  
ATOM   3410  HD2 LYS A 343     -30.871-136.086 289.913  1.00106.28           H  
ATOM   3411  HE3 LYS A 343     -29.638-136.154 287.728  1.00111.33           H  
ATOM   3412  HE2 LYS A 343     -28.762-137.580 288.262  1.00111.33           H  
ATOM   3413  HZ1 LYS A 343     -28.688-134.950 289.562  1.00113.02           H  
ATOM   3414  HZ2 LYS A 343     -27.861-136.284 290.063  1.00113.02           H  
ATOM   3415  HZ3 LYS A 343     -27.507-135.592 288.606  1.00113.02           H  
ATOM   3416  N   THR A 344     -35.066-139.337 291.492  1.00 95.89           N  
ANISOU 3416  N   THR A 344    12183  11915  12337  -1350    -87     83
ATOM   3417  CA  THR A 344     -35.722-139.944 292.656  1.00 92.34           C  
ANISOU 3417  CA  THR A 344    11429  11490  12166   -997    -14      2
ATOM   3418  C   THR A 344     -36.821-140.957 292.277  1.00 88.60           C  
ANISOU 3418  C   THR A 344    10899  10984  11779   -894    -62     14
ATOM   3419  O   THR A 344     -36.921-141.973 292.962  1.00 87.18           O  
ANISOU 3419  O   THR A 344    10510  10940  11675   -715    138    -84
ATOM   3420  CB  THR A 344     -36.329-138.896 293.631  1.00 93.51           C  
ANISOU 3420  CB  THR A 344    11524  11433  12572   -826   -196     31
ATOM   3421  OG1 THR A 344     -37.447-138.206 293.101  1.00 97.92           O  
ANISOU 3421  OG1 THR A 344    12249  11716  13240   -887   -551    164
ATOM   3422  CG2 THR A 344     -35.305-137.896 294.184  1.00 93.65           C  
ANISOU 3422  CG2 THR A 344    11597  11483  12502   -921   -146     11
ATOM   3423  H   THR A 344     -35.221-138.350 291.347  1.00 95.89           H  
ATOM   3424  HA  THR A 344     -34.954-140.491 293.207  1.00 92.34           H  
ATOM   3425  HB  THR A 344     -36.719-139.439 294.494  1.00 93.51           H  
ATOM   3426  HG1 THR A 344     -37.192-137.783 292.277  1.00 97.92           H  
ATOM   3427 HG21 THR A 344     -35.780-137.157 294.831  1.00 93.65           H  
ATOM   3428 HG22 THR A 344     -34.549-138.411 294.778  1.00 93.65           H  
ATOM   3429 HG23 THR A 344     -34.781-137.365 293.395  1.00 93.65           H  
ATOM   3430  N   LEU A 345     -37.579-140.711 291.191  1.00 88.30           N  
ANISOU 3430  N   LEU A 345    11066  10746  11736  -1019   -362    142
ATOM   3431  CA  LEU A 345     -38.598-141.641 290.690  1.00 88.44           C  
ANISOU 3431  CA  LEU A 345    11035  10705  11863   -937   -459    162
ATOM   3432  C   LEU A 345     -37.984-142.940 290.156  1.00 87.11           C  
ANISOU 3432  C   LEU A 345    10890  10758  11449  -1036   -196     79
ATOM   3433  O   LEU A 345     -38.469-144.009 290.520  1.00 85.67           O  
ANISOU 3433  O   LEU A 345    10517  10643  11391   -857    -85     12
ATOM   3434  CB  LEU A 345     -39.481-140.978 289.611  1.00 91.70           C  
ANISOU 3434  CB  LEU A 345    11706  10830  12305  -1093   -902    330
ATOM   3435  CG  LEU A 345     -40.422-139.878 290.143  1.00 93.42           C  
ANISOU 3435  CG  LEU A 345    11820  10759  12918   -923  -1218    391
ATOM   3436  CD1 LEU A 345     -41.124-139.165 288.976  1.00 96.82           C  
ANISOU 3436  CD1 LEU A 345    12543  10872  13374  -1111  -1732    576
ATOM   3437  CD2 LEU A 345     -41.440-140.405 291.177  1.00 92.00           C  
ANISOU 3437  CD2 LEU A 345    11249  10559  13147   -586  -1115    284
ATOM   3438  H   LEU A 345     -37.452-139.853 290.670  1.00 88.30           H  
ATOM   3439  HA  LEU A 345     -39.225-141.922 291.536  1.00 88.44           H  
ATOM   3440  HB3 LEU A 345     -40.090-141.737 289.117  1.00 91.70           H  
ATOM   3441  HB2 LEU A 345     -38.841-140.561 288.831  1.00 91.70           H  
ATOM   3442  HG  LEU A 345     -39.812-139.134 290.650  1.00 93.42           H  
ATOM   3443 HD11 LEU A 345     -42.009-138.622 289.306  1.00 96.82           H  
ATOM   3444 HD12 LEU A 345     -40.457-138.437 288.512  1.00 96.82           H  
ATOM   3445 HD13 LEU A 345     -41.433-139.867 288.201  1.00 96.82           H  
ATOM   3446 HD21 LEU A 345     -42.465-140.129 290.928  1.00 92.00           H  
ATOM   3447 HD22 LEU A 345     -41.421-141.491 291.257  1.00 92.00           H  
ATOM   3448 HD23 LEU A 345     -41.230-140.003 292.168  1.00 92.00           H  
ATOM   3449  N   VAL A 346     -36.907-142.829 289.357  1.00 86.43           N  
ANISOU 3449  N   VAL A 346    11039  10774  11027  -1332    -75     67
ATOM   3450  CA  VAL A 346     -36.141-143.972 288.855  1.00 83.68           C  
ANISOU 3450  CA  VAL A 346    10697  10622  10475  -1434    221    -57
ATOM   3451  C   VAL A 346     -35.502-144.793 289.992  1.00 80.59           C  
ANISOU 3451  C   VAL A 346     9944  10427  10249  -1169    519   -214
ATOM   3452  O   VAL A 346     -35.573-146.019 289.936  1.00 81.85           O  
ANISOU 3452  O   VAL A 346     9986  10669  10443  -1064    655   -299
ATOM   3453  CB  VAL A 346     -35.044-143.533 287.839  1.00 82.95           C  
ANISOU 3453  CB  VAL A 346    10895  10598  10023  -1821    371    -85
ATOM   3454  CG1 VAL A 346     -34.003-144.617 287.477  1.00 83.38           C  
ANISOU 3454  CG1 VAL A 346    10900  10851   9929  -1908    743   -271
ATOM   3455  CG2 VAL A 346     -35.686-143.014 286.543  1.00 83.43           C
[truncated: 390,311 more chars]
