# Supplementary material for: Conformational Restriction of Designer Drugs Reveals Subtype-Selective and Biased CB2 Agonists with Neuroprotective Effects
Source: J Med Chem. 2025 Aug 12;68(16):17103–29. doi: 10.1021/acs.jmedchem.5c00604 (PMC12406204; doi:10.1021/acs.jmedchem.5c00604)
Supplement: Supplementary file 3 [file jm5c00604_si_003.zip › 17e_CB2_MMGBSA_3_flex.pdb]

TITLE     17e
REMARK   4      COMPLIES WITH FORMAT V. 3.0, 1-DEC-2006
REMARK 888
REMARK 888 WRITTEN BY MAESTRO (A PRODUCT OF SCHRODINGER, LLC)
ATOM      1  N   ALA A  19      15.683  -2.016 -63.106  1.00181.56           N  
ANISOU    1  N   ALA A  19    28610  27520  12853   7550   5207   5710
ATOM      2  CA  ALA A  19      15.530  -1.324 -61.815  1.00176.99           C  
ANISOU    2  CA  ALA A  19    27290  26989  12969   7402   5100   5988
ATOM      3  C   ALA A  19      14.439  -0.232 -61.998  1.00177.95           C  
ANISOU    3  C   ALA A  19    27174  27052  13385   6762   4474   5975
ATOM      4  O   ALA A  19      14.644   0.683 -62.803  1.00180.68           O  
ANISOU    4  O   ALA A  19    27528  27662  13459   6907   4645   6402
ATOM      5  CB  ALA A  19      16.848  -0.695 -61.326  1.00176.90           C  
ANISOU    5  CB  ALA A  19    26269  27372  13574   7422   5714   6695
ATOM      6  H1  ALA A  19      16.534  -2.558 -63.133  1.00181.56           H  
ATOM      7  H2  ALA A  19      14.918  -2.652 -63.282  1.00181.56           H  
ATOM      8  HA  ALA A  19      15.267  -2.055 -61.055  1.00176.99           H  
ATOM      9  HB1 ALA A  19      16.718  -0.197 -60.363  1.00176.90           H  
ATOM     10  HB2 ALA A  19      17.617  -1.457 -61.192  1.00176.90           H  
ATOM     11  HB3 ALA A  19      17.237   0.043 -62.030  1.00176.90           H  
ATOM     12  N   PRO A  20      13.303  -0.324 -61.260  1.00169.09           N  
ANISOU   12  N   PRO A  20    25842  25603  12802   6109   3789   5541
ATOM     13  CA  PRO A  20      12.258   0.725 -61.257  1.00166.27           C  
ANISOU   13  CA  PRO A  20    25260  25205  12710   5611   3246   5578
ATOM     14  C   PRO A  20      12.770   2.122 -60.818  1.00166.97           C  
ANISOU   14  C   PRO A  20    24493  25449  13500   5295   3480   6166
ATOM     15  O   PRO A  20      13.566   2.181 -59.878  1.00164.09           O  
ANISOU   15  O   PRO A  20    23553  25131  13662   5162   3805   6383
ATOM     16  CB  PRO A  20      11.223   0.197 -60.245  1.00163.21           C  
ANISOU   16  CB  PRO A  20    24891  24456  12665   5106   2549   4988
ATOM     17  CG  PRO A  20      11.400  -1.308 -60.250  1.00168.71           C  
ANISOU   17  CG  PRO A  20    26008  24951  13145   5348   2686   4586
ATOM     18  CD  PRO A  20      12.900  -1.465 -60.438  1.00166.66           C  
ANISOU   18  CD  PRO A  20    25505  24961  12855   5851   3509   5043
ATOM     19  HA  PRO A  20      11.816   0.709 -62.251  1.00166.27           H  
ATOM     20  HB3 PRO A  20      10.203   0.493 -60.496  1.00163.21           H  
ATOM     21  HB2 PRO A  20      11.432   0.571 -59.243  1.00163.21           H  
ATOM     22  HG3 PRO A  20      10.878  -1.731 -61.108  1.00168.71           H  
ATOM     23  HG2 PRO A  20      11.021  -1.794 -59.350  1.00168.71           H  
ATOM     24  HD2 PRO A  20      13.417  -1.407 -59.479  1.00166.66           H  
ATOM     25  HD3 PRO A  20      13.116  -2.429 -60.901  1.00166.66           H  
ATOM     26  N   PRO A  21      12.285   3.211 -61.466  1.00163.98           N  
ANISOU   26  N   PRO A  21    24055  25128  13122   5151   3295   6448
ATOM     27  CA  PRO A  21      12.551   4.601 -61.037  1.00161.79           C  
ANISOU   27  CA  PRO A  21    23114  24891  13470   4831   3518   7008
ATOM     28  C   PRO A  21      12.191   4.906 -59.573  1.00157.82           C  
ANISOU   28  C   PRO A  21    22084  24079  13801   4236   3218   6835
ATOM     29  O   PRO A  21      11.134   4.494 -59.094  1.00153.46           O  
ANISOU   29  O   PRO A  21    21634  23299  13374   4039   2729   6325
ATOM     30  CB  PRO A  21      11.714   5.461 -61.996  1.00166.78           C  
ANISOU   30  CB  PRO A  21    23980  25590  13797   4911   3358   7287
ATOM     31  CG  PRO A  21      11.552   4.610 -63.240  1.00175.90           C  
ANISOU   31  CG  PRO A  21    25903  26877  14055   5353   3175   6978
ATOM     32  CD  PRO A  21      11.484   3.191 -62.692  1.00168.89           C  
ANISOU   32  CD  PRO A  21    25247  25781  13142   5278   2878   6321
ATOM     33  HA  PRO A  21      13.612   4.789 -61.214  1.00161.79           H  
ATOM     34  HB3 PRO A  21      12.180   6.422 -62.215  1.00166.78           H  
ATOM     35  HB2 PRO A  21      10.732   5.670 -61.573  1.00166.78           H  
ATOM     36  HG3 PRO A  21      12.441   4.714 -63.863  1.00175.90           H  
ATOM     37  HG2 PRO A  21      10.685   4.883 -63.842  1.00175.90           H  
ATOM     38  HD2 PRO A  21      10.461   2.911 -62.441  1.00168.89           H  
ATOM     39  HD3 PRO A  21      11.861   2.495 -63.442  1.00168.89           H  
ATOM     40  N   MET A  22      13.100   5.637 -58.910  1.00152.84           N  
ANISOU   40  N   MET A  22    20913  23446  13712   3930   3508   7293
ATOM     41  CA  MET A  22      13.039   6.050 -57.507  1.00147.13           C  
ANISOU   41  CA  MET A  22    19758  22416  13729   3364   3293   7192
ATOM     42  C   MET A  22      11.797   6.892 -57.144  1.00147.97           C  
ANISOU   42  C   MET A  22    19958  22195  14070   3128   2864   7062
ATOM     43  O   MET A  22      11.299   6.779 -56.025  1.00143.06           O  
ANISOU   43  O   MET A  22    19197  21301  13859   2829   2561   6719
ATOM     44  CB  MET A  22      14.345   6.820 -57.213  1.00150.86           C  
ANISOU   44  CB  MET A  22    19730  22977  14612   3054   3676   7767
ATOM     45  CG  MET A  22      14.755   6.901 -55.739  1.00150.24           C  
ANISOU   45  CG  MET A  22    19259  22686  15140   2543   3518   7595
ATOM     46  SD  MET A  22      15.342   5.338 -55.040  1.00154.77           S  
ANISOU   46  SD  MET A  22    19477  23618  15708   2698   3821   7607
ATOM     47  CE  MET A  22      16.522   5.967 -53.822  1.00149.87           C  
ANISOU   47  CE  MET A  22    18264  22866  15815   1919   3731   7883
ATOM     48  H   MET A  22      13.936   5.917 -59.402  1.00152.84           H  
ATOM     49  HA  MET A  22      13.016   5.135 -56.911  1.00147.13           H  
ATOM     50  HB3 MET A  22      14.282   7.830 -57.623  1.00150.86           H  
ATOM     51  HB2 MET A  22      15.171   6.347 -57.748  1.00150.86           H  
ATOM     52  HG3 MET A  22      13.944   7.288 -55.123  1.00150.24           H  
ATOM     53  HG2 MET A  22      15.577   7.610 -55.668  1.00150.24           H  
ATOM     54  HE1 MET A  22      17.070   5.132 -53.390  1.00149.87           H  
ATOM     55  HE2 MET A  22      17.243   6.637 -54.289  1.00149.87           H  
ATOM     56  HE3 MET A  22      16.006   6.503 -53.026  1.00149.87           H  
ATOM     57  N   LYS A  23      11.315   7.702 -58.104  1.00147.90           N  
ANISOU   57  N   LYS A  23    20178  22233  13786   3315   2874   7381
ATOM     58  CA  LYS A  23      10.156   8.583 -57.958  1.00146.65           C  
ANISOU   58  CA  LYS A  23    20101  21810  13808   3217   2527   7363
ATOM     59  C   LYS A  23       8.795   7.859 -58.000  1.00148.87           C  
ANISOU   59  C   LYS A  23    20567  22124  13873   3339   2015   6868
ATOM     60  O   LYS A  23       7.821   8.428 -57.513  1.00146.88           O  
ANISOU   60  O   LYS A  23    20216  21668  13923   3213   1713   6785
ATOM     61  CB  LYS A  23      10.234   9.702 -59.022  1.00153.75           C  
ANISOU   61  CB  LYS A  23    21171  22757  14489   3403   2709   7929
ATOM     62  CG  LYS A  23      10.064   9.223 -60.478  1.00171.73           C  
ANISOU   62  CG  LYS A  23    23821  25433  15994   3891   2742   8034
ATOM     63  CD  LYS A  23      10.004  10.377 -61.492  1.00186.41           C  
ANISOU   63  CD  LYS A  23    25830  27315  17684   4063   2891   8624
ATOM     64  CE  LYS A  23       9.798   9.913 -62.947  1.00200.38           C  
ANISOU   64  CE  LYS A  23    28012  29500  18622   4557   2931   8766
ATOM     65  NZ  LYS A  23       8.486   9.271 -63.165  1.00208.32           N1+
ANISOU   65  NZ  LYS A  23    29318  30535  19301   4601   2279   8323
ATOM     66  H   LYS A  23      11.774   7.722 -59.003  1.00147.90           H  
ATOM     67  HA  LYS A  23      10.229   9.059 -56.980  1.00146.65           H  
ATOM     68  HB3 LYS A  23      11.177  10.240 -58.918  1.00153.75           H  
ATOM     69  HB2 LYS A  23       9.453  10.432 -58.807  1.00153.75           H  
ATOM     70  HG3 LYS A  23       9.150   8.640 -60.561  1.00171.73           H  
ATOM     71  HG2 LYS A  23      10.879   8.548 -60.742  1.00171.73           H  
ATOM     72  HD3 LYS A  23      10.932  10.946 -61.434  1.00186.41           H  
ATOM     73  HD2 LYS A  23       9.212  11.073 -61.210  1.00186.41           H  
ATOM     74  HE3 LYS A  23      10.585   9.217 -63.237  1.00200.38           H  
ATOM     75  HE2 LYS A  23       9.871  10.770 -63.617  1.00200.38           H  
ATOM     76  HZ1 LYS A  23       8.409   8.442 -62.587  1.00208.32           H  
ATOM     77  HZ2 LYS A  23       7.746   9.914 -62.921  1.00208.32           H  
ATOM     78  HZ3 LYS A  23       8.393   9.005 -64.135  1.00208.32           H  
ATOM     79  N   ASP A  24       8.734   6.644 -58.579  1.00146.54           N  
ANISOU   79  N   ASP A  24    20556  22072  13052   3575   1927   6569
ATOM     80  CA  ASP A  24       7.495   5.861 -58.730  1.00145.94           C  
ANISOU   80  CA  ASP A  24    20716  22035  12698   3594   1386   6112
ATOM     81  C   ASP A  24       6.967   5.288 -57.398  1.00143.76           C  
ANISOU   81  C   ASP A  24    20145  21526  12952   3245   1098   5713
ATOM     82  O   ASP A  24       5.783   4.963 -57.315  1.00142.99           O  
ANISOU   82  O   ASP A  24    20094  21445  12792   3150    599   5459
ATOM     83  CB  ASP A  24       7.597   4.738 -59.796  1.00151.54           C  
ANISOU   83  CB  ASP A  24    21956  22947  12674   3903   1414   5875
ATOM     84  CG  ASP A  24       7.935   5.160 -61.241  1.00168.24           C  
ANISOU   84  CG  ASP A  24    24513  25333  14079   4284   1482   6172
ATOM     85  OD1 ASP A  24       7.981   6.375 -61.543  1.00170.38           O  
ANISOU   85  OD1 ASP A  24    24627  25689  14422   4406   1870   6698
ATOM     86  OD2 ASP A  24       8.091   4.230 -62.061  1.00178.58           O1-
ANISOU   86  OD2 ASP A  24    26369  26751  14732   4434   1134   5889
ATOM     87  H   ASP A  24       9.571   6.224 -58.958  1.00146.54           H  
ATOM     88  HA  ASP A  24       6.722   6.553 -59.072  1.00145.94           H  
ATOM     89  HB3 ASP A  24       6.656   4.186 -59.835  1.00151.54           H  
ATOM     90  HB2 ASP A  24       8.362   4.025 -59.482  1.00151.54           H  
ATOM     91  N   TYR A  25       7.840   5.228 -56.386  1.00136.33           N  
ANISOU   91  N   TYR A  25    18878  20404  12517   3030   1391   5708
ATOM     92  CA  TYR A  25       7.517   4.852 -55.010  1.00131.36           C  
ANISOU   92  CA  TYR A  25    17973  19556  12380   2720   1194   5374
ATOM     93  C   TYR A  25       6.933   6.032 -54.196  1.00133.28           C  
ANISOU   93  C   TYR A  25    17939  19551  13149   2521   1160   5550
ATOM     94  O   TYR A  25       6.360   5.814 -53.129  1.00129.37           O  
ANISOU   94  O   TYR A  25    17234  18873  13048   2303   1025   5317
ATOM     95  CB  TYR A  25       8.797   4.300 -54.347  1.00130.44           C  
ANISOU   95  CB  TYR A  25    17720  19415  12425   2631   1498   5249
ATOM     96  CG  TYR A  25       9.363   3.033 -54.978  1.00134.54           C  
ANISOU   96  CG  TYR A  25    18595  20108  12414   2928   1584   5048
ATOM     97  CD1 TYR A  25       8.992   1.772 -54.468  1.00135.87           C  
ANISOU   97  CD1 TYR A  25    19014  20190  12421   2901   1233   4580
ATOM     98  CD2 TYR A  25      10.283   3.100 -56.049  1.00139.10           C  
ANISOU   98  CD2 TYR A  25    19309  20913  12630   3256   2041   5355
ATOM     99  CE1 TYR A  25       9.552   0.596 -55.002  1.00139.96           C  
ANISOU   99  CE1 TYR A  25    20025  20757  12395   3206   1326   4364
ATOM    100  CE2 TYR A  25      10.841   1.921 -56.584  1.00143.20           C  
ANISOU  100  CE2 TYR A  25    20263  21551  12594   3643   2196   5174
ATOM    101  CZ  TYR A  25      10.481   0.664 -56.056  1.00149.80           C  
ANISOU  101  CZ  TYR A  25    21461  22211  13245   3624   1833   4648
ATOM    102  OH  TYR A  25      11.037  -0.483 -56.545  1.00154.31           O  
ANISOU  102  OH  TYR A  25    22616  22791  13224   4030   1998   4436
ATOM    103  H   TYR A  25       8.795   5.503 -56.565  1.00136.33           H  
ATOM    104  HA  TYR A  25       6.764   4.060 -55.022  1.00131.36           H  
ATOM    105  HB3 TYR A  25       8.597   4.088 -53.295  1.00130.44           H  
ATOM    106  HB2 TYR A  25       9.574   5.066 -54.348  1.00130.44           H  
ATOM    107  HD1 TYR A  25       8.289   1.698 -53.650  1.00135.87           H  
ATOM    108  HD2 TYR A  25      10.585   4.055 -56.455  1.00139.10           H  
ATOM    109  HE1 TYR A  25       9.280  -0.359 -54.584  1.00139.96           H  
ATOM    110  HE2 TYR A  25      11.556   1.990 -57.391  1.00143.20           H  
ATOM    111  HH  TYR A  25      10.711  -1.284 -56.096  1.00154.31           H  
ATOM    112  N   MET A  26       7.092   7.266 -54.692  1.00132.85           N  
ANISOU  112  N   MET A  26    17953  19465  13062   2641   1306   5971
ATOM    113  CA  MET A  26       6.575   8.500 -54.101  1.00132.56           C  
ANISOU  113  CA  MET A  26    17819  19113  13436   2555   1336   6181
ATOM    114  C   MET A  26       5.184   8.776 -54.688  1.00141.66           C  
ANISOU  114  C   MET A  26    18996  20381  14447   2809   1009   6275
ATOM    115  O   MET A  26       5.087   9.269 -55.812  1.00145.42           O  
ANISOU  115  O   MET A  26    19643  21035  14574   3064   1001   6592
ATOM    116  CB  MET A  26       7.531   9.678 -54.400  1.00137.32           C  
ANISOU  116  CB  MET A  26    18527  19546  14100   2514   1715   6648
ATOM    117  CG  MET A  26       9.007   9.428 -54.079  1.00139.83           C  
ANISOU  117  CG  MET A  26    18731  19908  14489   2266   2022   6720
ATOM    118  SD  MET A  26      10.058  10.790 -54.635  1.00147.73           S  
ANISOU  118  SD  MET A  26    19812  20746  15572   2113   2408   7367
ATOM    119  CE  MET A  26      11.675  10.148 -54.157  1.00143.61           C  
ANISOU  119  CE  MET A  26    18958  20384  15224   1744   2655   7437
ATOM    120  H   MET A  26       7.538   7.373 -55.593  1.00132.85           H  
ATOM    121  HA  MET A  26       6.503   8.388 -53.017  1.00132.56           H  
ATOM    122  HB3 MET A  26       7.197  10.551 -53.837  1.00137.32           H  
ATOM    123  HB2 MET A  26       7.469   9.971 -55.449  1.00137.32           H  
ATOM    124  HG3 MET A  26       9.367   8.520 -54.563  1.00139.83           H  
ATOM    125  HG2 MET A  26       9.136   9.290 -53.007  1.00139.83           H  
ATOM    126  HE1 MET A  26      12.447  10.829 -54.512  1.00143.61           H  
ATOM    127  HE2 MET A  26      11.749  10.066 -53.073  1.00143.61           H  
ATOM    128  HE3 MET A  26      11.849   9.167 -54.600  1.00143.61           H  
ATOM    129  N   ILE A  27       4.133   8.418 -53.935  1.00138.43           N  
ANISOU  129  N   ILE A  27    18375  19937  14287   2751    732   6055
ATOM    130  CA  ILE A  27       2.744   8.529 -54.381  1.00142.20           C  
ANISOU  130  CA  ILE A  27    18736  20619  14673   2982    399   6238
ATOM    131  C   ILE A  27       1.980   9.407 -53.376  1.00148.20           C  
ANISOU  131  C   ILE A  27    19315  21098  15894   3080    508   6388
ATOM    132  O   ILE A  27       1.845   9.030 -52.212  1.00144.22           O  
ANISOU  132  O   ILE A  27    18633  20453  15713   2910    499   6120
ATOM    133  CB  ILE A  27       2.076   7.129 -54.511  1.00145.90           C  
ANISOU  133  CB  ILE A  27    19110  21462  14864   2885   -116   5971
ATOM    134  CG1 ILE A  27       2.775   6.277 -55.600  1.00147.16           C  
ANISOU  134  CG1 ILE A  27    19622  21777  14516   2831   -151   5734
ATOM    135  CG2 ILE A  27       0.562   7.188 -54.800  1.00151.46           C  
ANISOU  135  CG2 ILE A  27    19659  22501  15387   3097   -502   6314
ATOM    136  CD1 ILE A  27       2.672   4.769 -55.365  1.00150.97           C  
ANISOU  136  CD1 ILE A  27    20123  22231  15008   2571   -323   5256
ATOM    137  H   ILE A  27       4.277   8.001 -53.027  1.00138.43           H  
ATOM    138  HA  ILE A  27       2.685   9.010 -55.360  1.00142.20           H  
ATOM    139  HB  ILE A  27       2.206   6.612 -53.559  1.00145.90           H  
ATOM    140 HG13 ILE A  27       3.839   6.503 -55.656  1.00147.16           H  
ATOM    141 HG12 ILE A  27       2.382   6.528 -56.586  1.00147.16           H  
ATOM    142 HG21 ILE A  27       0.154   6.192 -54.960  1.00151.46           H  
ATOM    143 HG22 ILE A  27       0.005   7.633 -53.975  1.00151.46           H  
ATOM    144 HG23 ILE A  27       0.353   7.773 -55.696  1.00151.46           H  
ATOM    145 HD11 ILE A  27       3.174   4.236 -56.171  1.00150.97           H  
ATOM    146 HD12 ILE A  27       3.153   4.483 -54.429  1.00150.97           H  
ATOM    147 HD13 ILE A  27       1.637   4.430 -55.336  1.00150.97           H  
ATOM    148  N   LEU A  28       1.529  10.574 -53.863  1.00150.80           N  
ANISOU  148  N   LEU A  28    19751  21324  16220   3410    657   6840
ATOM    149  CA  LEU A  28       0.862  11.613 -53.085  1.00152.76           C  
ANISOU  149  CA  LEU A  28    19969  21253  16820   3666    851   7064
ATOM    150  C   LEU A  28      -0.345  12.121 -53.888  1.00162.34           C  
ANISOU  150  C   LEU A  28    21066  22733  17884   4150    727   7576
ATOM    151  O   LEU A  28      -0.165  12.908 -54.818  1.00165.59           O  
ANISOU  151  O   LEU A  28    21751  23036  18131   4383    907   7948
ATOM    152  CB  LEU A  28       1.843  12.782 -52.823  1.00153.32           C  
ANISOU  152  CB  LEU A  28    20458  20685  17111   3592   1310   7142
ATOM    153  CG  LEU A  28       3.099  12.473 -51.979  1.00155.96           C  
ANISOU  153  CG  LEU A  28    20958  20822  17478   3113   1468   6890
ATOM    154  CD1 LEU A  28       4.031  13.704 -51.974  1.00159.56           C  
ANISOU  154  CD1 LEU A  28    21822  20847  17958   3060   1797   7234
ATOM    155  CD2 LEU A  28       2.767  11.970 -50.556  1.00154.96           C  
ANISOU  155  CD2 LEU A  28    20745  20472  17659   2794   1482   6470
ATOM    156  H   LEU A  28       1.686  10.795 -54.836  1.00150.80           H  
ATOM    157  HA  LEU A  28       0.501  11.216 -52.135  1.00152.76           H  
ATOM    158  HB3 LEU A  28       1.292  13.598 -52.355  1.00153.32           H  
ATOM    159  HB2 LEU A  28       2.183  13.174 -53.783  1.00153.32           H  
ATOM    160  HG  LEU A  28       3.651  11.676 -52.477  1.00155.96           H  
ATOM    161 HD11 LEU A  28       4.941  13.497 -52.538  1.00159.56           H  
ATOM    162 HD12 LEU A  28       3.567  14.576 -52.436  1.00159.56           H  
ATOM    163 HD13 LEU A  28       4.332  14.009 -50.974  1.00159.56           H  
ATOM    164 HD21 LEU A  28       2.981  10.905 -50.465  1.00154.96           H  
ATOM    165 HD22 LEU A  28       3.348  12.472 -49.783  1.00154.96           H  
ATOM    166 HD23 LEU A  28       1.715  12.112 -50.307  1.00154.96           H  
ATOM    167  N   SER A  29      -1.555  11.683 -53.508  1.00160.08           N  
ANISOU  167  N   SER A  29    20339  22816  17670   4299    427   7661
ATOM    168  CA  SER A  29      -2.815  12.161 -54.081  1.00165.68           C  
ANISOU  168  CA  SER A  29    20799  23879  18273   4776    277   8231
ATOM    169  C   SER A  29      -3.325  13.401 -53.325  1.00171.21           C  
ANISOU  169  C   SER A  29    21614  24137  19300   5284    753   8574
ATOM    170  O   SER A  29      -4.283  13.306 -52.556  1.00172.03           O  
ANISOU  170  O   SER A  29    21363  24343  19657   5521    781   8689
ATOM    171  CB  SER A  29      -3.843  11.011 -54.110  1.00171.06           C  
ANISOU  171  CB  SER A  29    20892  25210  18892   4660   -288   8266
ATOM    172  OG  SER A  29      -3.558  10.144 -55.188  1.00180.88           O  
ANISOU  172  OG  SER A  29    22221  26796  19708   4270   -744   8009
ATOM    173  H   SER A  29      -1.629  11.007 -52.760  1.00160.08           H  
ATOM    174  HA  SER A  29      -2.659  12.480 -55.114  1.00165.68           H  
ATOM    175  HB3 SER A  29      -4.852  11.392 -54.269  1.00171.06           H  
ATOM    176  HB2 SER A  29      -3.858  10.453 -53.174  1.00171.06           H  
ATOM    177  HG  SER A  29      -3.677  10.631 -56.007  1.00180.88           H  
ATOM    178  N   GLY A  30      -2.666  14.546 -53.571  1.00168.18           N  
ANISOU  178  N   GLY A  30    21779  23229  18892   5440   1151   8736
ATOM    179  CA  GLY A  30      -3.068  15.859 -53.071  1.00170.81           C  
ANISOU  179  CA  GLY A  30    22483  22970  19446   5930   1645   9049
ATOM    180  C   GLY A  30      -2.863  15.962 -51.545  1.00170.31           C  
ANISOU  180  C   GLY A  30    22622  22368  19719   5881   1957   8715
ATOM    181  O   GLY A  30      -1.722  15.801 -51.111  1.00165.43           O  
ANISOU  181  O   GLY A  30    22380  21292  19184   5383   2078   8279
ATOM    182  H   GLY A  30      -1.868  14.522 -54.191  1.00168.18           H  
ATOM    183  HA3 GLY A  30      -4.085  16.048 -53.405  1.00170.81           H  
ATOM    184  HA2 GLY A  30      -2.443  16.613 -53.551  1.00170.81           H  
ATOM    185  N   PRO A  31      -3.917  16.255 -50.739  1.00168.70           N  
ANISOU  185  N   PRO A  31    22162  22248  19687   6419   2100   8962
ATOM    186  CA  PRO A  31      -3.830  16.463 -49.273  1.00166.48           C  
ANISOU  186  CA  PRO A  31    22170  21430  19653   6477   2456   8670
ATOM    187  C   PRO A  31      -3.138  15.403 -48.398  1.00161.14           C  
ANISOU  187  C   PRO A  31    21353  20784  19088   5807   2266   8030
ATOM    188  O   PRO A  31      -2.769  15.744 -47.275  1.00159.22           O  
ANISOU  188  O   PRO A  31    21530  19987  18980   5747   2559   7735
ATOM    189  CB  PRO A  31      -5.293  16.632 -48.834  1.00173.18           C  
ANISOU  189  CB  PRO A  31    22559  22635  20608   7234   2597   9160
ATOM    190  CG  PRO A  31      -5.985  17.215 -50.047  1.00183.43           C  
ANISOU  190  CG  PRO A  31    23623  24338  21735   7700   2487   9810
ATOM    191  CD  PRO A  31      -5.280  16.526 -51.207  1.00175.70           C  
ANISOU  191  CD  PRO A  31    22497  23737  20525   7055   1984   9599
ATOM    192  HA  PRO A  31      -3.308  17.411 -49.130  1.00166.48           H  
ATOM    193  HB3 PRO A  31      -5.399  17.266 -47.953  1.00173.18           H  
ATOM    194  HB2 PRO A  31      -5.739  15.663 -48.598  1.00173.18           H  
ATOM    195  HG3 PRO A  31      -5.792  18.287 -50.089  1.00183.43           H  
ATOM    196  HG2 PRO A  31      -7.066  17.067 -50.046  1.00183.43           H  
ATOM    197  HD2 PRO A  31      -5.765  15.578 -51.447  1.00175.70           H  
ATOM    198  HD3 PRO A  31      -5.324  17.172 -52.084  1.00175.70           H  
ATOM    199  N   GLN A  32      -2.965  14.161 -48.889  1.00152.29           N  
ANISOU  199  N   GLN A  32    19730  20260  17874   5323   1788   7815
ATOM    200  CA  GLN A  32      -2.313  13.084 -48.137  1.00145.43           C  
ANISOU  200  CA  GLN A  32    18739  19420  17100   4730   1618   7246
ATOM    201  C   GLN A  32      -0.798  13.276 -47.912  1.00144.90           C  
ANISOU  201  C   GLN A  32    19227  18811  17016   4234   1768   6877
ATOM    202  O   GLN A  32      -0.260  12.644 -47.004  1.00140.05           O  
ANISOU  202  O   GLN A  32    18623  18075  16514   3824   1743   6452
ATOM    203  CB  GLN A  32      -2.658  11.708 -48.738  1.00144.50           C  
ANISOU  203  CB  GLN A  32    18021  20014  16868   4406   1084   7134
ATOM    204  CG  GLN A  32      -2.076  11.423 -50.137  1.00155.18           C  
ANISOU  204  CG  GLN A  32    19384  21693  17884   4289    788   7258
ATOM    205  CD  GLN A  32      -2.384  10.014 -50.660  1.00167.92           C  
ANISOU  205  CD  GLN A  32    20616  23859  19327   3906    257   7035
ATOM    206  OE1 GLN A  32      -1.549   9.410 -51.328  1.00160.43           O  
ANISOU  206  OE1 GLN A  32    19859  22876  18221   3501    151   6647
ATOM    207  NE2 GLN A  32      -3.581   9.486 -50.395  1.00159.82           N  
ANISOU  207  NE2 GLN A  32    19064  23348  18312   4025    -91   7314
ATOM    208  H   GLN A  32      -3.290  13.935 -49.818  1.00152.29           H  
ATOM    209  HA  GLN A  32      -2.768  13.094 -47.147  1.00145.43           H  
ATOM    210  HB3 GLN A  32      -3.744  11.599 -48.748  1.00144.50           H  
ATOM    211  HB2 GLN A  32      -2.292  10.951 -48.047  1.00144.50           H  
ATOM    212  HG3 GLN A  32      -0.992  11.548 -50.127  1.00155.18           H  
ATOM    213  HG2 GLN A  32      -2.462  12.150 -50.849  1.00155.18           H  
ATOM    214 HE22 GLN A  32      -3.809   8.560 -50.727  1.00159.82           H  
ATOM    215 HE21 GLN A  32      -4.260   9.999 -49.851  1.00159.82           H  
ATOM    216  N   LYS A  33      -0.149  14.169 -48.685  1.00143.50           N  
ANISOU  216  N   LYS A  33    19481  18327  16714   4272   1926   7106
ATOM    217  CA  LYS A  33       1.224  14.624 -48.435  1.00141.60           C  
ANISOU  217  CA  LYS A  33    19723  17596  16482   3783   2072   6912
ATOM    218  C   LYS A  33       1.317  15.438 -47.131  1.00145.81           C  
ANISOU  218  C   LYS A  33    20836  17375  17189   3784   2390   6785
ATOM    219  O   LYS A  33       2.236  15.217 -46.347  1.00142.53           O  
ANISOU  219  O   LYS A  33    20625  16676  16853   3251   2383   6444
ATOM    220  CB  LYS A  33       1.748  15.415 -49.659  1.00  0.00           C  
ATOM    221  CG  LYS A  33       1.182  16.839 -49.842  1.00  0.00           C  
ATOM    222  CD  LYS A  33       1.468  17.434 -51.225  1.00  0.00           C  
ATOM    223  CE  LYS A  33       0.881  18.848 -51.366  1.00  0.00           C  
ATOM    224  NZ  LYS A  33       1.167  19.431 -52.689  1.00  0.00           N1+
ATOM    225  H   LYS A  33      -0.652  14.648 -49.420  1.00143.50           H  
ATOM    226  HA  LYS A  33       1.852  13.740 -48.313  1.00141.60           H  
ATOM    227  HB2 LYS A  33       2.833  15.495 -49.586  1.00  0.00           H  
ATOM    228  HB3 LYS A  33       1.557  14.828 -50.554  1.00  0.00           H  
ATOM    229  HG2 LYS A  33       0.108  16.842 -49.663  1.00  0.00           H  
ATOM    230  HG3 LYS A  33       1.615  17.499 -49.088  1.00  0.00           H  
ATOM    231  HD2 LYS A  33       2.547  17.454 -51.391  1.00  0.00           H  
ATOM    232  HD3 LYS A  33       1.048  16.778 -51.990  1.00  0.00           H  
ATOM    233  HE2 LYS A  33      -0.200  18.822 -51.221  1.00  0.00           H  
ATOM    234  HE3 LYS A  33       1.292  19.505 -50.599  1.00  0.00           H  
ATOM    235  HZ1 LYS A  33       0.765  18.849 -53.410  1.00  0.00           H  
ATOM    236  HZ2 LYS A  33       0.769  20.358 -52.743  1.00  0.00           H  
ATOM    237  HZ3 LYS A  33       2.167  19.487 -52.822  1.00  0.00           H  
ATOM    238  N   THR A  34       0.333  16.327 -46.917  1.00146.77           N  
ANISOU  238  N   THR A  34    21254  17179  17335   4411   2668   7080
ATOM    239  CA  THR A  34       0.213  17.189 -45.745  1.00149.23           C  
ANISOU  239  CA  THR A  34    22284  16696  17720   4544   3013   6964
ATOM    240  C   THR A  34      -0.317  16.426 -44.513  1.00150.28           C  
ANISOU  240  C   THR A  34    22168  16979  17953   4636   3024   6651
ATOM    241  O   THR A  34       0.036  16.792 -43.393  1.00151.12           O  
ANISOU  241  O   THR A  34    22880  16473  18065   4569   3239   6397
ATOM    242  CB  THR A  34      -0.723  18.392 -46.038  1.00164.20           C  
ANISOU  242  CB  THR A  34    24730  18106  19553   5255   3387   7436
ATOM    243  OG1 THR A  34      -0.264  19.070 -47.194  1.00164.85           O  
ANISOU  243  OG1 THR A  34    24690  18415  19530   5312   3298   7837
ATOM    244  CG2 THR A  34      -0.845  19.427 -44.904  1.00166.96           C  
ANISOU  244  CG2 THR A  34    26176  17381  19882   5148   3709   7295
ATOM    245  H   THR A  34      -0.393  16.436 -47.610  1.00146.77           H  
ATOM    246  HA  THR A  34       1.204  17.577 -45.507  1.00149.23           H  
ATOM    247  HB  THR A  34      -1.723  18.023 -46.269  1.00164.20           H  
ATOM    248  HG1 THR A  34      -0.741  19.900 -47.269  1.00164.85           H  
ATOM    249 HG21 THR A  34      -1.428  20.293 -45.222  1.00166.96           H  
ATOM    250 HG22 THR A  34      -1.350  19.014 -44.031  1.00166.96           H  
ATOM    251 HG23 THR A  34       0.134  19.784 -44.586  1.00166.96           H  
ATOM    252  N   ALA A  35      -1.102  15.355 -44.742  1.00143.57           N  
ANISOU  252  N   ALA A  35    20470  16927  17152   4739   2768   6675
ATOM    253  CA  ALA A  35      -1.564  14.423 -43.713  1.00140.65           C  
ANISOU  253  CA  ALA A  35    19735  16810  16895   4778   2746   6445
ATOM    254  C   ALA A  35      -0.409  13.612 -43.104  1.00138.86           C  
ANISOU  254  C   ALA A  35    19556  16498  16708   4029   2553   5909
ATOM    255  O   ALA A  35      -0.355  13.491 -41.883  1.00137.37           O  
ANISOU  255  O   ALA A  35    19585  16051  16560   3988   2691   5644
ATOM    256  CB  ALA A  35      -2.635  13.488 -44.291  1.00140.69           C  
ANISOU  256  CB  ALA A  35    18835  17672  16947   4986   2460   6696
ATOM    257  H   ALA A  35      -1.367  15.135 -45.692  1.00143.57           H  
ATOM    258  HA  ALA A  35      -2.032  15.011 -42.922  1.00140.65           H  
ATOM    259  HB1 ALA A  35      -3.120  12.917 -43.499  1.00140.69           H  
ATOM    260  HB2 ALA A  35      -3.412  14.048 -44.813  1.00140.69           H  
ATOM    261  HB3 ALA A  35      -2.206  12.770 -44.990  1.00140.69           H  
ATOM    262  N   VAL A  36       0.516  13.122 -43.948  1.00132.65           N  
ANISOU  262  N   VAL A  36    18581  15944  15876   3491   2263   5789
ATOM    263  CA  VAL A  36       1.756  12.475 -43.511  1.00128.19           C  
ANISOU  263  CA  VAL A  36    18005  15359  15342   2819   2094   5384
ATOM    264  C   VAL A  36       2.737  13.476 -42.867  1.00135.40           C  
ANISOU  264  C   VAL A  36    19678  15529  16240   2520   2284   5276
ATOM    265  O   VAL A  36       3.418  13.099 -41.916  1.00133.22           O  
ANISOU  265  O   VAL A  36    19575  15046  15995   2177   2261   4959
ATOM    266  CB  VAL A  36       2.455  11.712 -44.677  1.00129.07           C  
ANISOU  266  CB  VAL A  36    17732  15942  15367   2474   1818   5380
ATOM    267  CG1 VAL A  36       3.906  11.252 -44.402  1.00125.37           C  
ANISOU  267  CG1 VAL A  36    17265  15439  14931   1862   1724   5076
ATOM    268  CG2 VAL A  36       1.621  10.485 -45.092  1.00127.35           C  
ANISOU  268  CG2 VAL A  36    16903  16375  15111   2661   1551   5409
ATOM    269  H   VAL A  36       0.402  13.245 -44.945  1.00132.65           H  
ATOM    270  HA  VAL A  36       1.493  11.744 -42.743  1.00128.19           H  
ATOM    271  HB  VAL A  36       2.492  12.381 -45.539  1.00129.07           H  
ATOM    272 HG11 VAL A  36       4.295  10.664 -45.233  1.00125.37           H  
ATOM    273 HG12 VAL A  36       4.593  12.088 -44.270  1.00125.37           H  
ATOM    274 HG13 VAL A  36       3.960  10.635 -43.504  1.00125.37           H  
ATOM    275 HG21 VAL A  36       2.056   9.986 -45.958  1.00127.35           H  
ATOM    276 HG22 VAL A  36       1.564   9.755 -44.284  1.00127.35           H  
ATOM    277 HG23 VAL A  36       0.601  10.760 -45.356  1.00127.35           H  
ATOM    278  N   ALA A  37       2.766  14.731 -43.354  1.00137.57           N  
ANISOU  278  N   ALA A  37    20445  15378  16446   2647   2452   5565
ATOM    279  CA  ALA A  37       3.601  15.804 -42.812  1.00141.66           C  
ANISOU  279  CA  ALA A  37    21798  15097  16930   2315   2593   5526
ATOM    280  C   ALA A  37       3.247  16.170 -41.361  1.00148.79           C  
ANISOU  280  C   ALA A  37    23330  15416  17787   2514   2805   5292
ATOM    281  O   ALA A  37       4.156  16.263 -40.540  1.00150.10           O  
ANISOU  281  O   ALA A  37    24081  15049  17899   1980   2754   5056
ATOM    282  CB  ALA A  37       3.515  17.047 -43.710  1.00147.57           C  
ANISOU  282  CB  ALA A  37    22966  15489  17613   2553   2768   5945
ATOM    283  H   ALA A  37       2.189  14.971 -44.148  1.00137.57           H  
ATOM    284  HA  ALA A  37       4.633  15.448 -42.833  1.00141.66           H  
ATOM    285  HB1 ALA A  37       4.317  17.749 -43.479  1.00147.57           H  
ATOM    286  HB2 ALA A  37       3.601  16.785 -44.762  1.00147.57           H  
ATOM    287  HB3 ALA A  37       2.573  17.579 -43.583  1.00147.57           H  
ATOM    288  N   VAL A  38       1.945  16.345 -41.069  1.00146.68           N  
ANISOU  288  N   VAL A  38    22950  15271  17512   3276   3039   5392
ATOM    289  CA  VAL A  38       1.458  16.716 -39.739  1.00149.74           C  
ANISOU  289  CA  VAL A  38    23965  15132  17796   3617   3334   5212
ATOM    290  C   VAL A  38       1.435  15.532 -38.746  1.00149.61           C  
ANISOU  290  C   VAL A  38    23535  15491  17818   3364   3181   4844
ATOM    291  O   VAL A  38       1.634  15.768 -37.556  1.00150.71           O  
ANISOU  291  O   VAL A  38    24315  15129  17817   3169   3255   4536
ATOM    292  CB  VAL A  38       0.056  17.394 -39.808  1.00158.89           C  
ANISOU  292  CB  VAL A  38    25303  16165  18902   4653   3775   5595
ATOM    293  CG1 VAL A  38      -1.106  16.449 -40.166  1.00156.22           C  
ANISOU  293  CG1 VAL A  38    23901  16751  18705   5144   3729   5851
ATOM    294  CG2 VAL A  38      -0.293  18.171 -38.524  1.00164.14           C  
ANISOU  294  CG2 VAL A  38    26979  16027  19361   5050   4189   5431
ATOM    295  H   VAL A  38       1.249  16.261 -41.798  1.00146.68           H  
ATOM    296  HA  VAL A  38       2.153  17.454 -39.333  1.00149.74           H  
ATOM    297  HB  VAL A  38       0.111  18.132 -40.609  1.00158.89           H  
ATOM    298 HG11 VAL A  38      -2.025  17.009 -40.341  1.00156.22           H  
ATOM    299 HG12 VAL A  38      -0.890  15.894 -41.074  1.00156.22           H  
ATOM    300 HG13 VAL A  38      -1.312  15.730 -39.373  1.00156.22           H  
ATOM    301 HG21 VAL A  38      -1.222  18.729 -38.646  1.00164.14           H  
ATOM    302 HG22 VAL A  38      -0.422  17.510 -37.667  1.00164.14           H  
ATOM    303 HG23 VAL A  38       0.487  18.891 -38.275  1.00164.14           H  
ATOM    304  N   LEU A  39       1.224  14.296 -39.234  1.00141.55           N  
ANISOU  304  N   LEU A  39    21528  15303  16951   3320   2943   4871
ATOM    305  CA  LEU A  39       1.175  13.093 -38.399  1.00137.32           C  
ANISOU  305  CA  LEU A  39    20558  15143  16474   3106   2803   4581
ATOM    306  C   LEU A  39       2.576  12.547 -38.088  1.00137.41           C  
ANISOU  306  C   LEU A  39    20564  15155  16490   2268   2485   4246
ATOM    307  O   LEU A  39       2.905  12.428 -36.912  1.00136.93           O  
ANISOU  307  O   LEU A  39    20876  14811  16339   2019   2491   3961
ATOM    308  CB  LEU A  39       0.292  12.010 -39.058  1.00134.63           C  
ANISOU  308  CB  LEU A  39    19251  15615  16289   3373   2663   4769
ATOM    309  CG  LEU A  39      -1.224  12.306 -39.023  1.00143.60           C  
ANISOU  309  CG  LEU A  39    20162  16945  17455   4193   2953   5160
ATOM    310  CD1 LEU A  39      -1.997  11.343 -39.951  1.00142.53           C  
ANISOU  310  CD1 LEU A  39    19118  17587  17449   4277   2666   5459
ATOM    311  CD2 LEU A  39      -1.788  12.318 -37.585  1.00147.12           C  
ANISOU  311  CD2 LEU A  39    20666  17350  17885   4479   3215   5058
ATOM    312  H   LEU A  39       1.059  14.167 -40.223  1.00141.55           H  
ATOM    313  HA  LEU A  39       0.725  13.356 -37.440  1.00137.32           H  
ATOM    314  HB3 LEU A  39       0.461  11.046 -38.576  1.00134.63           H  
ATOM    315  HB2 LEU A  39       0.618  11.884 -40.090  1.00134.63           H  
ATOM    316  HG  LEU A  39      -1.372  13.306 -39.430  1.00143.60           H  
ATOM    317 HD11 LEU A  39      -2.591  11.901 -40.675  1.00142.53           H  
ATOM    318 HD12 LEU A  39      -1.328  10.698 -40.521  1.00142.53           H  
ATOM    319 HD13 LEU A  39      -2.677  10.686 -39.410  1.00142.53           H  
ATOM    320 HD21 LEU A  39      -2.706  11.740 -37.484  1.00147.12           H  
ATOM    321 HD22 LEU A  39      -1.077  11.915 -36.862  1.00147.12           H  
ATOM    322 HD23 LEU A  39      -2.020  13.338 -37.276  1.00147.12           H  
ATOM    323  N   CYS A  40       3.365  12.213 -39.126  1.00131.59           N  
ANISOU  323  N   CYS A  40    19407  14764  15828   1880   2225   4320
ATOM    324  CA  CYS A  40       4.658  11.525 -39.005  1.00128.65           C  
ANISOU  324  CA  CYS A  40    18865  14535  15480   1171   1955   4135
ATOM    325  C   CYS A  40       5.735  12.364 -38.290  1.00136.05           C  
ANISOU  325  C   CYS A  40    20508  14862  16323    640   1928   4029
ATOM    326  O   CYS A  40       6.518  11.799 -37.528  1.00134.31           O  
ANISOU  326  O   CYS A  40    20210  14722  16098    128   1731   3830
ATOM    327  CB  CYS A  40       5.168  11.025 -40.375  1.00127.15           C  
ANISOU  327  CB  CYS A  40    18179  14802  15329   1037   1797   4326
ATOM    328  SG  CYS A  40       6.547   9.851 -40.233  1.00127.39           S  
ANISOU  328  SG  CYS A  40    17762  15241  15400    405   1543   4183
ATOM    329  H   CYS A  40       3.047  12.386 -40.071  1.00131.59           H  
ATOM    330  HA  CYS A  40       4.476  10.643 -38.387  1.00128.65           H  
ATOM    331  HB3 CYS A  40       5.484  11.863 -40.993  1.00127.15           H  
ATOM    332  HB2 CYS A  40       4.375  10.523 -40.922  1.00127.15           H  
ATOM    333  HG  CYS A  40       7.425  10.725 -39.732  1.00127.39           H  
ATOM    334  N   THR A  41       5.741  13.690 -38.522  1.00137.92           N  
ANISOU  334  N   THR A  41    21447  14483  16471    733   2095   4185
ATOM    335  CA  THR A  41       6.671  14.615 -37.867  1.00142.28           C  
ANISOU  335  CA  THR A  41    22792  14359  16907    139   2011   4101
ATOM    336  C   THR A  41       6.327  14.835 -36.380  1.00148.86           C  
ANISOU  336  C   THR A  41    24282  14729  17551    202   2089   3764
ATOM    337  O   THR A  41       7.243  14.868 -35.560  1.00149.65           O  
ANISOU  337  O   THR A  41    24731  14586  17544   -467   1842   3567
ATOM    338  CB  THR A  41       6.721  16.001 -38.565  1.00155.29           C  
ANISOU  338  CB  THR A  41    25045  15442  18517    177   2152   4397
ATOM    339  OG1 THR A  41       7.039  15.826 -39.933  1.00152.07           O  
ANISOU  339  OG1 THR A  41    23986  15561  18233    355   2155   4724
ATOM    340  CG2 THR A  41       7.740  16.997 -37.980  1.00158.89           C  
ANISOU  340  CG2 THR A  41    26143  15321  18906   -692   1932   4404
ATOM    341  H   THR A  41       5.062  14.096 -39.149  1.00137.92           H  
ATOM    342  HA  THR A  41       7.671  14.178 -37.917  1.00142.28           H  
ATOM    343  HB  THR A  41       5.735  16.464 -38.516  1.00155.29           H  
ATOM    344  HG1 THR A  41       6.267  15.470 -40.379  1.00152.07           H  
ATOM    345 HG21 THR A  41       7.789  17.904 -38.583  1.00158.89           H  
ATOM    346 HG22 THR A  41       7.478  17.304 -36.968  1.00158.89           H  
ATOM    347 HG23 THR A  41       8.741  16.565 -37.951  1.00158.89           H  
ATOM    348  N   LEU A  42       5.024  14.940 -36.059  1.00147.05           N  
ANISOU  348  N   LEU A  42    24191  14428  17254   1012   2428   3740
ATOM    349  CA  LEU A  42       4.520  15.107 -34.695  1.00150.04           C  
ANISOU  349  CA  LEU A  42    25211  14402  17397   1251   2608   3459
ATOM    350  C   LEU A  42       4.719  13.840 -33.847  1.00151.19           C  
ANISOU  350  C   LEU A  42    24772  15098  17575    987   2402   3214
ATOM    351  O   LEU A  42       5.269  13.939 -32.752  1.00152.72           O  
ANISOU  351  O   LEU A  42    25503  14972  17551    575   2267   2933
ATOM    352  CB  LEU A  42       3.039  15.547 -34.752  1.00152.99           C  
ANISOU  352  CB  LEU A  42    25784  14640  17705   2296   3109   3635
ATOM    353  CG  LEU A  42       2.373  15.881 -33.396  1.00162.87           C  
ANISOU  353  CG  LEU A  42    28016  15252  18615   2729   3456   3420
ATOM    354  CD1 LEU A  42       3.049  17.080 -32.697  1.00170.77           C  
ANISOU  354  CD1 LEU A  42    30352  15191  19343   2699   3608   3384
ATOM    355  CD2 LEU A  42       0.852  16.081 -33.569  1.00165.92           C  
ANISOU  355  CD2 LEU A  42    28033  15979  19030   3779   3927   3668
ATOM    356  H   LEU A  42       4.324  14.881 -36.785  1.00147.05           H  
ATOM    357  HA  LEU A  42       5.100  15.908 -34.233  1.00150.04           H  
ATOM    358  HB3 LEU A  42       2.468  14.755 -35.239  1.00152.99           H  
ATOM    359  HB2 LEU A  42       2.956  16.421 -35.398  1.00152.99           H  
ATOM    360  HG  LEU A  42       2.487  15.018 -32.739  1.00162.87           H  
ATOM    361 HD11 LEU A  42       3.654  16.739 -31.855  1.00170.77           H  
ATOM    362 HD12 LEU A  42       3.711  17.627 -33.370  1.00170.77           H  
ATOM    363 HD13 LEU A  42       2.333  17.799 -32.302  1.00170.77           H  
ATOM    364 HD21 LEU A  42       0.527  17.094 -33.331  1.00165.92           H  
ATOM    365 HD22 LEU A  42       0.525  15.883 -34.591  1.00165.92           H  
ATOM    366 HD23 LEU A  42       0.297  15.403 -32.920  1.00165.92           H  
ATOM    367  N   LEU A  43       4.295  12.681 -34.382  1.00143.53           N  
ANISOU  367  N   LEU A  43    22763  14922  16849   1192   2347   3328
ATOM    368  CA  LEU A  43       4.413  11.367 -33.745  1.00139.24           C  
ANISOU  368  CA  LEU A  43    21620  14912  16373    996   2174   3150
ATOM    369  C   LEU A  43       5.867  10.911 -33.576  1.00141.57           C  
ANISOU  369  C   LEU A  43    21766  15340  16684    156   1777   3022
ATOM    370  O   LEU A  43       6.164  10.309 -32.551  1.00140.07           O  
ANISOU  370  O   LEU A  43    21569  15246  16403   -100   1648   2816
ATOM    371  CB  LEU A  43       3.620  10.310 -34.549  1.00135.06           C  
ANISOU  371  CB  LEU A  43    20126  15103  16089   1362   2177   3327
ATOM    372  CG  LEU A  43       2.085  10.435 -34.428  1.00141.98           C  
ANISOU  372  CG  LEU A  43    20864  16094  16989   2152   2514   3518
ATOM    373  CD1 LEU A  43       1.372   9.645 -35.547  1.00140.16           C  
ANISOU  373  CD1 LEU A  43    19839  16439  16975   2379   2415   3806
ATOM    374  CD2 LEU A  43       1.590  10.049 -33.015  1.00143.93           C  
ANISOU  374  CD2 LEU A  43    20988  16510  17188   2306   2624   3383
ATOM    375  H   LEU A  43       3.852  12.688 -35.292  1.00143.53           H  
ATOM    376  HA  LEU A  43       3.986  11.447 -32.744  1.00139.24           H  
ATOM    377  HB3 LEU A  43       3.905   9.302 -34.238  1.00135.06           H  
ATOM    378  HB2 LEU A  43       3.915  10.382 -35.596  1.00135.06           H  
ATOM    379  HG  LEU A  43       1.824  11.483 -34.580  1.00141.98           H  
ATOM    380 HD11 LEU A  43       0.595   8.978 -35.174  1.00140.16           H  
ATOM    381 HD12 LEU A  43       0.889  10.327 -36.247  1.00140.16           H  
ATOM    382 HD13 LEU A  43       2.065   9.032 -36.124  1.00140.16           H  
ATOM    383 HD21 LEU A  43       0.832   9.266 -33.027  1.00143.93           H  
ATOM    384 HD22 LEU A  43       2.399   9.686 -32.381  1.00143.93           H  
ATOM    385 HD23 LEU A  43       1.151  10.911 -32.513  1.00143.93           H  
ATOM    386  N   GLY A  44       6.742  11.208 -34.553  1.00138.69           N  
ANISOU  386  N   GLY A  44    21245  15026  16425   -225   1610   3206
ATOM    387  CA  GLY A  44       8.147  10.801 -34.532  1.00138.04           C  
ANISOU  387  CA  GLY A  44    20907  15155  16387   -982   1271   3232
ATOM    388  C   GLY A  44       8.972  11.637 -33.547  1.00147.57           C  
ANISOU  388  C   GLY A  44    22853  15834  17381  -1611   1066   3101
ATOM    389  O   GLY A  44       9.874  11.096 -32.907  1.00146.60           O  
ANISOU  389  O   GLY A  44    22474  15977  17249  -2185    763   3073
ATOM    390  H   GLY A  44       6.423  11.703 -35.375  1.00138.69           H  
ATOM    391  HA3 GLY A  44       8.562  10.918 -35.531  1.00138.04           H  
ATOM    392  HA2 GLY A  44       8.228   9.747 -34.268  1.00138.04           H  
ATOM    393  N   LEU A  45       8.640  12.932 -33.399  1.00150.27           N  
ANISOU  393  N   LEU A  45    24159  15411  17528  -1513   1212   3044
ATOM    394  CA  LEU A  45       9.250  13.839 -32.427  1.00156.42           C  
ANISOU  394  CA  LEU A  45    25888  15523  18022  -2130    990   2878
ATOM    395  C   LEU A  45       8.793  13.525 -30.990  1.00162.31           C  
ANISOU  395  C   LEU A  45    27055  16133  18482  -1934   1038   2520
ATOM    396  O   LEU A  45       9.631  13.523 -30.088  1.00164.53           O  
ANISOU  396  O   LEU A  45    27715  16258  18540  -2592    691   2359
ATOM    397  CB  LEU A  45       8.938  15.298 -32.835  1.00162.64           C  
ANISOU  397  CB  LEU A  45    27681  15445  18672  -2031   1170   2945
ATOM    398  CG  LEU A  45       9.666  16.392 -32.020  1.00174.36           C  
ANISOU  398  CG  LEU A  45    30146  16192  19910  -2922    822   2877
ATOM    399  CD1 LEU A  45      11.199  16.319 -32.193  1.00175.02           C  
ANISOU  399  CD1 LEU A  45    29705  16554  20242  -3762    467   3261
ATOM    400  CD2 LEU A  45       9.105  17.791 -32.353  1.00183.66           C  
ANISOU  400  CD2 LEU A  45    32632  16329  20821  -2564   1116   2784
ATOM    401  H   LEU A  45       7.896  13.322 -33.962  1.00150.27           H  
ATOM    402  HA  LEU A  45      10.330  13.689 -32.472  1.00156.42           H  
ATOM    403  HB3 LEU A  45       7.859  15.452 -32.767  1.00162.64           H  
ATOM    404  HB2 LEU A  45       9.192  15.437 -33.886  1.00162.64           H  
ATOM    405  HG  LEU A  45       9.451  16.228 -30.963  1.00174.36           H  
ATOM    406 HD11 LEU A  45      11.665  15.907 -31.297  1.00175.02           H  
ATOM    407 HD12 LEU A  45      11.487  15.682 -33.030  1.00175.02           H  
ATOM    408 HD13 LEU A  45      11.653  17.294 -32.366  1.00175.02           H  
ATOM    409 HD21 LEU A  45       9.835  18.435 -32.844  1.00183.66           H  
ATOM    410 HD22 LEU A  45       8.241  17.740 -33.016  1.00183.66           H  
ATOM    411 HD23 LEU A  45       8.781  18.304 -31.447  1.00183.66           H  
ATOM    412  N   LEU A  46       7.490  13.235 -30.817  1.00158.07           N  
ANISOU  412  N   LEU A  46    26411  15707  17942  -1043   1454   2448
ATOM    413  CA  LEU A  46       6.882  12.849 -29.542  1.00159.08           C  
ANISOU  413  CA  LEU A  46    26851  15787  17807   -700   1609   2182
ATOM    414  C   LEU A  46       7.370  11.477 -29.047  1.00158.85           C  
ANISOU  414  C   LEU A  46    25958  16496  17903   -997   1348   2137
ATOM    415  O   LEU A  46       7.602  11.328 -27.849  1.00160.06           O  
ANISOU  415  O   LEU A  46    26460  16581  17775  -1114   1273   1914
ATOM    416  CB  LEU A  46       5.342  12.895 -29.673  1.00159.19           C  
ANISOU  416  CB  LEU A  46    26852  15798  17836    356   2164   2263
ATOM    417  CG  LEU A  46       4.563  12.736 -28.345  1.00168.30           C  
ANISOU  417  CG  LEU A  46    28782  16575  18588    867   2498   2043
ATOM    418  CD1 LEU A  46       4.850  13.886 -27.356  1.00176.92           C  
ANISOU  418  CD1 LEU A  46    31281  16656  19285   1054   2725   1923
ATOM    419  CD2 LEU A  46       3.055  12.559 -28.600  1.00168.58           C  
ANISOU  419  CD2 LEU A  46    28169  17099  18785   1783   2947   2248
ATOM    420  H   LEU A  46       6.864  13.273 -31.610  1.00158.07           H  
ATOM    421  HA  LEU A  46       7.189  13.596 -28.809  1.00159.08           H  
ATOM    422  HB3 LEU A  46       5.030  12.119 -30.375  1.00159.19           H  
ATOM    423  HB2 LEU A  46       5.045  13.842 -30.125  1.00159.19           H  
ATOM    424  HG  LEU A  46       4.890  11.810 -27.871  1.00168.30           H  
ATOM    425 HD11 LEU A  46       5.498  13.542 -26.548  1.00176.92           H  
ATOM    426 HD12 LEU A  46       5.349  14.728 -27.837  1.00176.92           H  
ATOM    427 HD13 LEU A  46       3.943  14.273 -26.892  1.00176.92           H  
ATOM    428 HD21 LEU A  46       2.648  11.794 -27.940  1.00168.58           H  
ATOM    429 HD22 LEU A  46       2.493  13.476 -28.422  1.00168.58           H  
ATOM    430 HD23 LEU A  46       2.844  12.249 -29.624  1.00168.58           H  
ATOM    431  N   SER A  47       7.551  10.522 -29.976  1.00150.60           N  
ANISOU  431  N   SER A  47    23862  16123  17235  -1081   1229   2355
ATOM    432  CA  SER A  47       8.071   9.183 -29.707  1.00146.06           C  
ANISOU  432  CA  SER A  47    22473  16220  16804  -1309   1014   2360
ATOM    433  C   SER A  47       9.505   9.225 -29.159  1.00152.64           C  
ANISOU  433  C   SER A  47    23407  17073  17516  -2172    563   2352
ATOM    434  O   SER A  47       9.746   8.661 -28.095  1.00151.71           O  
ANISOU  434  O   SER A  47    23152  17209  17284  -2362    396   2250
ATOM    435  CB  SER A  47       7.958   8.321 -30.976  1.00144.68           C  
ANISOU  435  CB  SER A  47    21349  16631  16992  -1122   1037   2585
ATOM    436  OG  SER A  47       8.311   6.984 -30.720  1.00149.83           O  
ANISOU  436  OG  SER A  47    21314  17848  17765  -1194    911   2579
ATOM    437  H   SER A  47       7.312  10.716 -30.940  1.00150.60           H  
ATOM    438  HA  SER A  47       7.433   8.738 -28.941  1.00146.06           H  
ATOM    439  HB3 SER A  47       8.585   8.712 -31.777  1.00144.68           H  
ATOM    440  HB2 SER A  47       6.941   8.313 -31.352  1.00144.68           H  
ATOM    441  HG  SER A  47       9.222   6.847 -31.006  1.00149.83           H  
ATOM    442  N   ALA A  48      10.403   9.945 -29.856  1.00152.73           N  
ANISOU  442  N   ALA A  48    23650  16834  17548  -2710    355   2513
ATOM    443  CA  ALA A  48      11.790  10.173 -29.444  1.00156.38           C  
ANISOU  443  CA  ALA A  48    24161  17339  17919  -3628   -122   2621
ATOM    444  C   ALA A  48      11.934  10.932 -28.108  1.00167.57           C  
ANISOU  444  C   ALA A  48    26657  18133  18879  -4011   -333   2329
ATOM    445  O   ALA A  48      12.889  10.668 -27.379  1.00170.46           O  
ANISOU  445  O   ALA A  48    27052  18614  19099  -4786   -802   2384
ATOM    446  CB  ALA A  48      12.530  10.902 -30.576  1.00159.57           C  
ANISOU  446  CB  ALA A  48    24474  17658  18498  -4074   -244   2952
ATOM    447  H   ALA A  48      10.119  10.391 -30.717  1.00152.73           H  
ATOM    448  HA  ALA A  48      12.255   9.193 -29.317  1.00156.38           H  
ATOM    449  HB1 ALA A  48      13.579  11.064 -30.326  1.00159.57           H  
ATOM    450  HB2 ALA A  48      12.502  10.320 -31.498  1.00159.57           H  
ATOM    451  HB3 ALA A  48      12.081  11.874 -30.785  1.00159.57           H  
ATOM    452  N   LEU A  49      10.967  11.814 -27.793  1.00167.14           N  
ANISOU  452  N   LEU A  49    27498  17441  18566  -3436     19   2049
ATOM    453  CA  LEU A  49      10.851  12.546 -26.527  1.00173.83           C  
ANISOU  453  CA  LEU A  49    29588  17581  18880  -3591    -58   1711
ATOM    454  C   LEU A  49      10.502  11.635 -25.330  1.00176.25           C  
ANISOU  454  C   LEU A  49    29753  18251  18961  -3419    -79   1513
ATOM    455  O   LEU A  49      10.964  11.902 -24.220  1.00180.44           O  
ANISOU  455  O   LEU A  49    30961  18533  19065  -3961   -434   1323
ATOM    456  CB  LEU A  49       9.868  13.726 -26.743  1.00177.18           C  
ANISOU  456  CB  LEU A  49    30945  17252  19124  -2820    465   1560
ATOM    457  CG  LEU A  49       9.518  14.611 -25.519  1.00190.40           C  
ANISOU  457  CG  LEU A  49    34180  17987  20176  -2863    486   1201
ATOM    458  CD1 LEU A  49       9.149  16.044 -25.965  1.00196.62           C  
ANISOU  458  CD1 LEU A  49    35967  17873  20867  -2810    648   1217
ATOM    459  CD2 LEU A  49       8.413  13.990 -24.631  1.00192.57           C  
ANISOU  459  CD2 LEU A  49    34739  18253  20174  -1910   1000    988
ATOM    460  H   LEU A  49      10.224  11.976 -28.459  1.00167.14           H  
ATOM    461  HA  LEU A  49      11.830  12.979 -26.314  1.00173.83           H  
ATOM    462  HB3 LEU A  49       8.944  13.381 -27.202  1.00177.18           H  
ATOM    463  HB2 LEU A  49      10.335  14.360 -27.499  1.00177.18           H  
ATOM    464  HG  LEU A  49      10.419  14.701 -24.909  1.00190.40           H  
ATOM    465 HD11 LEU A  49       8.248  16.427 -25.487  1.00196.62           H  
ATOM    466 HD12 LEU A  49       9.953  16.739 -25.720  1.00196.62           H  
ATOM    467 HD13 LEU A  49       8.983  16.112 -27.041  1.00196.62           H  
ATOM    468 HD21 LEU A  49       8.812  13.717 -23.653  1.00192.57           H  
ATOM    469 HD22 LEU A  49       7.573  14.660 -24.453  1.00192.57           H  
ATOM    470 HD23 LEU A  49       7.995  13.087 -25.073  1.00192.57           H  
ATOM    471  N   GLU A  50       9.725  10.568 -25.575  1.00167.08           N  
ANISOU  471  N   GLU A  50    27756  17661  18066  -2699    279   1577
ATOM    472  CA  GLU A  50       9.349   9.565 -24.578  1.00165.13           C  
ANISOU  472  CA  GLU A  50    27260  17806  17676  -2445    337   1463
ATOM    473  C   GLU A  50      10.410   8.463 -24.422  1.00167.14           C  
ANISOU  473  C   GLU A  50    26702  18729  18074  -3077   -129   1627
ATOM    474  O   GLU A  50      10.598   7.979 -23.307  1.00168.69           O  
ANISOU  474  O   GLU A  50    27116  19027  17952  -3310   -344   1510
ATOM    475  CB  GLU A  50       7.995   8.954 -24.972  1.00161.45           C  
ANISOU  475  CB  GLU A  50    26185  17679  17480  -1516    866   1544
ATOM    476  CG  GLU A  50       6.819   9.958 -24.881  1.00175.89           C  
ANISOU  476  CG  GLU A  50    28745  18963  19123   -745   1394   1459
ATOM    477  CD  GLU A  50       5.568   9.584 -25.689  1.00193.68           C  
ANISOU  477  CD  GLU A  50    30307  21490  21795    -69   1775   1711
ATOM    478  OE1 GLU A  50       5.711   8.883 -26.713  1.00184.09           O  
ANISOU  478  OE1 GLU A  50    28194  20758  20995   -274   1593   1904
ATOM    479  OE2 GLU A  50       4.475  10.044 -25.291  1.00190.80           O1-
ANISOU  479  OE2 GLU A  50    30322  20864  21309    688   2259   1742
ATOM    480  H   GLU A  50       9.365  10.421 -26.509  1.00167.08           H  
ATOM    481  HA  GLU A  50       9.232  10.049 -23.606  1.00165.13           H  
ATOM    482  HB3 GLU A  50       7.773   8.108 -24.323  1.00161.45           H  
ATOM    483  HB2 GLU A  50       8.095   8.539 -25.975  1.00161.45           H  
ATOM    484  HG3 GLU A  50       7.129  10.939 -25.235  1.00175.89           H  
ATOM    485  HG2 GLU A  50       6.549  10.092 -23.832  1.00175.89           H  
ATOM    486  N   ASN A  51      11.091   8.094 -25.522  1.00160.41           N  
ANISOU  486  N   ASN A  51    24930  18348  17669  -3288   -254   1930
ATOM    487  CA  ASN A  51      12.152   7.083 -25.527  1.00158.53           C  
ANISOU  487  CA  ASN A  51    23833  18790  17613  -3766   -613   2186
ATOM    488  C   ASN A  51      13.407   7.550 -24.772  1.00169.33           C  
ANISOU  488  C   ASN A  51    25592  20070  18676  -4689  -1184   2238
ATOM    489  O   ASN A  51      13.967   6.751 -24.023  1.00169.41           O  
ANISOU  489  O   ASN A  51    25239  20537  18591  -4967  -1467   2334
ATOM    490  CB  ASN A  51      12.535   6.680 -26.967  1.00155.43           C  
ANISOU  490  CB  ASN A  51    22569  18809  17678  -3727   -552   2509
ATOM    491  CG  ASN A  51      11.444   6.004 -27.799  1.00171.45           C  
ANISOU  491  CG  ASN A  51    24068  21080  19995  -2946   -128   2499
ATOM    492  OD1 ASN A  51      11.286   6.316 -28.977  1.00162.86           O  
ANISOU  492  OD1 ASN A  51    22741  20222  18915  -2558     20   2405
ATOM    493  ND2 ASN A  51      10.714   5.053 -27.218  1.00161.98           N  
ANISOU  493  ND2 ASN A  51    22679  19840  19026  -2746     41   2626
ATOM    494  H   ASN A  51      10.855   8.507 -26.416  1.00160.41           H  
ATOM    495  HA  ASN A  51      11.763   6.204 -25.009  1.00158.53           H  
ATOM    496  HB3 ASN A  51      13.351   5.965 -26.914  1.00155.43           H  
ATOM    497  HB2 ASN A  51      12.908   7.545 -27.515  1.00155.43           H  
ATOM    498 HD22 ASN A  51       9.985   4.587 -27.743  1.00161.98           H  
ATOM    499 HD21 ASN A  51      10.870   4.793 -26.256  1.00161.98           H  
ATOM    500  N   VAL A  52      13.805   8.825 -24.944  1.00171.76           N  
ANISOU  500  N   VAL A  52    26670  19776  18815  -5187  -1377   2199
ATOM    501  CA  VAL A  52      14.932   9.429 -24.221  1.00179.14           C  
ANISOU  501  CA  VAL A  52    28109  20527  19429  -6202  -2001   2256
ATOM    502  C   VAL A  52      14.651   9.610 -22.710  1.00187.60           C  
ANISOU  502  C   VAL A  52    30184  21203  19892  -6240  -2134   1853
ATOM    503  O   VAL A  52      15.586   9.523 -21.912  1.00192.13           O  
ANISOU  503  O   VAL A  52    30885  21944  20173  -7000  -2705   1917
ATOM    504  CB  VAL A  52      15.380  10.776 -24.860  1.00188.47           C  
ANISOU  504  CB  VAL A  52    29814  21153  20644  -6792  -2189   2382
ATOM    505  CG1 VAL A  52      14.395  11.943 -24.659  1.00192.34           C  
ANISOU  505  CG1 VAL A  52    31695  20606  20779  -6471  -1914   1964
ATOM    506  CG2 VAL A  52      16.790  11.204 -24.414  1.00195.39           C  
ANISOU  506  CG2 VAL A  52    30672  22176  21393  -8014  -2936   2683
ATOM    507  H   VAL A  52      13.304   9.430 -25.582  1.00171.76           H  
ATOM    508  HA  VAL A  52      15.768   8.738 -24.319  1.00179.14           H  
ATOM    509  HB  VAL A  52      15.438  10.602 -25.935  1.00188.47           H  
ATOM    510 HG11 VAL A  52      14.693  12.811 -25.247  1.00192.34           H  
ATOM    511 HG12 VAL A  52      13.398  11.660 -24.983  1.00192.34           H  
ATOM    512 HG13 VAL A  52      14.333  12.260 -23.618  1.00192.34           H  
ATOM    513 HG21 VAL A  52      17.123  12.084 -24.966  1.00195.39           H  
ATOM    514 HG22 VAL A  52      16.826  11.453 -23.353  1.00195.39           H  
ATOM    515 HG23 VAL A  52      17.517  10.412 -24.597  1.00195.39           H  
ATOM    516  N   ALA A  53      13.367   9.786 -22.345  1.00182.72           N  
ANISOU  516  N   ALA A  53    30204  20144  19075  -5377  -1591   1492
ATOM    517  CA  ALA A  53      12.895   9.843 -20.962  1.00186.56           C  
ANISOU  517  CA  ALA A  53    31675  20260  18949  -5184  -1551   1114
ATOM    518  C   ALA A  53      12.926   8.482 -20.238  1.00185.89           C  
ANISOU  518  C   ALA A  53    30836  20923  18873  -4953  -1556   1191
ATOM    519  O   ALA A  53      13.032   8.483 -19.014  1.00188.89           O  
ANISOU  519  O   ALA A  53    31898  21153  18719  -4898  -1606    950
ATOM    520  CB  ALA A  53      11.486  10.456 -20.933  1.00187.80           C  
ANISOU  520  CB  ALA A  53    32649  19770  18937  -4239   -876    827
ATOM    521  H   ALA A  53      12.653   9.842 -23.058  1.00182.72           H  
ATOM    522  HA  ALA A  53      13.557  10.516 -20.414  1.00186.56           H  
ATOM    523  HB1 ALA A  53      11.123  10.563 -19.910  1.00187.80           H  
ATOM    524  HB2 ALA A  53      11.480  11.448 -21.384  1.00187.80           H  
ATOM    525  HB3 ALA A  53      10.765   9.844 -21.473  1.00187.80           H  
ATOM    526  N   VAL A  54      12.866   7.362 -20.984  1.00175.36           N  
ANISOU  526  N   VAL A  54    28165  20357  18108  -4804  -1493   1535
ATOM    527  CA  VAL A  54      13.008   6.001 -20.450  1.00170.97           C  
ANISOU  527  CA  VAL A  54    26789  20513  17660  -4577  -1481   1684
ATOM    528  C   VAL A  54      14.487   5.561 -20.402  1.00175.81           C  
ANISOU  528  C   VAL A  54    26687  21738  18375  -5376  -2085   2059
ATOM    529  O   VAL A  54      14.887   4.943 -19.414  1.00177.76           O  
ANISOU  529  O   VAL A  54    26882  22318  18342  -5595  -2372   2109
ATOM    530  CB  VAL A  54      12.177   4.967 -21.269  1.00167.03           C  
ANISOU  530  CB  VAL A  54    25442  20349  17672  -3731   -919   1787
ATOM    531  CG1 VAL A  54      12.471   3.482 -20.955  1.00162.94           C  
ANISOU  531  CG1 VAL A  54    24014  20546  17350  -3603   -955   2014
ATOM    532  CG2 VAL A  54      10.669   5.220 -21.089  1.00166.63           C  
ANISOU  532  CG2 VAL A  54    25996  19853  17465  -2939   -354   1519
ATOM    533  H   VAL A  54      12.758   7.439 -21.986  1.00175.36           H  
ATOM    534  HA  VAL A  54      12.632   5.984 -19.424  1.00170.97           H  
ATOM    535  HB  VAL A  54      12.398   5.118 -22.327  1.00167.03           H  
ATOM    536 HG11 VAL A  54      11.782   2.823 -21.484  1.00162.94           H  
ATOM    537 HG12 VAL A  54      13.476   3.184 -21.255  1.00162.94           H  
ATOM    538 HG13 VAL A  54      12.366   3.276 -19.889  1.00162.94           H  
ATOM    539 HG21 VAL A  54      10.078   4.532 -21.694  1.00166.63           H  
ATOM    540 HG22 VAL A  54      10.368   5.085 -20.049  1.00166.63           H  
ATOM    541 HG23 VAL A  54      10.389   6.231 -21.381  1.00166.63           H  
ATOM    542  N   LEU A  55      15.269   5.911 -21.443  1.00171.32           N  
ANISOU  542  N   LEU A  55    25557  21350  18188  -5776  -2256   2376
ATOM    543  CA  LEU A  55      16.713   5.666 -21.562  1.00173.17           C  
ANISOU  543  CA  LEU A  55    24987  22231  18580  -6485  -2765   2864
ATOM    544  C   LEU A  55      17.514   6.232 -20.380  1.00184.38           C  
ANISOU  544  C   LEU A  55    26986  23575  19495  -7433  -3469   2888
ATOM    545  O   LEU A  55      18.328   5.510 -19.802  1.00185.70           O  
ANISOU  545  O   LEU A  55    26506  24412  19640  -7816  -3867   3250
ATOM    546  CB  LEU A  55      17.239   6.292 -22.877  1.00172.98           C  
ANISOU  546  CB  LEU A  55    24458  22286  18981  -6716  -2749   3193
ATOM    547  CG  LEU A  55      17.029   5.423 -24.131  1.00170.96           C  
ANISOU  547  CG  LEU A  55    23160  22549  19247  -6053  -2305   3447
ATOM    548  CD1 LEU A  55      17.119   6.257 -25.427  1.00169.93           C  
ANISOU  548  CD1 LEU A  55    23030  22141  19394  -5954  -2060   3509
ATOM    549  CD2 LEU A  55      17.999   4.227 -24.134  1.00174.27           C  
ANISOU  549  CD2 LEU A  55    22524  23828  19862  -6297  -2547   3999
ATOM    550  H   LEU A  55      14.847   6.399 -22.223  1.00171.32           H  
ATOM    551  HA  LEU A  55      16.867   4.585 -21.578  1.00173.17           H  
ATOM    552  HB3 LEU A  55      18.305   6.517 -22.802  1.00172.98           H  
ATOM    553  HB2 LEU A  55      16.758   7.259 -23.007  1.00172.98           H  
ATOM    554  HG  LEU A  55      16.018   5.020 -24.089  1.00170.96           H  
ATOM    555 HD11 LEU A  55      16.133   6.362 -25.878  1.00169.93           H  
ATOM    556 HD12 LEU A  55      17.497   7.263 -25.245  1.00169.93           H  
ATOM    557 HD13 LEU A  55      17.764   5.809 -26.182  1.00169.93           H  
ATOM    558 HD21 LEU A  55      17.437   3.300 -24.188  1.00174.27           H  
ATOM    559 HD22 LEU A  55      18.693   4.243 -24.974  1.00174.27           H  
ATOM    560 HD23 LEU A  55      18.607   4.179 -23.230  1.00174.27           H  
ATOM    561  N   TYR A  56      17.252   7.507 -20.048  1.00186.52           N  
ANISOU  561  N   TYR A  56    28513  23019  19339  -7813  -3639   2524
ATOM    562  CA  TYR A  56      17.919   8.214 -18.962  1.00195.58           C  
ANISOU  562  CA  TYR A  56    30478  23930  19903  -8782  -4361   2459
ATOM    563  C   TYR A  56      17.442   7.762 -17.571  1.00198.84           C  
ANISOU  563  C   TYR A  56    31284  24365  19903  -8259  -4255   2070
ATOM    564  O   TYR A  56      18.273   7.699 -16.670  1.00199.51           O  
ANISOU  564  O   TYR A  56    30887  24867  20050  -8258  -4548   2009
ATOM    565  CB  TYR A  56      17.764   9.735 -19.162  1.00198.29           C  
ANISOU  565  CB  TYR A  56    31496  23395  20451  -8472  -4123   1913
ATOM    566  CG  TYR A  56      18.575  10.575 -18.189  1.00201.56           C  
ANISOU  566  CG  TYR A  56    31676  23758  21151  -8242  -4262   1422
ATOM    567  CD1 TYR A  56      19.954  10.770 -18.414  1.00203.43           C  
ANISOU  567  CD1 TYR A  56    30899  24364  22030  -8452  -4458   1539
ATOM    568  CD2 TYR A  56      17.968  11.132 -17.044  1.00203.90           C  
ANISOU  568  CD2 TYR A  56    32653  23677  21145  -7682  -4103    796
ATOM    569  CE1 TYR A  56      20.723  11.511 -17.496  1.00206.73           C  
ANISOU  569  CE1 TYR A  56    31088  24734  22727  -8244  -4566   1027
ATOM    570  CE2 TYR A  56      18.738  11.870 -16.124  1.00207.04           C  
ANISOU  570  CE2 TYR A  56    32732  24122  21811  -7497  -4253    325
ATOM    571  CZ  TYR A  56      20.116  12.059 -16.350  1.00212.94           C  
ANISOU  571  CZ  TYR A  56    32241  25271  23398  -7454  -4317    314
ATOM    572  OH  TYR A  56      20.861  12.771 -15.456  1.00215.67           O  
ANISOU  572  OH  TYR A  56    32312  25642  23990  -7315  -4466   -193
ATOM    573  H   TYR A  56      16.570   8.033 -20.577  1.00186.52           H  
ATOM    574  HA  TYR A  56      18.985   7.983 -19.027  1.00195.58           H  
ATOM    575  HB3 TYR A  56      16.712  10.018 -19.099  1.00198.29           H  
ATOM    576  HB2 TYR A  56      18.083  10.001 -20.171  1.00198.29           H  
ATOM    577  HD1 TYR A  56      20.428  10.341 -19.285  1.00203.43           H  
ATOM    578  HD2 TYR A  56      16.915  10.980 -16.858  1.00203.90           H  
ATOM    579  HE1 TYR A  56      21.779  11.651 -17.674  1.00206.73           H  
ATOM    580  HE2 TYR A  56      18.271  12.286 -15.244  1.00207.04           H  
ATOM    581  HH  TYR A  56      21.786  12.839 -15.702  1.00215.67           H  
ATOM    582  N   LEU A  57      16.141   7.444 -17.418  1.00192.23           N  
ANISOU  582  N   LEU A  57    31035  23148  18855  -7448  -3656   1738
ATOM    583  CA  LEU A  57      15.520   7.031 -16.152  1.00192.95           C  
ANISOU  583  CA  LEU A  57    31677  23195  18439  -6957  -3469   1439
ATOM    584  C   LEU A  57      16.113   5.740 -15.560  1.00195.20           C  
ANISOU  584  C   LEU A  57    31005  24384  18779  -7011  -3708   1784
ATOM    585  O   LEU A  57      16.310   5.677 -14.347  1.00199.81           O  
ANISOU  585  O   LEU A  57    32165  24993  18761  -7205  -4000   1654
ATOM    586  CB  LEU A  57      13.987   6.943 -16.343  1.00187.55           C  
ANISOU  586  CB  LEU A  57    31196  22178  17888  -5788  -2588   1161
ATOM    587  CG  LEU A  57      13.155   6.427 -15.142  1.00193.04           C  
ANISOU  587  CG  LEU A  57    32433  22813  18102  -5120  -2224    906
ATOM    588  CD1 LEU A  57      13.292   7.342 -13.905  1.00201.90           C  
ANISOU  588  CD1 LEU A  57    35248  23071  18393  -5208  -2270    441
ATOM    589  CD2 LEU A  57      11.684   6.227 -15.553  1.00188.46           C  
ANISOU  589  CD2 LEU A  57    31319  22337  17951  -4045  -1415    926
ATOM    590  H   LEU A  57      15.521   7.507 -18.213  1.00192.23           H  
ATOM    591  HA  LEU A  57      15.722   7.829 -15.435  1.00192.95           H  
ATOM    592  HB3 LEU A  57      13.782   6.300 -17.200  1.00187.55           H  
ATOM    593  HB2 LEU A  57      13.618   7.933 -16.611  1.00187.55           H  
ATOM    594  HG  LEU A  57      13.514   5.439 -14.852  1.00193.04           H  
ATOM    595 HD11 LEU A  57      12.330   7.643 -13.490  1.00201.90           H  
ATOM    596 HD12 LEU A  57      13.838   6.833 -13.110  1.00201.90           H  
ATOM    597 HD13 LEU A  57      13.834   8.259 -14.132  1.00201.90           H  
ATOM    598 HD21 LEU A  57      10.991   6.406 -14.731  1.00188.46           H  
ATOM    599 HD22 LEU A  57      11.397   6.888 -16.372  1.00188.46           H  
ATOM    600 HD23 LEU A  57      11.519   5.204 -15.891  1.00188.46           H  
ATOM    601  N   ILE A  58      16.404   4.753 -16.425  1.00185.28           N  
ANISOU  601  N   ILE A  58    28369  23834  18195  -6800  -3568   2224
ATOM    602  CA  ILE A  58      17.010   3.475 -16.045  1.00183.19           C  
ANISOU  602  CA  ILE A  58    27120  24421  18064  -6755  -3724   2626
ATOM    603  C   ILE A  58      18.455   3.632 -15.529  1.00194.20           C  
ANISOU  603  C   ILE A  58    28385  26236  19164  -7814  -4595   2983
ATOM    604  O   ILE A  58      18.808   2.967 -14.558  1.00196.41           O  
ANISOU  604  O   ILE A  58    28605  26927  19093  -7930  -4891   3108
ATOM    605  CB  ILE A  58      16.937   2.445 -17.213  1.00178.24           C  
ANISOU  605  CB  ILE A  58    25238  24293  18193  -6152  -3263   2960
ATOM    606  CG1 ILE A  58      15.465   2.027 -17.450  1.00172.32           C  
ANISOU  606  CG1 ILE A  58    24535  23353  17584  -5149  -2544   2687
ATOM    607  CG2 ILE A  58      17.824   1.186 -17.048  1.00179.27           C  
ANISOU  607  CG2 ILE A  58    24250  25316  18548  -6345  -3560   3549
ATOM    608  CD1 ILE A  58      15.183   1.488 -18.858  1.00172.48           C  
ANISOU  608  CD1 ILE A  58    24090  23264  18182  -4612  -2035   2684
ATOM    609  H   ILE A  58      16.205   4.879 -17.408  1.00185.28           H  
ATOM    610  HA  ILE A  58      16.424   3.074 -15.216  1.00183.19           H  
ATOM    611  HB  ILE A  58      17.279   2.958 -18.114  1.00178.24           H  
ATOM    612 HG13 ILE A  58      14.797   2.875 -17.294  1.00172.32           H  
ATOM    613 HG12 ILE A  58      15.169   1.286 -16.707  1.00172.32           H  
ATOM    614 HG21 ILE A  58      17.680   0.486 -17.870  1.00179.27           H  
ATOM    615 HG22 ILE A  58      18.888   1.426 -17.038  1.00179.27           H  
ATOM    616 HG23 ILE A  58      17.592   0.658 -16.122  1.00179.27           H  
ATOM    617 HD11 ILE A  58      14.113   1.353 -19.010  1.00172.48           H  
ATOM    618 HD12 ILE A  58      15.539   2.176 -19.624  1.00172.48           H  
ATOM    619 HD13 ILE A  58      15.659   0.524 -19.020  1.00172.48           H  
ATOM    620  N   LEU A  59      19.234   4.534 -16.151  1.00194.75           N  
ANISOU  620  N   LEU A  59    28450  26197  19350  -8613  -5025   3171
ATOM    621  CA  LEU A  59      20.600   4.880 -15.748  1.00196.36           C  
ANISOU  621  CA  LEU A  59    28040  26653  19915  -8612  -5340   3078
ATOM    622  C   LEU A  59      20.648   5.786 -14.502  1.00201.14           C  
ANISOU  622  C   LEU A  59    29383  26672  20370  -8131  -5315   2216
ATOM    623  O   LEU A  59      21.563   5.633 -13.693  1.00202.46           O  
ANISOU  623  O   LEU A  59    29103  27131  20693  -8019  -5578   2051
ATOM    624  CB  LEU A  59      21.319   5.555 -16.938  1.00195.79           C  
ANISOU  624  CB  LEU A  59    27259  26648  20483  -8859  -5351   3327
ATOM    625  CG  LEU A  59      21.635   4.598 -18.110  1.00196.58           C  
ANISOU  625  CG  LEU A  59    26071  27526  21096  -8702  -5160   4008
ATOM    626  CD1 LEU A  59      22.014   5.382 -19.385  1.00195.58           C  
ANISOU  626  CD1 LEU A  59    25811  27227  21272  -8920  -4962   4261
ATOM    627  CD2 LEU A  59      22.696   3.542 -17.724  1.00198.63           C  
ANISOU  627  CD2 LEU A  59    25303  28322  21845  -8404  -5240   4111
ATOM    628  H   LEU A  59      18.862   5.048 -16.937  1.00194.75           H  
ATOM    629  HA  LEU A  59      21.126   3.959 -15.491  1.00196.36           H  
ATOM    630  HB3 LEU A  59      22.250   6.017 -16.605  1.00195.79           H  
ATOM    631  HB2 LEU A  59      20.695   6.377 -17.294  1.00195.79           H  
ATOM    632  HG  LEU A  59      20.718   4.059 -18.351  1.00196.58           H  
ATOM    633 HD11 LEU A  59      23.030   5.183 -19.723  1.00195.58           H  
ATOM    634 HD12 LEU A  59      21.345   5.124 -20.208  1.00195.58           H  
ATOM    635 HD13 LEU A  59      21.938   6.460 -19.243  1.00195.58           H  
ATOM    636 HD21 LEU A  59      22.244   2.551 -17.663  1.00198.63           H  
ATOM    637 HD22 LEU A  59      23.511   3.474 -18.444  1.00198.63           H  
ATOM    638 HD23 LEU A  59      23.147   3.749 -16.753  1.00198.63           H  
ATOM    639  N   SER A  60      19.671   6.703 -14.373  1.00199.21           N  
ANISOU  639  N   SER A  60    30407  25655  19628  -8139  -5144   1814
ATOM    640  CA  SER A  60      19.538   7.663 -13.274  1.00201.80           C  
ANISOU  640  CA  SER A  60    31441  25490  19744  -7700  -5081   1069
ATOM    641  C   SER A  60      19.164   6.993 -11.940  1.00205.44           C  
ANISOU  641  C   SER A  60    31983  26277  19797  -7119  -5029    830
ATOM    642  O   SER A  60      19.697   7.390 -10.904  1.00207.70           O  
ANISOU  642  O   SER A  60    32165  26681  20071  -6868  -5212    400
ATOM    643  CB  SER A  60      18.517   8.752 -13.678  1.00204.44           C  
ANISOU  643  CB  SER A  60    32620  25015  20043  -7234  -4554    635
ATOM    644  OG  SER A  60      18.363   9.750 -12.689  1.00212.41           O  
ANISOU  644  OG  SER A  60    33487  25795  21424  -6464  -4301   -119
ATOM    645  H   SER A  60      18.976   6.780 -15.105  1.00199.21           H  
ATOM    646  HA  SER A  60      20.508   8.146 -13.141  1.00201.80           H  
ATOM    647  HB3 SER A  60      17.541   8.310 -13.880  1.00204.44           H  
ATOM    648  HB2 SER A  60      18.839   9.244 -14.596  1.00204.44           H  
ATOM    649  HG  SER A  60      17.982   9.351 -11.903  1.00212.41           H  
ATOM    650  N   SER A  61      18.273   5.990 -11.995  1.00201.17           N  
ANISOU  650  N   SER A  61    31915  25847  18672  -7305  -4955   1225
ATOM    651  CA  SER A  61      17.848   5.206 -10.841  1.00201.91           C  
ANISOU  651  CA  SER A  61    32274  26224  18217  -6959  -4939   1155
ATOM    652  C   SER A  61      18.837   4.053 -10.604  1.00203.03           C  
ANISOU  652  C   SER A  61    31276  27256  18610  -7044  -5251   1659
ATOM    653  O   SER A  61      19.042   3.227 -11.495  1.00200.05           O  
ANISOU  653  O   SER A  61    30193  27303  18515  -7495  -5338   2307
ATOM    654  CB  SER A  61      16.414   4.705 -11.084  1.00203.24           C  
ANISOU  654  CB  SER A  61    33189  26055  17977  -6524  -4352   1133
ATOM    655  OG  SER A  61      15.908   4.030  -9.950  1.00210.87           O  
ANISOU  655  OG  SER A  61    34021  27347  18755  -5581  -4025    877
ATOM    656  H   SER A  61      17.877   5.721 -12.886  1.00201.17           H  
ATOM    657  HA  SER A  61      17.827   5.852  -9.960  1.00201.91           H  
ATOM    658  HB3 SER A  61      16.385   4.036 -11.943  1.00203.24           H  
ATOM    659  HB2 SER A  61      15.748   5.535 -11.316  1.00203.24           H  
ATOM    660  HG  SER A  61      15.004   3.763 -10.134  1.00210.87           H  
ATOM    661  N   HIS A  62      19.424   4.023  -9.397  1.00202.80           N  
ANISOU  661  N   HIS A  62    31245  27539  18271  -6903  -5562   1487
ATOM    662  CA  HIS A  62      20.430   3.047  -8.971  1.00202.55           C  
ANISOU  662  CA  HIS A  62    30298  28291  18370  -6930  -5895   1929
ATOM    663  C   HIS A  62      19.920   1.598  -8.856  1.00203.59           C  
ANISOU  663  C   HIS A  62    30181  28837  18338  -6717  -5629   2430
ATOM    664  O   HIS A  62      20.720   0.678  -9.034  1.00202.17           O  
ANISOU  664  O   HIS A  62    29009  29316  18491  -6830  -5788   3020
ATOM    665  CB  HIS A  62      21.093   3.511  -7.655  1.00206.27           C  
ANISOU  665  CB  HIS A  62    30750  28925  18698  -6445  -6130   1410
ATOM    666  CG  HIS A  62      20.139   3.965  -6.576  1.00210.95           C  
ANISOU  666  CG  HIS A  62    32173  29181  18798  -5763  -5781    748
ATOM    667  ND1 HIS A  62      19.706   5.291  -6.472  1.00213.43           N  
ANISOU  667  ND1 HIS A  62    32883  28996  19215  -5542  -5586    102
ATOM    668  CD2 HIS A  62      19.536   3.220  -5.582  1.00213.44           C  
ANISOU  668  CD2 HIS A  62    32848  29684  18565  -5232  -5550    701
ATOM    669  CE1 HIS A  62      18.875   5.299  -5.438  1.00215.10           C  
ANISOU  669  CE1 HIS A  62    33731  29151  18845  -5037  -5318   -262
ATOM    670  NE2 HIS A  62      18.735   4.099  -4.874  1.00215.41           N  
ANISOU  670  NE2 HIS A  62    33785  29594  18466  -4818  -5272     76
ATOM    671  H   HIS A  62      19.201   4.743  -8.722  1.00202.80           H  
ATOM    672  HA  HIS A  62      21.204   3.038  -9.737  1.00202.55           H  
ATOM    673  HB3 HIS A  62      21.763   4.344  -7.873  1.00206.27           H  
ATOM    674  HB2 HIS A  62      21.730   2.724  -7.248  1.00206.27           H  
ATOM    675  HD2 HIS A  62      19.603   2.171  -5.336  1.00213.44           H  
ATOM    676  HE1 HIS A  62      18.361   6.184  -5.093  1.00215.10           H  
ATOM    677  HE2 HIS A  62      18.149   3.874  -4.083  1.00215.41           H  
ATOM    678  N   GLN A  63      18.617   1.420  -8.577  1.00201.29           N  
ANISOU  678  N   GLN A  63    30946  28190  17344  -6743  -5347   2347
ATOM    679  CA  GLN A  63      17.972   0.110  -8.455  1.00199.97           C  
ANISOU  679  CA  GLN A  63    30684  28409  16887  -6776  -5121   2867
ATOM    680  C   GLN A  63      17.533  -0.479  -9.810  1.00193.07           C  
ANISOU  680  C   GLN A  63    28835  27583  16942  -6184  -4467   3031
ATOM    681  O   GLN A  63      17.398  -1.699  -9.896  1.00187.10           O  
ANISOU  681  O   GLN A  63    27253  27250  16585  -5557  -4059   3323
ATOM    682  CB  GLN A  63      16.805   0.205  -7.445  1.00203.15           C  
ANISOU  682  CB  GLN A  63    32222  28347  16617  -6155  -4652   2417
ATOM    683  CG  GLN A  63      15.595   1.048  -7.900  1.00212.93           C  
ANISOU  683  CG  GLN A  63    33967  28784  18155  -5129  -3859   1668
ATOM    684  CD  GLN A  63      14.580   1.249  -6.774  1.00227.76           C  
ANISOU  684  CD  GLN A  63    35638  30745  20157  -3463  -2955   1192
ATOM    685  OE1 GLN A  63      14.886   1.884  -5.767  1.00226.85           O  
ANISOU  685  OE1 GLN A  63    35858  30772  19562  -3259  -3096    891
ATOM    686  NE2 GLN A  63      13.364   0.726  -6.944  1.00221.59           N  
ANISOU  686  NE2 GLN A  63    35803  29493  18899  -3741  -2571   1450
ATOM    687  H   GLN A  63      18.022   2.227  -8.447  1.00201.29           H  
ATOM    688  HA  GLN A  63      18.697  -0.587  -8.030  1.00199.97           H  
ATOM    689  HB3 GLN A  63      17.197   0.595  -6.504  1.00203.15           H  
ATOM    690  HB2 GLN A  63      16.455  -0.804  -7.218  1.00203.15           H  
ATOM    691  HG3 GLN A  63      15.107   0.593  -8.763  1.00212.93           H  
ATOM    692  HG2 GLN A  63      15.932   2.034  -8.214  1.00212.93           H  
ATOM    693 HE22 GLN A  63      12.660   0.843  -6.230  1.00221.59           H  
ATOM    694 HE21 GLN A  63      13.150   0.167  -7.761  1.00221.59           H  
ATOM    695  N   LEU A  64      17.324   0.372 -10.834  1.00187.14           N  
ANISOU  695  N   LEU A  64    28206  26369  16530  -6347  -4368   2832
ATOM    696  CA  LEU A  64      16.889  -0.051 -12.168  1.00178.10           C  
ANISOU  696  CA  LEU A  64    26235  25218  16217  -5781  -3778   2925
ATOM    697  C   LEU A  64      18.065  -0.507 -13.051  1.00179.66           C  
ANISOU  697  C   LEU A  64    25205  26047  17010  -6120  -4061   3486
ATOM    698  O   LEU A  64      17.911  -1.504 -13.753  1.00172.86           O  
ANISOU  698  O   LEU A  64    23461  25479  16739  -5531  -3614   3726
ATOM    699  CB  LEU A  64      16.083   1.074 -12.862  1.00176.88           C  
ANISOU  699  CB  LEU A  64    26825  24259  16120  -5632  -3428   2459
ATOM    700  CG  LEU A  64      14.754   1.460 -12.164  1.00183.06           C  
ANISOU  700  CG  LEU A  64    28764  24385  16407  -5053  -2934   1949
ATOM    701  CD1 LEU A  64      14.075   2.656 -12.869  1.00183.36           C  
ANISOU  701  CD1 LEU A  64    29488  23673  16509  -4970  -2669   1592
ATOM    702  CD2 LEU A  64      13.789   0.268 -12.007  1.00179.76           C  
ANISOU  702  CD2 LEU A  64    27861  24173  16267  -4104  -2230   2024
ATOM    703  H   LEU A  64      17.463   1.364 -10.699  1.00187.14           H  
ATOM    704  HA  LEU A  64      16.237  -0.919 -12.059  1.00178.10           H  
ATOM    705  HB3 LEU A  64      15.855   0.772 -13.886  1.00176.88           H  
ATOM    706  HB2 LEU A  64      16.718   1.957 -12.949  1.00176.88           H  
ATOM    707  HG  LEU A  64      15.004   1.794 -11.158  1.00183.06           H  
ATOM    708 HD11 LEU A  64      13.812   3.430 -12.149  1.00183.36           H  
ATOM    709 HD12 LEU A  64      14.724   3.119 -13.611  1.00183.36           H  
ATOM    710 HD13 LEU A  64      13.159   2.374 -13.389  1.00183.36           H  
ATOM    711 HD21 LEU A  64      12.758   0.522 -12.253  1.00179.76           H  
ATOM    712 HD22 LEU A  64      14.070  -0.566 -12.647  1.00179.76           H  
ATOM    713 HD23 LEU A  64      13.791  -0.097 -10.980  1.00179.76           H  
ATOM    714  N   ARG A  65      19.211   0.197 -12.997  1.00182.17           N  
ANISOU  714  N   ARG A  65    25501  26564  17152  -7067  -4794   3721
ATOM    715  CA  ARG A  65      20.397  -0.069 -13.829  1.00182.02           C  
ANISOU  715  CA  ARG A  65    24327  27198  17633  -7465  -5099   4348
ATOM    716  C   ARG A  65      21.040  -1.458 -13.623  1.00183.93           C  
ANISOU  716  C   ARG A  65    23446  28320  18117  -7128  -5086   4961
ATOM    717  O   ARG A  65      21.638  -1.981 -14.564  1.00180.57           O  
ANISOU  717  O   ARG A  65    22003  28329  18275  -6880  -4877   5408
ATOM    718  CB  ARG A  65      21.448   1.049 -13.624  1.00189.44           C  
ANISOU  718  CB  ARG A  65    25509  28112  18358  -8455  -5858   4414
ATOM    719  CG  ARG A  65      22.008   1.167 -12.194  1.00197.27           C  
ANISOU  719  CG  ARG A  65    26877  28818  19258  -7708  -5882   3661
ATOM    720  CD  ARG A  65      23.054   2.282 -12.047  1.00202.30           C  
ANISOU  720  CD  ARG A  65    27065  29331  20470  -7369  -6004   3204
ATOM    721  NE  ARG A  65      23.694   2.240 -10.720  1.00208.33           N  
ANISOU  721  NE  ARG A  65    28089  30000  21068  -6736  -6095   2566
ATOM    722  CZ  ARG A  65      24.798   2.897 -10.317  1.00217.92           C  
ANISOU  722  CZ  ARG A  65    28751  31150  22900  -5951  -6023   1926
ATOM    723  NH1 ARG A  65      25.496   3.693 -11.141  1.00208.31           N  
ANISOU  723  NH1 ARG A  65    26985  30218  21944  -6900  -6447   2472
ATOM    724  NH2 ARG A  65      25.209   2.751  -9.051  1.00210.79           N1+
ANISOU  724  NH2 ARG A  65    28316  30498  21278  -6400  -6653   1899
ATOM    725  H   ARG A  65      19.257   1.019 -12.409  1.00182.17           H  
ATOM    726  HA  ARG A  65      20.068  -0.023 -14.869  1.00182.02           H  
ATOM    727  HB3 ARG A  65      21.025   2.010 -13.907  1.00189.44           H  
ATOM    728  HB2 ARG A  65      22.275   0.885 -14.316  1.00189.44           H  
ATOM    729  HG3 ARG A  65      22.385   0.224 -11.799  1.00197.27           H  
ATOM    730  HG2 ARG A  65      21.156   1.435 -11.572  1.00197.27           H  
ATOM    731  HD3 ARG A  65      22.532   3.240 -12.066  1.00202.30           H  
ATOM    732  HD2 ARG A  65      23.761   2.292 -12.877  1.00202.30           H  
ATOM    733  HE  ARG A  65      23.216   1.664 -10.040  1.00208.33           H  
ATOM    734 HH12 ARG A  65      26.321   4.178 -10.817  1.00208.31           H  
ATOM    735 HH11 ARG A  65      25.189   3.822 -12.094  1.00208.31           H  
ATOM    736 HH22 ARG A  65      26.032   3.236  -8.722  1.00210.79           H  
ATOM    737 HH21 ARG A  65      24.693   2.167  -8.409  1.00210.79           H  
ATOM    738  N   ARG A  66      20.926  -2.012 -12.404  1.00182.49           N  
ANISOU  738  N   ARG A  66    23506  28383  17450  -7088  -5293   5001
ATOM    739  CA  ARG A  66      21.546  -3.273 -11.994  1.00181.93           C  
ANISOU  739  CA  ARG A  66    22502  29113  17510  -6771  -5319   5603
ATOM    740  C   ARG A  66      20.821  -4.517 -12.543  1.00175.99           C  
ANISOU  740  C   ARG A  66    21228  28350  17290  -5705  -4498   5631
ATOM    741  O   ARG A  66      21.476  -5.523 -12.816  1.00174.46           O  
ANISOU  741  O   ARG A  66    20044  28741  17503  -5396  -4389   6202
ATOM    742  CB  ARG A  66      21.617  -3.278 -10.450  1.00  0.00           C  
ATOM    743  CG  ARG A  66      22.324  -4.501  -9.824  1.00  0.00           C  
ATOM    744  CD  ARG A  66      22.380  -4.469  -8.285  1.00  0.00           C  
ATOM    745  NE  ARG A  66      23.300  -3.440  -7.762  1.00  0.00           N  
ATOM    746  CZ  ARG A  66      23.510  -3.120  -6.471  1.00  0.00           C  
ATOM    747  NH1 ARG A  66      22.870  -3.739  -5.466  1.00  0.00           N  
ATOM    748  NH2 ARG A  66      24.388  -2.152  -6.178  1.00  0.00           N1+
ATOM    749  H   ARG A  66      20.405  -1.519 -11.693  1.00182.49           H  
ATOM    750  HA  ARG A  66      22.567  -3.289 -12.381  1.00181.93           H  
ATOM    751  HB2 ARG A  66      22.119  -2.366 -10.122  1.00  0.00           H  
ATOM    752  HB3 ARG A  66      20.604  -3.218 -10.048  1.00  0.00           H  
ATOM    753  HG2 ARG A  66      21.898  -5.451 -10.146  1.00  0.00           H  
ATOM    754  HG3 ARG A  66      23.345  -4.496 -10.210  1.00  0.00           H  
ATOM    755  HD2 ARG A  66      21.395  -4.170  -7.923  1.00  0.00           H  
ATOM    756  HD3 ARG A  66      22.572  -5.458  -7.869  1.00  0.00           H  
ATOM    757  HE  ARG A  66      23.819  -2.934  -8.465  1.00  0.00           H  
ATOM    758 HH12 ARG A  66      23.046  -3.484  -4.505  1.00  0.00           H  
ATOM    759 HH11 ARG A  66      22.207  -4.473  -5.669  1.00  0.00           H  
ATOM    760 HH22 ARG A  66      24.565  -1.896  -5.217  1.00  0.00           H  
ATOM    761 HH21 ARG A  66      24.891  -1.677  -6.913  1.00  0.00           H  
ATOM    762  N   LYS A  67      19.487  -4.427 -12.662  1.00166.41           N  
ANISOU  762  N   LYS A  67    20697  26478  16055  -5151  -3932   5056
ATOM    763  CA  LYS A  67      18.590  -5.533 -12.988  1.00158.66           C  
ANISOU  763  CA  LYS A  67    19382  25376  15524  -4248  -3205   5024
ATOM    764  C   LYS A  67      18.619  -5.870 -14.496  1.00155.88           C  
ANISOU  764  C   LYS A  67    18344  25013  15870  -3936  -2842   5155
ATOM    765  O   LYS A  67      18.366  -4.964 -15.293  1.00154.85           O  
ANISOU  765  O   LYS A  67    18354  24618  15865  -4251  -2910   4969
ATOM    766  CB  LYS A  67      17.174  -5.117 -12.541  1.00158.70           C  
ANISOU  766  CB  LYS A  67    20262  24738  15298  -3849  -2759   4451
ATOM    767  CG  LYS A  67      17.045  -5.064 -11.008  1.00178.36           C  
ANISOU  767  CG  LYS A  67    23321  27311  17137  -3840  -2898   4410
ATOM    768  CD  LYS A  67      15.623  -4.767 -10.516  1.00188.50           C  
ANISOU  768  CD  LYS A  67    25619  27959  18042  -3573  -2533   3855
ATOM    769  CE  LYS A  67      15.558  -4.752  -8.979  1.00204.99           C  
ANISOU  769  CE  LYS A  67    28374  30141  19370  -3598  -2699   3817
ATOM    770  NZ  LYS A  67      14.178  -4.643  -8.480  1.00215.95           N1+
ANISOU  770  NZ  LYS A  67    30846  30914  20292  -3315  -2328   3303
ATOM    771  H   LYS A  67      19.037  -3.545 -12.461  1.00166.41           H  
ATOM    772  HA  LYS A  67      18.884  -6.379 -12.370  1.00158.66           H  
ATOM    773  HB3 LYS A  67      16.449  -5.838 -12.921  1.00158.70           H  
ATOM    774  HB2 LYS A  67      16.908  -4.151 -12.973  1.00158.70           H  
ATOM    775  HG3 LYS A  67      17.725  -4.312 -10.608  1.00178.36           H  
ATOM    776  HG2 LYS A  67      17.370  -6.017 -10.591  1.00178.36           H  
ATOM    777  HD3 LYS A  67      14.938  -5.516 -10.917  1.00188.50           H  
ATOM    778  HD2 LYS A  67      15.294  -3.804 -10.911  1.00188.50           H  
ATOM    779  HE3 LYS A  67      16.146  -3.922  -8.583  1.00204.99           H  
ATOM    780  HE2 LYS A  67      15.987  -5.670  -8.576  1.00204.99           H  
ATOM    781  HZ1 LYS A  67      13.627  -5.419  -8.817  1.00215.95           H  
ATOM    782  HZ2 LYS A  67      14.174  -4.639  -7.471  1.00215.95           H  
ATOM    783  HZ3 LYS A  67      13.758  -3.782  -8.813  1.00215.95           H  
ATOM    784  N   PRO A  68      18.898  -7.149 -14.867  1.00148.07           N  
ANISOU  784  N   PRO A  68    16696  24264  15300  -3309  -2450   5469
ATOM    785  CA  PRO A  68      18.834  -7.635 -16.264  1.00143.41           C  
ANISOU  785  CA  PRO A  68    15576  23636  15278  -2983  -2105   5572
ATOM    786  C   PRO A  68      17.548  -7.328 -17.049  1.00140.76           C  
ANISOU  786  C   PRO A  68    15649  22643  15191  -2645  -1632   5046
ATOM    787  O   PRO A  68      17.645  -7.059 -18.243  1.00137.70           O  
ANISOU  787  O   PRO A  68    15008  22159  15151  -2552  -1462   5037
ATOM    788  CB  PRO A  68      19.050  -9.152 -16.149  1.00144.95           C  
ANISOU  788  CB  PRO A  68    15117  24233  15723  -2416  -1865   6066
ATOM    789  CG  PRO A  68      19.892  -9.313 -14.900  1.00153.57           C  
ANISOU  789  CG  PRO A  68    16310  25638  16403  -2496  -2129   6278
ATOM    790  CD  PRO A  68      19.338  -8.232 -13.979  1.00149.93           C  
ANISOU  790  CD  PRO A  68    16713  24779  15476  -2866  -2303   5758
ATOM    791  HA  PRO A  68      19.681  -7.194 -16.791  1.00143.41           H  
ATOM    792  HB3 PRO A  68      19.527  -9.579 -17.029  1.00144.95           H  
ATOM    793  HB2 PRO A  68      18.100  -9.671 -16.007  1.00144.95           H  
ATOM    794  HG3 PRO A  68      20.933  -9.091 -15.139  1.00153.57           H  
ATOM    795  HG2 PRO A  68      19.850 -10.315 -14.472  1.00153.57           H  
ATOM    796  HD2 PRO A  68      18.478  -8.606 -13.422  1.00149.93           H  
ATOM    797  HD3 PRO A  68      20.108  -7.925 -13.271  1.00149.93           H  
ATOM    798  N   SER A  69      16.385  -7.339 -16.374  1.00135.22           N  
ANISOU  798  N   SER A  69    15537  21542  14299  -2437  -1412   4670
ATOM    799  CA  SER A  69      15.076  -7.029 -16.955  1.00130.01           C  
ANISOU  799  CA  SER A  69    15218  20332  13848  -2116   -984   4250
ATOM    800  C   SER A  69      14.977  -5.614 -17.557  1.00133.21           C  
ANISOU  800  C   SER A  69    15990  20414  14208  -2462  -1097   3946
ATOM    801  O   SER A  69      14.402  -5.457 -18.633  1.00128.91           O  
ANISOU  801  O   SER A  69    15364  19612  14003  -2250   -828   3797
ATOM    802  CB  SER A  69      13.979  -7.313 -15.907  1.00133.38           C  
ANISOU  802  CB  SER A  69    16138  20521  14020  -1853   -746   4040
ATOM    803  OG  SER A  69      13.977  -6.386 -14.837  1.00146.00           O  
ANISOU  803  OG  SER A  69    18303  22145  15025  -2199  -1054   3935
ATOM    804  H   SER A  69      16.381  -7.575 -15.392  1.00135.22           H  
ATOM    805  HA  SER A  69      14.930  -7.730 -17.777  1.00130.01           H  
ATOM    806  HB3 SER A  69      14.096  -8.317 -15.497  1.00133.38           H  
ATOM    807  HB2 SER A  69      12.998  -7.285 -16.382  1.00133.38           H  
ATOM    808  HG  SER A  69      13.618  -5.553 -15.154  1.00146.00           H  
ATOM    809  N   TYR A  70      15.582  -4.629 -16.873  1.00134.42           N  
ANISOU  809  N   TYR A  70    16581  20571  13920  -3026  -1529   3877
ATOM    810  CA  TYR A  70      15.629  -3.230 -17.291  1.00135.70           C  
ANISOU  810  CA  TYR A  70    17233  20367  13960  -3450  -1704   3614
ATOM    811  C   TYR A  70      16.740  -2.925 -18.311  1.00140.25           C  
ANISOU  811  C   TYR A  70    17242  21209  14840  -3814  -1937   3917
ATOM    812  O   TYR A  70      16.666  -1.870 -18.938  1.00140.38           O  
ANISOU  812  O   TYR A  70    17552  20893  14891  -4083  -1987   3745
ATOM    813  CB  TYR A  70      15.720  -2.336 -16.043  1.00142.67           C  
ANISOU  813  CB  TYR A  70    18967  21051  14188  -3932  -2087   3397
ATOM    814  CG  TYR A  70      14.414  -2.247 -15.273  1.00143.74           C  
ANISOU  814  CG  TYR A  70    19819  20793  14003  -3467  -1710   3037
ATOM    815  CD1 TYR A  70      14.149  -3.125 -14.201  1.00146.03           C  
ANISOU  815  CD1 TYR A  70    20031  21346  14107  -3156  -1596   3164
ATOM    816  CD2 TYR A  70      13.439  -1.303 -15.657  1.00144.20           C  
ANISOU  816  CD2 TYR A  70    20594  20242  13953  -3276  -1415   2634
ATOM    817  CE1 TYR A  70      12.914  -3.068 -13.525  1.00146.94           C  
ANISOU  817  CE1 TYR A  70    20733  21158  13938  -2685  -1186   2915
ATOM    818  CE2 TYR A  70      12.204  -1.249 -14.983  1.00145.52           C  
ANISOU  818  CE2 TYR A  70    21344  20114  13832  -2754   -989   2395
ATOM    819  CZ  TYR A  70      11.939  -2.131 -13.920  1.00153.31           C  
ANISOU  819  CZ  TYR A  70    22211  21403  14637  -2471   -872   2544
ATOM    820  OH  TYR A  70      10.738  -2.076 -13.278  1.00155.53           O  
ANISOU  820  OH  TYR A  70    23020  21447  14626  -1934   -408   2382
ATOM    821  H   TYR A  70      16.069  -4.852 -16.016  1.00134.42           H  
ATOM    822  HA  TYR A  70      14.686  -3.001 -17.785  1.00135.70           H  
ATOM    823  HB3 TYR A  70      16.000  -1.319 -16.321  1.00142.67           H  
ATOM    824  HB2 TYR A  70      16.511  -2.704 -15.392  1.00142.67           H  
ATOM    825  HD1 TYR A  70      14.883  -3.856 -13.904  1.00146.03           H  
ATOM    826  HD2 TYR A  70      13.626  -0.632 -16.482  1.00144.20           H  
ATOM    827  HE1 TYR A  70      12.714  -3.746 -12.708  1.00146.94           H  
ATOM    828  HE2 TYR A  70      11.456  -0.536 -15.287  1.00145.52           H  
ATOM    829  HH  TYR A  70      10.134  -1.428 -13.650  1.00155.53           H  
ATOM    830  N   LEU A  71      17.699  -3.846 -18.525  1.00136.95           N  
ANISOU  830  N   LEU A  71    16002  21387  14645  -3751  -2020   4414
ATOM    831  CA  LEU A  71      18.638  -3.778 -19.653  1.00137.49           C  
ANISOU  831  CA  LEU A  71    15396  21821  15023  -3945  -2129   4822
ATOM    832  C   LEU A  71      17.939  -4.069 -20.996  1.00134.69           C  
ANISOU  832  C   LEU A  71    14880  21199  15095  -3405  -1618   4673
ATOM    833  O   LEU A  71      18.352  -3.504 -22.006  1.00134.47           O  
ANISOU  833  O   LEU A  71    14576  21247  15272  -3554  -1622   4836
ATOM    834  CB  LEU A  71      19.833  -4.742 -19.449  1.00140.43           C  
ANISOU  834  CB  LEU A  71    14947  22935  15477  -3868  -2270   5453
ATOM    835  CG  LEU A  71      20.758  -4.402 -18.257  1.00152.74           C  
ANISOU  835  CG  LEU A  71    16326  25006  16702  -4605  -2931   5860
ATOM    836  CD1 LEU A  71      21.757  -5.549 -17.981  1.00155.44           C  
ANISOU  836  CD1 LEU A  71    15925  26050  17086  -4317  -2970   6459
ATOM    837  CD2 LEU A  71      21.471  -3.044 -18.439  1.00159.32           C  
ANISOU  837  CD2 LEU A  71    16840  26050  17643  -5247  -3264   6173
ATOM    838  H   LEU A  71      17.713  -4.697 -17.979  1.00136.95           H  
ATOM    839  HA  LEU A  71      19.023  -2.759 -19.712  1.00137.49           H  
ATOM    840  HB3 LEU A  71      20.442  -4.761 -20.354  1.00140.43           H  
ATOM    841  HB2 LEU A  71      19.456  -5.758 -19.342  1.00140.43           H  
ATOM    842  HG  LEU A  71      20.132  -4.324 -17.368  1.00152.74           H  
ATOM    843 HD11 LEU A  71      21.723  -5.848 -16.933  1.00155.44           H  
ATOM    844 HD12 LEU A  71      21.535  -6.436 -18.574  1.00155.44           H  
ATOM    845 HD13 LEU A  71      22.788  -5.277 -18.205  1.00155.44           H  
ATOM    846 HD21 LEU A  71      22.538  -3.094 -18.224  1.00159.32           H  
ATOM    847 HD22 LEU A  71      21.370  -2.661 -19.455  1.00159.32           H  
ATOM    848 HD23 LEU A  71      21.048  -2.298 -17.766  1.00159.32           H  
ATOM    849  N   PHE A  72      16.885  -4.907 -20.981  1.00126.18           N  
ANISOU  849  N   PHE A  72    13982  19831  14132  -2816  -1205   4394
ATOM    850  CA  PHE A  72      16.084  -5.249 -22.159  1.00120.89           C  
ANISOU  850  CA  PHE A  72    13248  18878  13807  -2333   -778   4215
ATOM    851  C   PHE A  72      14.989  -4.205 -22.450  1.00121.05           C  
ANISOU  851  C   PHE A  72    13871  18351  13771  -2383   -672   3767
ATOM    852  O   PHE A  72      14.681  -3.990 -23.622  1.00117.55           O  
ANISOU  852  O   PHE A  72    13383  17718  13564  -2196   -464   3668
ATOM    853  CB  PHE A  72      15.483  -6.659 -21.988  1.00120.19           C  
ANISOU  853  CB  PHE A  72    13004  18781  13883  -1762   -457   4230
ATOM    854  CG  PHE A  72      16.504  -7.752 -21.717  1.00124.44           C  
ANISOU  854  CG  PHE A  72    13024  19802  14456  -1601   -501   4693
ATOM    855  CD1 PHE A  72      17.579  -7.969 -22.606  1.00130.05           C  
ANISOU  855  CD1 PHE A  72    13195  20920  15300  -1594   -540   5109
ATOM    856  CD2 PHE A  72      16.395  -8.562 -20.568  1.00127.23           C  
ANISOU  856  CD2 PHE A  72    13413  20224  14707  -1396   -458   4773
ATOM    857  CE1 PHE A  72      18.528  -8.943 -22.325  1.00133.90           C  
ANISOU  857  CE1 PHE A  72    13178  21885  15811  -1347   -530   5610
ATOM    858  CE2 PHE A  72      17.362  -9.521 -20.301  1.00132.75           C  
ANISOU  858  CE2 PHE A  72    13645  21364  15431  -1187   -478   5249
ATOM    859  CZ  PHE A  72      18.419  -9.717 -21.178  1.00133.21           C  
ANISOU  859  CZ  PHE A  72    13165  21828  15622  -1136   -504   5669
ATOM    860  H   PHE A  72      16.612  -5.347 -20.113  1.00126.18           H  
ATOM    861  HA  PHE A  72      16.740  -5.271 -23.030  1.00120.89           H  
ATOM    862  HB3 PHE A  72      14.939  -6.934 -22.891  1.00120.19           H  
ATOM    863  HB2 PHE A  72      14.747  -6.654 -21.182  1.00120.19           H  
ATOM    864  HD1 PHE A  72      17.664  -7.379 -23.504  1.00130.05           H  
ATOM    865  HD2 PHE A  72      15.578  -8.422 -19.877  1.00127.23           H  
ATOM    866  HE1 PHE A  72      19.347  -9.116 -23.006  1.00133.90           H  
ATOM    867  HE2 PHE A  72      17.300 -10.109 -19.400  1.00132.75           H  
ATOM    868  HZ  PHE A  72      19.160 -10.473 -20.966  1.00133.21           H  
ATOM    869  N   ILE A  73      14.456  -3.545 -21.404  1.00118.81           N  
ANISOU  869  N   ILE A  73    14187  17822  13134  -2594   -801   3523
ATOM    870  CA  ILE A  73      13.531  -2.407 -21.522  1.00118.04           C  
ANISOU  870  CA  ILE A  73    14755  17193  12902  -2586   -675   3141
ATOM    871  C   ILE A  73      14.271  -1.133 -21.986  1.00123.69           C  
ANISOU  871  C   ILE A  73    15637  17787  13573  -3099   -944   3165
ATOM    872  O   ILE A  73      13.714  -0.359 -22.764  1.00121.60           O  
ANISOU  872  O   ILE A  73    15569  17186  13446  -2984   -761   3006
ATOM    873  CB  ILE A  73      12.795  -2.108 -20.177  1.00123.80           C  
ANISOU  873  CB  ILE A  73    16136  17711  13189  -2565   -675   2916
ATOM    874  CG1 ILE A  73      11.936  -3.315 -19.729  1.00121.46           C  
ANISOU  874  CG1 ILE A  73    15638  17500  13013  -2013   -319   2936
ATOM    875  CG2 ILE A  73      11.921  -0.828 -20.197  1.00126.43           C  
ANISOU  875  CG2 ILE A  73    17292  17475  13269  -2585   -575   2567
ATOM    876  CD1 ILE A  73      11.559  -3.307 -18.237  1.00132.81           C  
ANISOU  876  CD1 ILE A  73    17458  18989  14013  -1980   -348   2908
ATOM    877  H   ILE A  73      14.740  -3.793 -20.466  1.00118.81           H  
ATOM    878  HA  ILE A  73      12.780  -2.652 -22.276  1.00118.04           H  
ATOM    879  HB  ILE A  73      13.562  -1.953 -19.419  1.00123.80           H  
ATOM    880 HG13 ILE A  73      12.457  -4.250 -19.929  1.00121.46           H  
ATOM    881 HG12 ILE A  73      11.033  -3.364 -20.336  1.00121.46           H  
ATOM    882 HG21 ILE A  73      11.361  -0.703 -19.271  1.00126.43           H  
ATOM    883 HG22 ILE A  73      12.511   0.079 -20.320  1.00126.43           H  
ATOM    884 HG23 ILE A  73      11.197  -0.864 -21.011  1.00126.43           H  
ATOM    885 HD11 ILE A  73      10.489  -3.465 -18.103  1.00132.81           H  
ATOM    886 HD12 ILE A  73      12.077  -4.101 -17.698  1.00132.81           H  
ATOM    887 HD13 ILE A  73      11.815  -2.368 -17.749  1.00132.81           H  
ATOM    888  N   GLY A  74      15.527  -0.968 -21.535  1.00124.05           N  
ANISOU  888  N   GLY A  74    15543  18146  13443  -3676  -1393   3426
ATOM    889  CA  GLY A  74      16.419   0.111 -21.945  1.00127.43           C  
ANISOU  889  CA  GLY A  74    16031  18546  13841  -4310  -1735   3572
ATOM    890  C   GLY A  74      16.912  -0.105 -23.382  1.00127.76           C  
ANISOU  890  C   GLY A  74    15411  18821  14313  -4166  -1558   3856
ATOM    891  O   GLY A  74      17.017   0.867 -24.122  1.00127.85           O  
ANISOU  891  O   GLY A  74    15637  18546  14393  -4373  -1556   3809
ATOM    892  H   GLY A  74      15.903  -1.635 -20.874  1.00124.05           H  
ATOM    893  HA3 GLY A  74      17.277   0.138 -21.273  1.00127.43           H  
ATOM    894  HA2 GLY A  74      15.912   1.074 -21.862  1.00127.43           H  
ATOM    895  N   SER A  75      17.163  -1.360 -23.799  1.00121.28           N  
ANISOU  895  N   SER A  75    13850  18483  13749  -3755  -1370   4154
ATOM    896  CA  SER A  75      17.529  -1.705 -25.175  1.00118.87           C  
ANISOU  896  CA  SER A  75    12952  18425  13787  -3464  -1120   4429
ATOM    897  C   SER A  75      16.351  -1.560 -26.158  1.00118.65           C  
ANISOU  897  C   SER A  75    13224  17939  13919  -3018   -741   4070
ATOM    898  O   SER A  75      16.596  -1.211 -27.312  1.00117.91           O  
ANISOU  898  O   SER A  75    12928  17876  13997  -2956   -611   4202
ATOM    899  CB  SER A  75      18.159  -3.109 -25.212  1.00120.76           C  
ANISOU  899  CB  SER A  75    12549  19158  14176  -3015   -952   4759
ATOM    900  OG  SER A  75      18.607  -3.455 -26.508  1.00125.81           O  
ANISOU  900  OG  SER A  75    12753  19978  15071  -2632   -649   4988
ATOM    901  H   SER A  75      17.086  -2.130 -23.148  1.00121.28           H  
ATOM    902  HA  SER A  75      18.302  -1.003 -25.493  1.00118.87           H  
ATOM    903  HB3 SER A  75      17.442  -3.858 -24.876  1.00120.76           H  
ATOM    904  HB2 SER A  75      19.017  -3.155 -24.542  1.00120.76           H  
ATOM    905  HG  SER A  75      17.836  -3.699 -27.033  1.00125.81           H  
ATOM    906  N   LEU A  76      15.105  -1.771 -25.686  1.00112.90           N  
ANISOU  906  N   LEU A  76    12933  16842  13122  -2700   -564   3676
ATOM    907  CA  LEU A  76      13.886  -1.461 -26.436  1.00109.72           C  
ANISOU  907  CA  LEU A  76    12780  16054  12854  -2312   -258   3389
ATOM    908  C   LEU A  76      13.753   0.050 -26.678  1.00116.55           C  
ANISOU  908  C   LEU A  76    14132  16541  13611  -2630   -347   3261
ATOM    909  O   LEU A  76      13.512   0.439 -27.815  1.00115.19           O  
ANISOU  909  O   LEU A  76    13889  16280  13598  -2519   -213   3295
ATOM    910  CB  LEU A  76      12.633  -2.049 -25.738  1.00107.45           C  
ANISOU  910  CB  LEU A  76    12742  15554  12530  -1932    -58   3121
ATOM    911  CG  LEU A  76      11.286  -1.712 -26.431  1.00109.67           C  
ANISOU  911  CG  LEU A  76    13264  15483  12923  -1582    209   2888
ATOM    912  CD1 LEU A  76      11.235  -2.255 -27.873  1.00106.77           C  
ANISOU  912  CD1 LEU A  76    12502  15233  12833  -1260    368   2957
ATOM    913  CD2 LEU A  76      10.075  -2.161 -25.592  1.00111.99           C  
ANISOU  913  CD2 LEU A  76    13860  15589  13101  -1335    370   2710
ATOM    914  H   LEU A  76      14.977  -2.084 -24.733  1.00112.90           H  
ATOM    915  HA  LEU A  76      13.982  -1.943 -27.411  1.00109.72           H  
ATOM    916  HB3 LEU A  76      12.595  -1.681 -24.713  1.00107.45           H  
ATOM    917  HB2 LEU A  76      12.737  -3.132 -25.659  1.00107.45           H  
ATOM    918  HG  LEU A  76      11.187  -0.629 -26.497  1.00109.67           H  
ATOM    919 HD11 LEU A  76      10.237  -2.573 -28.170  1.00106.77           H  
ATOM    920 HD12 LEU A  76      11.544  -1.489 -28.584  1.00106.77           H  
ATOM    921 HD13 LEU A  76      11.905  -3.102 -27.999  1.00106.77           H  
ATOM    922 HD21 LEU A  76       9.445  -2.875 -26.119  1.00111.99           H  
ATOM    923 HD22 LEU A  76      10.375  -2.622 -24.651  1.00111.99           H  
ATOM    924 HD23 LEU A  76       9.443  -1.307 -25.349  1.00111.99           H  
ATOM    925  N   ALA A  77      13.947   0.865 -25.626  1.00116.80           N  
ANISOU  925  N   ALA A  77    14714  16331  13333  -3035   -586   3130
ATOM    926  CA  ALA A  77      13.911   2.328 -25.697  1.00119.79           C  
ANISOU  926  CA  ALA A  77    15739  16234  13540  -3390   -702   2994
ATOM    927  C   ALA A  77      15.041   2.932 -26.552  1.00125.60           C  
ANISOU  927  C   ALA A  77    16170  17139  14413  -3870   -912   3329
ATOM    928  O   ALA A  77      14.818   3.963 -27.177  1.00126.34           O  
ANISOU  928  O   ALA A  77    16625  16853  14526  -3970   -860   3276
ATOM    929  CB  ALA A  77      13.927   2.902 -24.275  1.00125.08           C  
ANISOU  929  CB  ALA A  77    17117  16632  13777  -3771   -970   2802
ATOM    930  H   ALA A  77      14.127   0.466 -24.714  1.00116.80           H  
ATOM    931  HA  ALA A  77      12.963   2.610 -26.159  1.00119.79           H  
ATOM    932  HB1 ALA A  77      13.821   3.987 -24.286  1.00125.08           H  
ATOM    933  HB2 ALA A  77      13.100   2.502 -23.688  1.00125.08           H  
ATOM    934  HB3 ALA A  77      14.852   2.661 -23.750  1.00125.08           H  
ATOM    935  N   LEU A  78      16.210   2.271 -26.596  1.00122.85           N  
ANISOU  935  N   LEU A  78    15122  17388  14167  -4116  -1111   3736
ATOM    936  CA  LEU A  78      17.352   2.624 -27.443  1.00125.32           C  
ANISOU  936  CA  LEU A  78    14941  18036  14637  -4526  -1268   4201
ATOM    937  C   LEU A  78      17.059   2.340 -28.926  1.00126.42           C  
ANISOU  937  C   LEU A  78    14733  18244  15055  -3986   -859   4277
ATOM    938  O   LEU A  78      17.334   3.190 -29.773  1.00127.91           O  
ANISOU  938  O   LEU A  78    14942  18334  15324  -4198   -846   4448
ATOM    939  CB  LEU A  78      18.599   1.867 -26.922  1.00127.55           C  
ANISOU  939  CB  LEU A  78    14486  19031  14947  -4759  -1508   4680
ATOM    940  CG  LEU A  78      19.966   2.347 -27.465  1.00137.30           C  
ANISOU  940  CG  LEU A  78    15220  20685  16263  -5405  -1810   5272
ATOM    941  CD1 LEU A  78      21.093   2.081 -26.441  1.00142.90           C  
ANISOU  941  CD1 LEU A  78    15664  21839  16793  -6014  -2322   5605
ATOM    942  CD2 LEU A  78      20.300   1.754 -28.851  1.00137.59           C  
ANISOU  942  CD2 LEU A  78    14443  21238  16597  -4935  -1446   5715
ATOM    943  H   LEU A  78      16.324   1.445 -26.024  1.00122.85           H  
ATOM    944  HA  LEU A  78      17.527   3.695 -27.332  1.00125.32           H  
ATOM    945  HB3 LEU A  78      18.492   0.792 -27.066  1.00127.55           H  
ATOM    946  HB2 LEU A  78      18.616   2.006 -25.842  1.00127.55           H  
ATOM    947  HG  LEU A  78      19.910   3.431 -27.581  1.00137.30           H  
ATOM    948 HD11 LEU A  78      21.998   1.678 -26.894  1.00142.90           H  
ATOM    949 HD12 LEU A  78      21.379   3.006 -25.939  1.00142.90           H  
ATOM    950 HD13 LEU A  78      20.788   1.375 -25.667  1.00142.90           H  
ATOM    951 HD21 LEU A  78      20.383   2.548 -29.590  1.00137.59           H  
ATOM    952 HD22 LEU A  78      21.237   1.199 -28.869  1.00137.59           H  
ATOM    953 HD23 LEU A  78      19.531   1.068 -29.202  1.00137.59           H  
ATOM    954  N   ALA A  79      16.481   1.157 -29.192  1.00118.79           N  
ANISOU  954  N   ALA A  79    13500  17429  14207  -3319   -546   4160
ATOM    955  CA  ALA A  79      16.044   0.700 -30.507  1.00115.43           C  
ANISOU  955  CA  ALA A  79    12848  17045  13967  -2776   -191   4169
ATOM    956  C   ALA A  79      14.875   1.530 -31.063  1.00117.74           C  
ANISOU  956  C   ALA A  79    13684  16803  14247  -2607    -47   3831
ATOM    957  O   ALA A  79      14.925   1.910 -32.230  1.00116.48           O  
ANISOU  957  O   ALA A  79    13440  16634  14182  -2378    139   3903
ATOM    958  CB  ALA A  79      15.712  -0.797 -30.415  1.00112.72           C  
ANISOU  958  CB  ALA A  79    12235  16896  13696  -2219     18   4094
ATOM    959  H   ALA A  79      16.300   0.517 -28.429  1.00118.79           H  
ATOM    960  HA  ALA A  79      16.880   0.824 -31.195  1.00115.43           H  
ATOM    961  HB1 ALA A  79      15.486  -1.219 -31.389  1.00112.72           H  
ATOM    962  HB2 ALA A  79      16.554  -1.364 -30.020  1.00112.72           H  
ATOM    963  HB3 ALA A  79      14.857  -0.983 -29.763  1.00112.72           H  
ATOM    964  N   ASP A  80      13.890   1.857 -30.207  1.00114.64           N  
ANISOU  964  N   ASP A  80    13860  15991  13707  -2680   -114   3503
ATOM    965  CA  ASP A  80      12.789   2.778 -30.496  1.00114.05           C  
ANISOU  965  CA  ASP A  80    14320  15416  13597  -2453     51   3234
ATOM    966  C   ASP A  80      13.260   4.218 -30.748  1.00121.15           C  
ANISOU  966  C   ASP A  80    15648  15970  14412  -2883    -72   3314
ATOM    967  O   ASP A  80      12.720   4.832 -31.660  1.00120.42           O  
ANISOU  967  O   ASP A  80    15697  15665  14394  -2661    106   3315
ATOM    968  CB  ASP A  80      11.684   2.800 -29.409  1.00115.83           C  
ANISOU  968  CB  ASP A  80    14975  15364  13671  -2237    120   2917
ATOM    969  CG  ASP A  80      10.817   1.543 -29.230  1.00124.92           C  
ANISOU  969  CG  ASP A  80    15875  16628  14961  -1668    365   2803
ATOM    970  OD1 ASP A  80      10.708   0.745 -30.186  1.00123.19           O  
ANISOU  970  OD1 ASP A  80    15211  16666  14931  -1450    444   2912
ATOM    971  OD2 ASP A  80      10.139   1.482 -28.180  1.00131.75           O1-
ANISOU  971  OD2 ASP A  80    17022  17315  15722  -1453    476   2625
ATOM    972  H   ASP A  80      13.900   1.467 -29.272  1.00114.64           H  
ATOM    973  HA  ASP A  80      12.338   2.437 -31.429  1.00114.05           H  
ATOM    974  HB3 ASP A  80      10.996   3.623 -29.605  1.00115.83           H  
ATOM    975  HB2 ASP A  80      12.156   3.007 -28.447  1.00115.83           H  
ATOM    976  N   PHE A  81      14.231   4.738 -29.971  1.00121.61           N  
ANISOU  976  N   PHE A  81    15945  15958  14302  -3530   -406   3401
ATOM    977  CA  PHE A  81      14.754   6.106 -30.114  1.00126.43           C  
ANISOU  977  CA  PHE A  81    17050  16171  14817  -4091   -600   3498
ATOM    978  C   PHE A  81      15.399   6.362 -31.483  1.00129.88           C  
ANISOU  978  C   PHE A  81    17005  16862  15481  -4178   -530   3894
ATOM    979  O   PHE A  81      15.048   7.339 -32.145  1.00130.65           O  
ANISOU  979  O   PHE A  81    17491  16557  15593  -4172   -420   3900
ATOM    980  CB  PHE A  81      15.714   6.459 -28.953  1.00133.84           C  
ANISOU  980  CB  PHE A  81    18231  17097  15525  -4890  -1078   3581
ATOM    981  CG  PHE A  81      16.352   7.839 -29.019  1.00141.82           C  
ANISOU  981  CG  PHE A  81    19744  17700  16442  -5638  -1374   3739
ATOM    982  CD1 PHE A  81      15.608   8.976 -28.639  1.00148.31           C  
ANISOU  982  CD1 PHE A  81    21665  17691  16995  -5734  -1382   3394
ATOM    983  CD2 PHE A  81      17.618   8.018 -29.616  1.00147.27           C  
ANISOU  983  CD2 PHE A  81    19833  18822  17302  -6242  -1629   4275
ATOM    984  CE1 PHE A  81      16.144  10.246 -28.802  1.00155.94           C  
ANISOU  984  CE1 PHE A  81    23204  18182  17864  -6478  -1679   3537
ATOM    985  CE2 PHE A  81      18.136   9.297 -29.774  1.00156.81           C  
ANISOU  985  CE2 PHE A  81    21500  19636  18447  -7027  -1938   4472
ATOM    986  CZ  PHE A  81      17.404  10.405 -29.364  1.00158.31           C  
ANISOU  986  CZ  PHE A  81    22867  18918  18367  -7173  -1984   4079
ATOM    987  H   PHE A  81      14.615   4.187 -29.214  1.00121.61           H  
ATOM    988  HA  PHE A  81      13.898   6.780 -30.038  1.00126.43           H  
ATOM    989  HB3 PHE A  81      16.498   5.706 -28.868  1.00133.84           H  
ATOM    990  HB2 PHE A  81      15.166   6.420 -28.017  1.00133.84           H  
ATOM    991  HD1 PHE A  81      14.620   8.863 -28.222  1.00148.31           H  
ATOM    992  HD2 PHE A  81      18.183   7.163 -29.959  1.00147.27           H  
ATOM    993  HE1 PHE A  81      15.573  11.112 -28.500  1.00155.94           H  
ATOM    994  HE2 PHE A  81      19.108   9.431 -30.225  1.00156.81           H  
ATOM    995  HZ  PHE A  81      17.813  11.397 -29.493  1.00158.31           H  
ATOM    996  N   LEU A  82      16.309   5.457 -31.881  1.00125.39           N  
ANISOU  996  N   LEU A  82    15614  16964  15065  -4205   -554   4259
ATOM    997  CA  LEU A  82      16.987   5.492 -33.174  1.00126.00           C  
ANISOU  997  CA  LEU A  82    15153  17400  15320  -4196   -421   4702
ATOM    998  C   LEU A  82      16.027   5.234 -34.345  1.00125.21           C  
ANISOU  998  C   LEU A  82    15082  17194  15296  -3487    -25   4546
ATOM    999  O   LEU A  82      16.178   5.879 -35.379  1.00126.18           O  
ANISOU  999  O   LEU A  82    15257  17221  15465  -3522     83   4752
ATOM   1000  CB  LEU A  82      18.148   4.478 -33.187  1.00127.01           C  
ANISOU 1000  CB  LEU A  82    14427  18285  15545  -4229   -458   5142
ATOM   1001  CG  LEU A  82      19.320   4.816 -32.243  1.00138.10           C  
ANISOU 1001  CG  LEU A  82    15558  19992  16920  -5062   -895   5574
ATOM   1002  CD1 LEU A  82      20.322   3.652 -32.212  1.00138.66           C  
ANISOU 1002  CD1 LEU A  82    14818  20810  17055  -4894   -894   5936
ATOM   1003  CD2 LEU A  82      20.022   6.139 -32.612  1.00145.53           C  
ANISOU 1003  CD2 LEU A  82    16336  20998  17960  -5604   -983   6081
ATOM   1004  H   LEU A  82      16.538   4.680 -31.276  1.00125.39           H  
ATOM   1005  HA  LEU A  82      17.389   6.498 -33.311  1.00126.00           H  
ATOM   1006  HB3 LEU A  82      18.549   4.404 -34.198  1.00127.01           H  
ATOM   1007  HB2 LEU A  82      17.753   3.490 -32.942  1.00127.01           H  
ATOM   1008  HG  LEU A  82      18.925   4.918 -31.232  1.00138.10           H  
ATOM   1009 HD11 LEU A  82      21.077   3.808 -31.441  1.00138.66           H  
ATOM   1010 HD12 LEU A  82      19.825   2.704 -32.004  1.00138.66           H  
ATOM   1011 HD13 LEU A  82      20.841   3.551 -33.166  1.00138.66           H  
ATOM   1012 HD21 LEU A  82      21.105   6.028 -32.654  1.00145.53           H  
ATOM   1013 HD22 LEU A  82      19.703   6.519 -33.583  1.00145.53           H  
ATOM   1014 HD23 LEU A  82      19.806   6.910 -31.871  1.00145.53           H  
ATOM   1015  N   ALA A  83      15.034   4.346 -34.155  1.00116.89           N  
ANISOU 1015  N   ALA A  83    14036  16136  14239  -2898    152   4202
ATOM   1016  CA  ALA A  83      13.974   4.102 -35.131  1.00113.08           C  
ANISOU 1016  CA  ALA A  83    13605  15562  13795  -2290    432   4040
ATOM   1017  C   ALA A  83      13.062   5.320 -35.332  1.00117.43           C  
ANISOU 1017  C   ALA A  83    14772  15553  14294  -2246    485   3868
ATOM   1018  O   ALA A  83      12.764   5.645 -36.475  1.00116.96           O  
ANISOU 1018  O   ALA A  83    14731  15451  14258  -1986    646   3961
ATOM   1019  CB  ALA A  83      13.151   2.873 -34.726  1.00109.59           C  
ANISOU 1019  CB  ALA A  83    13042  15228  13371  -1831    519   3760
ATOM   1020  H   ALA A  83      14.969   3.836 -33.284  1.00116.89           H  
ATOM   1021  HA  ALA A  83      14.448   3.886 -36.090  1.00113.08           H  
ATOM   1022  HB1 ALA A  83      12.421   2.645 -35.497  1.00109.59           H  
ATOM   1023  HB2 ALA A  83      13.771   1.986 -34.612  1.00109.59           H  
ATOM   1024  HB3 ALA A  83      12.614   3.027 -33.789  1.00109.59           H  
ATOM   1025  N   SER A  84      12.672   5.990 -34.235  1.00115.10           N  
ANISOU 1025  N   SER A  84    15022  14824  13888  -2461    368   3643
ATOM   1026  CA  SER A  84      11.778   7.150 -34.227  1.00116.67           C  
ANISOU 1026  CA  SER A  84    15913  14422  13996  -2348    467   3490
ATOM   1027  C   SER A  84      12.356   8.383 -34.929  1.00123.55           C  
ANISOU 1027  C   SER A  84    17045  15029  14870  -2714    426   3758
ATOM   1028  O   SER A  84      11.597   9.112 -35.563  1.00124.28           O  
ANISOU 1028  O   SER A  84    17558  14725  14937  -2440    600   3738
ATOM   1029  CB  SER A  84      11.399   7.508 -32.781  1.00122.64           C  
ANISOU 1029  CB  SER A  84    17278  14766  14553  -2487    377   3204
ATOM   1030  OG  SER A  84      10.565   6.503 -32.259  1.00128.73           O  
ANISOU 1030  OG  SER A  84    17833  15752  15325  -2087    474   2996
ATOM   1031  H   SER A  84      12.963   5.654 -33.326  1.00115.10           H  
ATOM   1032  HA  SER A  84      10.873   6.871 -34.768  1.00116.67           H  
ATOM   1033  HB3 SER A  84      10.852   8.451 -32.740  1.00122.64           H  
ATOM   1034  HB2 SER A  84      12.280   7.621 -32.147  1.00122.64           H  
ATOM   1035  HG  SER A  84      11.118   5.746 -32.033  1.00128.73           H  
ATOM   1036  N   VAL A  85      13.680   8.578 -34.816  1.00122.04           N  
ANISOU 1036  N   VAL A  85    16575  15079  14716  -3332    200   4069
ATOM   1037  CA  VAL A  85      14.403   9.660 -35.473  1.00126.27           C  
ANISOU 1037  CA  VAL A  85    17276  15418  15284  -3793    133   4418
ATOM   1038  C   VAL A  85      14.672   9.337 -36.956  1.00127.58           C  
ANISOU 1038  C   VAL A  85    16791  16094  15589  -3522    345   4787
ATOM   1039  O   VAL A  85      14.368  10.176 -37.803  1.00129.11           O  
ANISOU 1039  O   VAL A  85    17213  16051  15793  -3409    498   4942
ATOM   1040  CB  VAL A  85      15.738   9.977 -34.737  1.00136.06           C  
ANISOU 1040  CB  VAL A  85    18657  16575  16466  -4733   -280   4622
ATOM   1041  CG1 VAL A  85      16.696  10.920 -35.497  1.00141.67           C  
ANISOU 1041  CG1 VAL A  85    19562  17032  17233  -5283   -363   5032
ATOM   1042  CG2 VAL A  85      15.461  10.559 -33.337  1.00137.89           C  
ANISOU 1042  CG2 VAL A  85    19704  16236  16452  -4946   -482   4197
ATOM   1043  H   VAL A  85      14.232   7.941 -34.258  1.00122.04           H  
ATOM   1044  HA  VAL A  85      13.784  10.560 -35.438  1.00126.27           H  
ATOM   1045  HB  VAL A  85      16.271   9.036 -34.586  1.00136.06           H  
ATOM   1046 HG11 VAL A  85      17.556  11.184 -34.881  1.00141.67           H  
ATOM   1047 HG12 VAL A  85      17.093  10.462 -36.404  1.00141.67           H  
ATOM   1048 HG13 VAL A  85      16.196  11.847 -35.779  1.00141.67           H  
ATOM   1049 HG21 VAL A  85      16.387  10.720 -32.785  1.00137.89           H  
ATOM   1050 HG22 VAL A  85      14.943  11.516 -33.402  1.00137.89           H  
ATOM   1051 HG23 VAL A  85      14.842   9.895 -32.735  1.00137.89           H  
ATOM   1052  N   VAL A  86      15.227   8.145 -37.246  1.00120.17           N  
ANISOU 1052  N   VAL A  86    15118  15823  14719  -3350    390   4928
ATOM   1053  CA  VAL A  86      15.666   7.772 -38.594  1.00118.68           C  
ANISOU 1053  CA  VAL A  86    14389  16127  14579  -3014    639   5268
ATOM   1054  C   VAL A  86      14.491   7.458 -39.546  1.00116.74           C  
ANISOU 1054  C   VAL A  86    14326  15763  14268  -2302    892   5023
ATOM   1055  O   VAL A  86      14.548   7.912 -40.689  1.00118.13           O  
ANISOU 1055  O   VAL A  86    14504  15970  14411  -2154   1058   5273
ATOM   1056  CB  VAL A  86      16.691   6.597 -38.587  1.00122.24           C  
ANISOU 1056  CB  VAL A  86    14102  17274  15071  -2938    676   5517
ATOM   1057  CG1 VAL A  86      17.145   6.139 -39.990  1.00122.45           C  
ANISOU 1057  CG1 VAL A  86    13718  17744  15066  -2501   1004   5864
ATOM   1058  CG2 VAL A  86      17.956   6.968 -37.789  1.00126.90           C  
ANISOU 1058  CG2 VAL A  86    14402  18084  15731  -3689    381   5895
ATOM   1059  H   VAL A  86      15.438   7.488 -36.507  1.00120.17           H  
ATOM   1060  HA  VAL A  86      16.184   8.639 -39.010  1.00118.68           H  
ATOM   1061  HB  VAL A  86      16.220   5.743 -38.098  1.00122.24           H  
ATOM   1062 HG11 VAL A  86      17.835   5.300 -39.922  1.00122.45           H  
ATOM   1063 HG12 VAL A  86      16.320   5.816 -40.617  1.00122.45           H  
ATOM   1064 HG13 VAL A  86      17.654   6.944 -40.520  1.00122.45           H  
ATOM   1065 HG21 VAL A  86      18.630   6.115 -37.702  1.00126.90           H  
ATOM   1066 HG22 VAL A  86      18.506   7.774 -38.277  1.00126.90           H  
ATOM   1067 HG23 VAL A  86      17.731   7.306 -36.778  1.00126.90           H  
ATOM   1068  N   PHE A  87      13.440   6.766 -39.069  1.00107.09           N  
ANISOU 1068  N   PHE A  87    13248  14423  13017  -1906    896   4589
ATOM   1069  CA  PHE A  87      12.228   6.501 -39.855  1.00103.40           C  
ANISOU 1069  CA  PHE A  87    12899  13895  12491  -1318   1049   4407
ATOM   1070  C   PHE A  87      11.472   7.799 -40.173  1.00108.49           C  
ANISOU 1070  C   PHE A  87    14053  14061  13108  -1253   1108   4432
ATOM   1071  O   PHE A  87      11.261   8.090 -41.348  1.00108.57           O  
ANISOU 1071  O   PHE A  87    14049  14149  13054   -978   1235   4605
ATOM   1072  CB  PHE A  87      11.320   5.429 -39.201  1.00100.66           C  
ANISOU 1072  CB  PHE A  87    12495  13596  12154   -986   1013   4035
ATOM   1073  CG  PHE A  87      10.003   5.150 -39.911  1.00 99.88           C  
ANISOU 1073  CG  PHE A  87    12481  13460  12007   -494   1080   3901
ATOM   1074  CD1 PHE A  87       9.972   4.339 -41.067  1.00101.72           C  
ANISOU 1074  CD1 PHE A  87    12511  14002  12135   -197   1129   3965
ATOM   1075  CD2 PHE A  87       8.827   5.832 -39.522  1.00101.24           C  
ANISOU 1075  CD2 PHE A  87    12949  13310  12207   -316   1088   3748
ATOM   1076  CE1 PHE A  87       8.787   4.181 -41.772  1.00101.64           C  
ANISOU 1076  CE1 PHE A  87    12574  13993  12051    165   1098   3876
ATOM   1077  CE2 PHE A  87       7.654   5.664 -40.243  1.00103.20           C  
ANISOU 1077  CE2 PHE A  87    13164  13619  12427    105   1109   3727
ATOM   1078  CZ  PHE A  87       7.636   4.842 -41.361  1.00100.59           C  
ANISOU 1078  CZ  PHE A  87    12611  13612  11997    291   1069   3789
ATOM   1079  H   PHE A  87      13.428   6.436 -38.106  1.00107.09           H  
ATOM   1080  HA  PHE A  87      12.547   6.085 -40.813  1.00103.40           H  
ATOM   1081  HB3 PHE A  87      11.067   5.721 -38.184  1.00100.66           H  
ATOM   1082  HB2 PHE A  87      11.867   4.488 -39.125  1.00100.66           H  
ATOM   1083  HD1 PHE A  87      10.868   3.842 -41.410  1.00101.72           H  
ATOM   1084  HD2 PHE A  87       8.834   6.498 -38.671  1.00101.24           H  
ATOM   1085  HE1 PHE A  87       8.764   3.556 -42.654  1.00101.64           H  
ATOM   1086  HE2 PHE A  87       6.758   6.193 -39.950  1.00103.20           H  
ATOM   1087  HZ  PHE A  87       6.722   4.743 -41.927  1.00100.59           H  
ATOM   1088  N   ALA A  88      11.146   8.595 -39.140  1.00105.72           N  
ANISOU 1088  N   ALA A  88    14202  13203  12762  -1461   1037   4274
ATOM   1089  CA  ALA A  88      10.387   9.840 -39.298  1.00107.77           C  
ANISOU 1089  CA  ALA A  88    15057  12915  12976  -1325   1142   4300
ATOM   1090  C   ALA A  88      11.085  10.878 -40.188  1.00114.52           C  
ANISOU 1090  C   ALA A  88    16075  13607  13830  -1628   1176   4682
ATOM   1091  O   ALA A  88      10.396  11.581 -40.923  1.00116.04           O  
ANISOU 1091  O   ALA A  88    16601  13505  13983  -1334   1326   4799
ATOM   1092  CB  ALA A  88      10.071  10.449 -37.929  1.00110.34           C  
ANISOU 1092  CB  ALA A  88    15988  12697  13238  -1471   1092   4043
ATOM   1093  H   ALA A  88      11.436   8.358 -38.202  1.00105.72           H  
ATOM   1094  HA  ALA A  88       9.442   9.577 -39.774  1.00107.77           H  
ATOM   1095  HB1 ALA A  88       9.378  11.286 -38.021  1.00110.34           H  
ATOM   1096  HB2 ALA A  88       9.606   9.712 -37.277  1.00110.34           H  
ATOM   1097  HB3 ALA A  88      10.970  10.818 -37.436  1.00110.34           H  
ATOM   1098  N   CYS A  89      12.429  10.918 -40.136  1.00111.84           N  
ANISOU 1098  N   CYS A  89    15464  13489  13543  -2212   1043   4942
ATOM   1099  CA  CYS A  89      13.268  11.730 -41.011  1.00115.76           C  
ANISOU 1099  CA  CYS A  89    15998  13917  14068  -2591   1069   5402
ATOM   1100  C   CYS A  89      13.183  11.244 -42.469  1.00116.58           C  
ANISOU 1100  C   CYS A  89    15697  14475  14125  -2087   1306   5643
ATOM   1101  O   CYS A  89      12.739  12.009 -43.321  1.00117.99           O  
ANISOU 1101  O   CYS A  89    16187  14396  14249  -1844   1449   5790
ATOM   1102  CB  CYS A  89      14.721  11.821 -40.492  1.00119.26           C  
ANISOU 1102  CB  CYS A  89    16106  14613  14595  -3353    845   5697
ATOM   1103  SG  CYS A  89      15.777  12.866 -41.540  1.00131.69           S  
ANISOU 1103  SG  CYS A  89    18141  15674  16220  -4215    683   6151
ATOM   1104  H   CYS A  89      12.916  10.315 -39.487  1.00111.84           H  
ATOM   1105  HA  CYS A  89      12.863  12.744 -40.986  1.00115.76           H  
ATOM   1106  HB3 CYS A  89      15.170  10.830 -40.420  1.00119.26           H  
ATOM   1107  HB2 CYS A  89      14.729  12.244 -39.487  1.00119.26           H  
ATOM   1108  HG  CYS A  89      15.804  12.038 -42.591  1.00131.69           H  
ATOM   1109  N   SER A  90      13.572   9.981 -42.711  1.00109.07           N  
ANISOU 1109  N   SER A  90    14133  14160  13149  -1868   1356   5656
ATOM   1110  CA  SER A  90      13.644   9.384 -44.045  1.00107.83           C  
ANISOU 1110  CA  SER A  90    13661  14456  12854  -1379   1573   5840
ATOM   1111  C   SER A  90      12.287   9.272 -44.762  1.00108.76           C  
ANISOU 1111  C   SER A  90    13999  14493  12832   -749   1629   5572
ATOM   1112  O   SER A  90      12.222   9.586 -45.950  1.00109.49           O  
ANISOU 1112  O   SER A  90    14060  14785  12755   -427   1773   5782
ATOM   1113  CB  SER A  90      14.415   8.047 -43.990  1.00109.69           C  
ANISOU 1113  CB  SER A  90    13327  15292  13056  -1278   1628   5890
ATOM   1114  OG  SER A  90      13.799   7.080 -43.161  1.00114.50           O  
ANISOU 1114  OG  SER A  90    13893  15905  13706  -1164   1488   5451
ATOM   1115  H   SER A  90      13.799   9.366 -41.938  1.00109.07           H  
ATOM   1116  HA  SER A  90      14.246  10.062 -44.652  1.00107.83           H  
ATOM   1117  HB3 SER A  90      15.436   8.210 -43.643  1.00109.69           H  
ATOM   1118  HB2 SER A  90      14.490   7.624 -44.993  1.00109.69           H  
ATOM   1119  HG  SER A  90      14.018   7.287 -42.236  1.00114.50           H  
ATOM   1120  N   PHE A  91      11.236   8.878 -44.034  1.00102.34           N  
ANISOU 1120  N   PHE A  91    13374  13443  12068   -576   1510   5168
ATOM   1121  CA  PHE A  91       9.887   8.678 -44.558  1.00100.38           C  
ANISOU 1121  CA  PHE A  91    13229  13193  11719    -37   1512   5001
ATOM   1122  C   PHE A  91       9.275  10.002 -45.056  1.00106.34           C  
ANISOU 1122  C   PHE A  91    14398  13558  12448    122   1606   5208
ATOM   1123  O   PHE A  91       8.851  10.092 -46.209  1.00106.60           O  
ANISOU 1123  O   PHE A  91    14413  13762  12328    512   1647   5344
ATOM   1124  CB  PHE A  91       9.033   7.978 -43.475  1.00 98.92           C  
ANISOU 1124  CB  PHE A  91    12999  12968  11617    100   1387   4610
ATOM   1125  CG  PHE A  91       7.679   7.474 -43.930  1.00 98.87           C  
ANISOU 1125  CG  PHE A  91    12858  13194  11514    557   1311   4489
ATOM   1126  CD1 PHE A  91       7.591   6.244 -44.615  1.00100.62           C  
ANISOU 1126  CD1 PHE A  91    12826  13825  11581    687   1238   4424
ATOM   1127  CD2 PHE A  91       6.527   8.278 -43.804  1.00101.72           C  
ANISOU 1127  CD2 PHE A  91    13365  13365  11920    850   1302   4468
ATOM   1128  CE1 PHE A  91       6.374   5.815 -45.120  1.00101.11           C  
ANISOU 1128  CE1 PHE A  91    12817  14074  11526    986   1073   4316
ATOM   1129  CE2 PHE A  91       5.316   7.826 -44.310  1.00104.21           C  
ANISOU 1129  CE2 PHE A  91    13467  13967  12161   1181   1161   4438
ATOM   1130  CZ  PHE A  91       5.244   6.607 -44.969  1.00101.22           C  
ANISOU 1130  CZ  PHE A  91    12870  13967  11622   1187   1005   4348
ATOM   1131  H   PHE A  91      11.380   8.607 -43.061  1.00102.34           H  
ATOM   1132  HA  PHE A  91       9.962   8.007 -45.416  1.00100.38           H  
ATOM   1133  HB3 PHE A  91       8.896   8.632 -42.612  1.00 98.92           H  
ATOM   1134  HB2 PHE A  91       9.575   7.107 -43.102  1.00 98.92           H  
ATOM   1135  HD1 PHE A  91       8.467   5.625 -44.742  1.00100.62           H  
ATOM   1136  HD2 PHE A  91       6.577   9.236 -43.307  1.00101.72           H  
ATOM   1137  HE1 PHE A  91       6.311   4.871 -45.644  1.00101.11           H  
ATOM   1138  HE2 PHE A  91       4.423   8.421 -44.197  1.00104.21           H  
ATOM   1139  HZ  PHE A  91       4.301   6.277 -45.373  1.00101.22           H  
ATOM   1140  N   VAL A  92       9.321  11.043 -44.212  1.00104.79           N  
ANISOU 1140  N   VAL A  92    14633  12817  12365   -178   1630   5242
ATOM   1141  CA  VAL A  92       8.841  12.387 -44.547  1.00108.44           C  
ANISOU 1141  CA  VAL A  92    15617  12780  12805    -30   1761   5460
ATOM   1142  C   VAL A  92       9.690  13.046 -45.651  1.00114.81           C  
ANISOU 1142  C   VAL A  92    16401  13673  13547   -206   1861   5914
ATOM   1143  O   VAL A  92       9.120  13.684 -46.534  1.00116.05           O  
ANISOU 1143  O   VAL A  92    16745  13743  13605    150   1985   6161
ATOM   1144  CB  VAL A  92       8.789  13.307 -43.290  1.00115.16           C  
ANISOU 1144  CB  VAL A  92    17096  12927  13734   -303   1761   5314
ATOM   1145  CG1 VAL A  92       8.572  14.808 -43.562  1.00120.42           C  
ANISOU 1145  CG1 VAL A  92    18425  12968  14363   -209   1927   5586
ATOM   1146  CG2 VAL A  92       7.711  12.817 -42.312  1.00112.19           C  
ANISOU 1146  CG2 VAL A  92    16766  12492  13368     51   1758   4945
ATOM   1147  H   VAL A  92       9.773  10.945 -43.313  1.00104.79           H  
ATOM   1148  HA  VAL A  92       7.825  12.285 -44.933  1.00108.44           H  
ATOM   1149  HB  VAL A  92       9.750  13.226 -42.782  1.00115.16           H  
ATOM   1150 HG11 VAL A  92       8.416  15.357 -42.633  1.00120.42           H  
ATOM   1151 HG12 VAL A  92       9.442  15.256 -44.041  1.00120.42           H  
ATOM   1152 HG13 VAL A  92       7.702  14.979 -44.196  1.00120.42           H  
ATOM   1153 HG21 VAL A  92       7.716  13.398 -41.389  1.00112.19           H  
ATOM   1154 HG22 VAL A  92       6.717  12.898 -42.752  1.00112.19           H  
ATOM   1155 HG23 VAL A  92       7.869  11.776 -42.037  1.00112.19           H  
ATOM   1156  N   ASN A  93      11.018  12.836 -45.624  1.00112.05           N  
ANISOU 1156  N   ASN A  93    15766  13559  13250   -725   1821   6079
ATOM   1157  CA  ASN A  93      11.946  13.282 -46.665  1.00115.44           C  
ANISOU 1157  CA  ASN A  93    16047  14180  13636   -944   1948   6585
ATOM   1158  C   ASN A  93      11.606  12.656 -48.032  1.00117.83           C  
ANISOU 1158  C   ASN A  93    16097  14973  13699   -352   2091   6713
ATOM   1159  O   ASN A  93      11.429  13.405 -48.988  1.00120.77           O  
ANISOU 1159  O   ASN A  93    16714  15208  13964   -137   2221   7016
ATOM   1160  CB  ASN A  93      13.401  12.990 -46.218  1.00117.78           C  
ANISOU 1160  CB  ASN A  93    15881  14837  14033  -1502   1882   6755
ATOM   1161  CG  ASN A  93      14.506  13.577 -47.106  1.00154.75           C  
ANISOU 1161  CG  ASN A  93    20397  19658  18743  -1905   2006   7383
ATOM   1162  OD1 ASN A  93      14.276  14.488 -47.896  1.00156.43           O  
ANISOU 1162  OD1 ASN A  93    20946  19573  18919  -1885   2130   7702
ATOM   1163  ND2 ASN A  93      15.729  13.065 -46.952  1.00148.89           N  
ANISOU 1163  ND2 ASN A  93    19093  19399  18078  -2276   1989   7639
ATOM   1164  H   ASN A  93      11.425  12.315 -44.858  1.00112.05           H  
ATOM   1165  HA  ASN A  93      11.830  14.363 -46.759  1.00115.44           H  
ATOM   1166  HB3 ASN A  93      13.555  11.915 -46.112  1.00117.78           H  
ATOM   1167  HB2 ASN A  93      13.560  13.430 -45.235  1.00117.78           H  
ATOM   1168 HD22 ASN A  93      16.502  13.416 -47.504  1.00148.89           H  
ATOM   1169 HD21 ASN A  93      15.905  12.357 -46.256  1.00148.89           H  
ATOM   1170  N   PHE A  94      11.506  11.321 -48.079  1.00110.08           N  
ANISOU 1170  N   PHE A  94    14717  14506  12601    -78   2047   6460
ATOM   1171  CA  PHE A  94      11.300  10.558 -49.309  1.00109.33           C  
ANISOU 1171  CA  PHE A  94    14469  14875  12195    444   2119   6487
ATOM   1172  C   PHE A  94       9.910  10.787 -49.921  1.00115.83           C  
ANISOU 1172  C   PHE A  94    15543  15588  12881    915   2024   6375
ATOM   1173  O   PHE A  94       9.812  10.952 -51.133  1.00118.50           O  
ANISOU 1173  O   PHE A  94    15954  16119  12951   1225   2105   6632
ATOM   1174  CB  PHE A  94      11.604   9.067 -49.037  1.00107.01           C  
ANISOU 1174  CB  PHE A  94    13833  15016  11812    562   2065   6191
ATOM   1175  CG  PHE A  94      11.615   8.139 -50.243  1.00108.06           C  
ANISOU 1175  CG  PHE A  94    13925  15586  11546   1038   2139   6193
ATOM   1176  CD1 PHE A  94      10.449   7.443 -50.625  1.00109.10           C  
ANISOU 1176  CD1 PHE A  94    14227  15754  11471   1402   1932   5915
ATOM   1177  CD2 PHE A  94      12.755   8.069 -51.072  1.00111.47           C  
ANISOU 1177  CD2 PHE A  94    14162  16411  11780   1120   2404   6483
ATOM   1178  CE1 PHE A  94      10.453   6.648 -51.763  1.00110.86           C  
ANISOU 1178  CE1 PHE A  94    14541  16327  11253   1778   1933   5870
ATOM   1179  CE2 PHE A  94      12.742   7.259 -52.200  1.00115.10           C  
ANISOU 1179  CE2 PHE A  94    14735  17214  11783   1611   2496   6438
ATOM   1180  CZ  PHE A  94      11.599   6.551 -52.544  1.00111.90           C  
ANISOU 1180  CZ  PHE A  94    14613  16770  11135   1906   2230   6098
ATOM   1181  H   PHE A  94      11.636  10.774 -47.232  1.00110.08           H  
ATOM   1182  HA  PHE A  94      12.021  10.915 -50.042  1.00109.33           H  
ATOM   1183  HB3 PHE A  94      10.904   8.674 -48.297  1.00107.01           H  
ATOM   1184  HB2 PHE A  94      12.591   8.992 -48.580  1.00107.01           H  
ATOM   1185  HD1 PHE A  94       9.553   7.521 -50.028  1.00109.10           H  
ATOM   1186  HD2 PHE A  94      13.641   8.640 -50.831  1.00111.47           H  
ATOM   1187  HE1 PHE A  94       9.560   6.109 -52.039  1.00110.86           H  
ATOM   1188  HE2 PHE A  94      13.623   7.185 -52.819  1.00115.10           H  
ATOM   1189  HZ  PHE A  94      11.601   5.933 -53.430  1.00111.90           H  
ATOM   1190  N   HIS A  95       8.861  10.816 -49.087  1.00111.82           N  
ANISOU 1190  N   HIS A  95    15119  14846  12522   1002   1858   6042
ATOM   1191  CA  HIS A  95       7.487  10.961 -49.558  1.00113.12           C  
ANISOU 1191  CA  HIS A  95    15382  15028  12571   1467   1755   6028
ATOM   1192  C   HIS A  95       7.081  12.440 -49.712  1.00123.09           C  
ANISOU 1192  C   HIS A  95    17029  15837  13901   1611   1893   6340
ATOM   1193  O   HIS A  95       6.975  12.910 -50.842  1.00125.67           O  
ANISOU 1193  O   HIS A  95    17436  16295  14018   1903   1943   6659
ATOM   1194  CB  HIS A  95       6.543  10.110 -48.681  1.00110.42           C  
ANISOU 1194  CB  HIS A  95    14860  14763  12332   1582   1544   5641
ATOM   1195  CG  HIS A  95       6.824   8.622 -48.785  1.00111.57           C  
ANISOU 1195  CG  HIS A  95    14728  15373  12289   1622   1365   5404
ATOM   1196  ND1 HIS A  95       6.460   7.865 -49.889  1.00114.71           N  
ANISOU 1196  ND1 HIS A  95    15091  16105  12389   1924   1175   5440
ATOM   1197  CD2 HIS A  95       7.457   7.738 -47.935  1.00110.56           C  
ANISOU 1197  CD2 HIS A  95    14426  15386  12196   1397   1349   5157
ATOM   1198  CE1 HIS A  95       6.890   6.618 -49.683  1.00112.26           C  
ANISOU 1198  CE1 HIS A  95    14672  16053  11929   1856   1048   5166
ATOM   1199  NE2 HIS A  95       7.524   6.471 -48.524  1.00110.05           N  
ANISOU 1199  NE2 HIS A  95    14292  15670  11853   1585   1179   5004
ATOM   1200  H   HIS A  95       8.999  10.669 -48.092  1.00111.82           H  
ATOM   1201  HA  HIS A  95       7.415  10.540 -50.564  1.00113.12           H  
ATOM   1202  HB3 HIS A  95       5.506  10.285 -48.972  1.00110.42           H  
ATOM   1203  HB2 HIS A  95       6.616  10.406 -47.634  1.00110.42           H  
ATOM   1204  HD1 HIS A  95       5.956   8.178 -50.705  1.00114.71           H  
ATOM   1205  HD2 HIS A  95       7.885   7.913 -46.960  1.00110.56           H  
ATOM   1206  HE1 HIS A  95       6.746   5.814 -50.393  1.00112.26           H  
ATOM   1207  N   VAL A  96       6.868  13.154 -48.595  1.00122.31           N  
ANISOU 1207  N   VAL A  96    17240  15186  14047   1432   1967   6261
ATOM   1208  CA  VAL A  96       6.340  14.525 -48.543  1.00127.73           C  
ANISOU 1208  CA  VAL A  96    18442  15303  14785   1623   2140   6524
ATOM   1209  C   VAL A  96       7.188  15.548 -49.329  1.00138.82           C  
ANISOU 1209  C   VAL A  96    20126  16487  16132   1402   2304   6969
ATOM   1210  O   VAL A  96       6.611  16.370 -50.042  1.00142.35           O  
ANISOU 1210  O   VAL A  96    20810  16805  16472   1785   2425   7313
ATOM   1211  CB  VAL A  96       6.178  15.044 -47.081  1.00132.20           C  
ANISOU 1211  CB  VAL A  96    19430  15254  15546   1498   2200   6282
ATOM   1212  CG1 VAL A  96       5.574  16.459 -46.966  1.00137.27           C  
ANISOU 1212  CG1 VAL A  96    20692  15279  16185   1884   2428   6539
ATOM   1213  CG2 VAL A  96       5.369  14.058 -46.219  1.00127.90           C  
ANISOU 1213  CG2 VAL A  96    18559  14972  15063   1688   2075   5901
ATOM   1214  H   VAL A  96       7.063  12.725 -47.703  1.00122.31           H  
ATOM   1215  HA  VAL A  96       5.348  14.502 -48.995  1.00127.73           H  
ATOM   1216  HB  VAL A  96       7.162  15.125 -46.628  1.00132.20           H  
ATOM   1217 HG11 VAL A  96       5.506  16.760 -45.922  1.00137.27           H  
ATOM   1218 HG12 VAL A  96       6.187  17.219 -47.452  1.00137.27           H  
ATOM   1219 HG13 VAL A  96       4.575  16.504 -47.399  1.00137.27           H  
ATOM   1220 HG21 VAL A  96       5.181  14.459 -45.223  1.00127.90           H  
ATOM   1221 HG22 VAL A  96       4.407  13.828 -46.676  1.00127.90           H  
ATOM   1222 HG23 VAL A  96       5.900  13.116 -46.089  1.00127.90           H  
ATOM   1223  N   PHE A  97       8.524  15.466 -49.194  1.00137.32           N  
ANISOU 1223  N   PHE A  97    19874  16277  16022    788   2310   7028
ATOM   1224  CA  PHE A  97       9.474  16.411 -49.791  1.00142.82           C  
ANISOU 1224  CA  PHE A  97    20777  16781  16708    474   2463   7521
ATOM   1225  C   PHE A  97      10.228  15.858 -51.016  1.00148.99           C  
ANISOU 1225  C   PHE A  97    21091  18236  17282    519   2544   7821
ATOM   1226  O   PHE A  97      11.125  16.545 -51.503  1.00152.59           O  
ANISOU 1226  O   PHE A  97    21586  18638  17752    178   2690   8279
ATOM   1227  CB  PHE A  97      10.441  16.922 -48.699  1.00147.04           C  
ANISOU 1227  CB  PHE A  97    21599  16800  17468   -299   2413   7540
ATOM   1228  CG  PHE A  97       9.773  17.750 -47.615  1.00150.33           C  
ANISOU 1228  CG  PHE A  97    22716  16412  17989   -312   2392   7288
ATOM   1229  CD1 PHE A  97       9.277  19.038 -47.911  1.00158.37           C  
ANISOU 1229  CD1 PHE A  97    24402  16798  18972    -12   2572   7526
ATOM   1230  CD2 PHE A  97       9.536  17.200 -46.338  1.00149.80           C  
ANISOU 1230  CD2 PHE A  97    22697  16205  18015   -562   2228   6833
ATOM   1231  CE1 PHE A  97       8.600  19.761 -46.938  1.00161.72           C  
ANISOU 1231  CE1 PHE A  97    25577  16437  19433     90   2623   7293
ATOM   1232  CE2 PHE A  97       8.862  17.943 -45.377  1.00154.92           C  
ANISOU 1232  CE2 PHE A  97    24086  16096  18680   -497   2259   6594
ATOM   1233  CZ  PHE A  97       8.398  19.218 -45.675  1.00158.17           C  
ANISOU 1233  CZ  PHE A  97    25202  15859  19037   -149   2474   6818
ATOM   1234  H   PHE A  97       8.919  14.756 -48.592  1.00137.32           H  
ATOM   1235  HA  PHE A  97       8.936  17.281 -50.171  1.00142.82           H  
ATOM   1236  HB3 PHE A  97      11.218  17.546 -49.143  1.00147.04           H  
ATOM   1237  HB2 PHE A  97      10.963  16.082 -48.238  1.00147.04           H  
ATOM   1238  HD1 PHE A  97       9.419  19.462 -48.893  1.00158.37           H  
ATOM   1239  HD2 PHE A  97       9.883  16.205 -46.106  1.00149.80           H  
ATOM   1240  HE1 PHE A  97       8.225  20.748 -47.165  1.00161.72           H  
ATOM   1241  HE2 PHE A  97       8.690  17.530 -44.395  1.00154.92           H  
ATOM   1242  HZ  PHE A  97       7.870  19.787 -44.924  1.00158.17           H  
ATOM   1243  N   HIS A  98       9.856  14.655 -51.499  1.00144.10           N  
ANISOU 1243  N   HIS A  98    20090  18218  16441    942   2460   7595
ATOM   1244  CA  HIS A  98      10.386  13.946 -52.679  1.00145.81           C  
ANISOU 1244  CA  HIS A  98    19987  19072  16343   1141   2553   7786
ATOM   1245  C   HIS A  98      11.922  13.729 -52.718  1.00153.11           C  
ANISOU 1245  C   HIS A  98    20606  20234  17334    677   2723   8062
ATOM   1246  O   HIS A  98      12.477  13.520 -53.797  1.00156.02           O  
ANISOU 1246  O   HIS A  98    20822  21005  17454    821   2942   8447
ATOM   1247  CB  HIS A  98       9.800  14.525 -53.996  1.00151.16           C  
ANISOU 1247  CB  HIS A  98    20882  19832  16721   1591   2662   8181
ATOM   1248  CG  HIS A  98      10.388  15.812 -54.531  1.00160.70           C  
ANISOU 1248  CG  HIS A  98    22306  20787  17965   1367   2922   8782
ATOM   1249  ND1 HIS A  98       9.894  17.064 -54.207  1.00165.78           N  
ANISOU 1249  ND1 HIS A  98    23409  20726  18853   1195   2967   8970
ATOM   1250  CD2 HIS A  98      11.412  16.042 -55.425  1.00166.24           C  
ANISOU 1250  CD2 HIS A  98    22867  21846  18452   1349   3165   9258
ATOM   1251  CE1 HIS A  98      10.637  17.963 -54.859  1.00170.50           C  
ANISOU 1251  CE1 HIS A  98    24118  21247  19417    987   3192   9547
ATOM   1252  NE2 HIS A  98      11.574  17.415 -55.623  1.00171.21           N  
ANISOU 1252  NE2 HIS A  98    23806  22002  19245   1070   3330   9765
ATOM   1253  H   HIS A  98       9.107  14.171 -51.024  1.00144.10           H  
ATOM   1254  HA  HIS A  98       9.963  12.950 -52.594  1.00145.81           H  
ATOM   1255  HB3 HIS A  98       8.723  14.661 -53.883  1.00151.16           H  
ATOM   1256  HB2 HIS A  98       9.908  13.782 -54.787  1.00151.16           H  
ATOM   1257  HD1 HIS A  98       9.133  17.262 -53.574  1.00165.78           H  
ATOM   1258  HD2 HIS A  98      12.044  15.330 -55.934  1.00166.24           H  
ATOM   1259  HE1 HIS A  98      10.483  19.029 -54.780  1.00170.50           H  
ATOM   1260  N   GLY A  99      12.585  13.796 -51.552  1.00149.18           N  
ANISOU 1260  N   GLY A  99    19988  19552  17143    163   2620   7886
ATOM   1261  CA  GLY A  99      14.035  13.892 -51.428  1.00151.69           C  
ANISOU 1261  CA  GLY A  99    19937  20102  17597   -359   2717   8205
ATOM   1262  C   GLY A  99      14.708  12.521 -51.528  1.00155.57           C  
ANISOU 1262  C   GLY A  99    19905  21295  17911   -148   2847   8214
ATOM   1263  O   GLY A  99      14.243  11.533 -50.959  1.00150.55           O  
ANISOU 1263  O   GLY A  99    19163  20838  17200    124   2725   7733
ATOM   1264  H   GLY A  99      12.055  13.907 -50.697  1.00149.18           H  
ATOM   1265  HA3 GLY A  99      14.273  14.332 -50.462  1.00151.69           H  
ATOM   1266  HA2 GLY A  99      14.428  14.574 -52.185  1.00151.69           H  
ATOM   1267  N   VAL A 100      15.846  12.506 -52.235  1.00157.95           N  
ANISOU 1267  N   VAL A 100    19884  21978  18151   -278   3126   8818
ATOM   1268  CA  VAL A 100      16.700  11.350 -52.483  1.00158.87           C  
ANISOU 1268  CA  VAL A 100    19500  22785  18079    -25   3383   9015
ATOM   1269  C   VAL A 100      18.162  11.812 -52.377  1.00168.18           C  
ANISOU 1269  C   VAL A 100    20179  24203  19520   -630   3525   9696
ATOM   1270  O   VAL A 100      18.637  12.575 -53.218  1.00173.05           O  
ANISOU 1270  O   VAL A 100    20742  24885  20125   -799   3742  10336
ATOM   1271  CB  VAL A 100      16.416  10.698 -53.871  1.00164.30           C  
ANISOU 1271  CB  VAL A 100    20309  23881  18238    740   3669   9089
ATOM   1272  CG1 VAL A 100      15.157   9.822 -53.806  1.00159.12           C  
ANISOU 1272  CG1 VAL A 100    19969  23150  17339   1220   3434   8380
ATOM   1273  CG2 VAL A 100      16.319  11.679 -55.063  1.00168.55           C  
ANISOU 1273  CG2 VAL A 100    21127  24290  18626    815   3827   9555
ATOM   1274  H   VAL A 100      16.169  13.367 -52.654  1.00157.95           H  
ATOM   1275  HA  VAL A 100      16.529  10.600 -51.707  1.00158.87           H  
ATOM   1276  HB  VAL A 100      17.242  10.024 -54.104  1.00164.30           H  
ATOM   1277 HG11 VAL A 100      14.830   9.523 -54.799  1.00159.12           H  
ATOM   1278 HG12 VAL A 100      15.329   8.922 -53.217  1.00159.12           H  
ATOM   1279 HG13 VAL A 100      14.327  10.355 -53.350  1.00159.12           H  
ATOM   1280 HG21 VAL A 100      16.121  11.140 -55.990  1.00168.55           H  
ATOM   1281 HG22 VAL A 100      15.507  12.394 -54.930  1.00168.55           H  
ATOM   1282 HG23 VAL A 100      17.237  12.241 -55.226  1.00168.55           H  
ATOM   1283  N   ASP A 101      18.827  11.388 -51.290  1.00163.54           N  
ANISOU 1283  N   ASP A 101    19222  23723  19194  -1028   3350   9586
ATOM   1284  CA  ASP A 101      20.155  11.872 -50.893  1.00168.51           C  
ANISOU 1284  CA  ASP A 101    19300  24604  20120  -1738   3345  10220
ATOM   1285  C   ASP A 101      21.268  11.298 -51.786  1.00176.60           C  
ANISOU 1285  C   ASP A 101    19666  26454  20981  -1419   3824  10944
ATOM   1286  O   ASP A 101      22.099  12.067 -52.266  1.00182.75           O  
ANISOU 1286  O   ASP A 101    20138  27411  21885  -1850   3970  11715
ATOM   1287  CB  ASP A 101      20.484  11.638 -49.393  1.00167.70           C  
ANISOU 1287  CB  ASP A 101    19021  24402  20294  -2225   2969   9881
ATOM   1288  CG  ASP A 101      19.519  12.223 -48.339  1.00176.22           C  
ANISOU 1288  CG  ASP A 101    20747  24654  21554  -2686   2537   9349
ATOM   1289  OD1 ASP A 101      18.463  12.792 -48.697  1.00173.24           O  
ANISOU 1289  OD1 ASP A 101    20946  23844  21035  -2254   2529   8894
ATOM   1290  OD2 ASP A 101      19.836  12.036 -47.144  1.00184.63           O1-
ANISOU 1290  OD2 ASP A 101    21748  25534  22869  -3438   2209   9393
ATOM   1291  H   ASP A 101      18.362  10.789 -50.627  1.00163.54           H  
ATOM   1292  HA  ASP A 101      20.161  12.954 -51.046  1.00168.51           H  
ATOM   1293  HB3 ASP A 101      21.484  12.019 -49.174  1.00167.70           H  
ATOM   1294  HB2 ASP A 101      20.514  10.563 -49.214  1.00167.70           H  
ATOM   1295  N   SER A 102      21.236   9.975 -52.017  1.00169.65           N  
ANISOU 1295  N   SER A 102    18608  26044  19805   -656   4087  10726
ATOM   1296  CA  SER A 102      22.115   9.244 -52.934  1.00173.28           C  
ANISOU 1296  CA  SER A 102    18566  27283  19991    -77   4647  11317
ATOM   1297  C   SER A 102      21.609   7.793 -53.069  1.00170.91           C  
ANISOU 1297  C   SER A 102    18542  27119  19278    829   4814  10714
ATOM   1298  O   SER A 102      20.757   7.364 -52.288  1.00164.64           O  
ANISOU 1298  O   SER A 102    18212  25863  18482    880   4453   9917
ATOM   1299  CB  SER A 102      23.590   9.299 -52.457  1.00181.33           C  
ANISOU 1299  CB  SER A 102    18704  28859  21336   -561   4716  12029
ATOM   1300  OG  SER A 102      24.488   8.905 -53.472  1.00189.09           O  
ANISOU 1300  OG  SER A 102    20166  29119  22559  -1607   4452  11585
ATOM   1301  H   SER A 102      20.514   9.417 -51.583  1.00169.65           H  
ATOM   1302  HA  SER A 102      22.032   9.726 -53.911  1.00173.28           H  
ATOM   1303  HB3 SER A 102      23.742   8.634 -51.613  1.00181.33           H  
ATOM   1304  HB2 SER A 102      23.891  10.293 -52.131  1.00181.33           H  
ATOM   1305  HG  SER A 102      24.623   9.647 -54.065  1.00189.09           H  
ATOM   1306  N   LYS A 103      22.157   7.056 -54.051  1.00169.31           N  
ANISOU 1306  N   LYS A 103    18098  27525  18705   1548   5374  11119
ATOM   1307  CA  LYS A 103      21.860   5.641 -54.303  1.00165.79           C  
ANISOU 1307  CA  LYS A 103    18021  27168  17805   2418   5574  10599
ATOM   1308  C   LYS A 103      22.359   4.732 -53.164  1.00165.63           C  
ANISOU 1308  C   LYS A 103    17549  27358  18024   2395   5531  10522
ATOM   1309  O   LYS A 103      21.596   3.894 -52.684  1.00160.34           O  
ANISOU 1309  O   LYS A 103    17283  26444  17196   2756   5393   9834
ATOM   1310  CB  LYS A 103      22.432   5.249 -55.688  1.00174.30           C  
ANISOU 1310  CB  LYS A 103    19198  28733  18294   3275   6241  11059
ATOM   1311  CG  LYS A 103      22.039   3.853 -56.219  1.00180.11           C  
ANISOU 1311  CG  LYS A 103    20749  29226  18459   3994   6292  10173
ATOM   1312  CD  LYS A 103      22.966   2.697 -55.793  1.00183.23           C  
ANISOU 1312  CD  LYS A 103    21189  29581  18850   3957   6411   9669
ATOM   1313  CE  LYS A 103      22.474   1.333 -56.306  1.00184.62           C  
ANISOU 1313  CE  LYS A 103    22013  29569  18564   4652   6461   9026
ATOM   1314  NZ  LYS A 103      23.362   0.234 -55.887  1.00186.14           N1+
ANISOU 1314  NZ  LYS A 103    21913  29767  19045   4597   6439   8799
ATOM   1315  H   LYS A 103      22.865   7.472 -54.639  1.00169.31           H  
ATOM   1316  HA  LYS A 103      20.773   5.540 -54.350  1.00165.79           H  
ATOM   1317  HB3 LYS A 103      23.516   5.368 -55.711  1.00174.30           H  
ATOM   1318  HB2 LYS A 103      22.046   5.973 -56.408  1.00174.30           H  
ATOM   1319  HG3 LYS A 103      22.023   3.891 -57.309  1.00180.11           H  
ATOM   1320  HG2 LYS A 103      21.013   3.634 -55.924  1.00180.11           H  
ATOM   1321  HD3 LYS A 103      23.059   2.654 -54.709  1.00183.23           H  
ATOM   1322  HD2 LYS A 103      23.969   2.894 -56.173  1.00183.23           H  
ATOM   1323  HE3 LYS A 103      22.408   1.338 -57.394  1.00184.62           H  
ATOM   1324  HE2 LYS A 103      21.475   1.125 -55.925  1.00184.62           H  
ATOM   1325  HZ1 LYS A 103      23.408   0.201 -54.879  1.00186.14           H  
ATOM   1326  HZ2 LYS A 103      23.000  -0.643 -56.234  1.00186.14           H  
ATOM   1327  HZ3 LYS A 103      24.288   0.386 -56.261  1.00186.14           H  
ATOM   1328  N   ALA A 104      23.622   4.931 -52.747  1.00165.02           N  
ANISOU 1328  N   ALA A 104    16624  27744  18331   1933   5618  11274
ATOM   1329  CA  ALA A 104      24.259   4.198 -51.651  1.00163.80           C  
ANISOU 1329  CA  ALA A 104    15926  27878  18434   1850   5555  11352
ATOM   1330  C   ALA A 104      23.791   4.664 -50.262  1.00160.55           C  
ANISOU 1330  C   ALA A 104    15570  26953  18477    963   4847  10853
ATOM   1331  O   ALA A 104      23.722   3.838 -49.352  1.00156.74           O  
ANISOU 1331  O   ALA A 104    15111  26380  18061   1063   4665  10409
ATOM   1332  CB  ALA A 104      25.784   4.324 -51.782  1.00169.44           C  
ANISOU 1332  CB  ALA A 104    16004  29041  19334   1544   5792  11905
ATOM   1333  H   ALA A 104      24.185   5.641 -53.194  1.00165.02           H  
ATOM   1334  HA  ALA A 104      24.000   3.142 -51.750  1.00163.80           H  
ATOM   1335  HB1 ALA A 104      26.295   3.772 -50.991  1.00169.44           H  
ATOM   1336  HB2 ALA A 104      26.129   3.920 -52.734  1.00169.44           H  
ATOM   1337  HB3 ALA A 104      26.109   5.364 -51.724  1.00169.44           H  
ATOM   1338  N   VAL A 105      23.453   5.961 -50.127  1.00155.35           N  
ANISOU 1338  N   VAL A 105    15023  25913  18089    143   4476  10917
ATOM   1339  CA  VAL A 105      22.907   6.544 -48.897  1.00150.34           C  
ANISOU 1339  CA  VAL A 105    14597  24710  17815   -683   3840  10453
ATOM   1340  C   VAL A 105      21.459   6.088 -48.630  1.00145.63           C  
ANISOU 1340  C   VAL A 105    14741  23523  17071   -335   3602   9448
ATOM   1341  O   VAL A 105      21.086   5.998 -47.464  1.00141.04           O  
ANISOU 1341  O   VAL A 105    14225  22670  16694   -669   3222   9011
ATOM   1342  CB  VAL A 105      22.980   8.101 -48.897  1.00156.99           C  
ANISOU 1342  CB  VAL A 105    15528  25210  18912  -1559   3572  10793
ATOM   1343  CG1 VAL A 105      22.270   8.802 -47.718  1.00152.40           C  
ANISOU 1343  CG1 VAL A 105    15483  23867  18556  -2205   2986  10154
ATOM   1344  CG2 VAL A 105      24.445   8.576 -48.937  1.00164.92           C  
ANISOU 1344  CG2 VAL A 105    15681  26809  20172  -2168   3636  11806
ATOM   1345  H   VAL A 105      23.540   6.582 -50.918  1.00155.35           H  
ATOM   1346  HA  VAL A 105      23.518   6.186 -48.066  1.00150.34           H  
ATOM   1347  HB  VAL A 105      22.487   8.456 -49.802  1.00156.99           H  
ATOM   1348 HG11 VAL A 105      22.461   9.876 -47.730  1.00152.40           H  
ATOM   1349 HG12 VAL A 105      21.188   8.682 -47.755  1.00152.40           H  
ATOM   1350 HG13 VAL A 105      22.620   8.418 -46.759  1.00152.40           H  
ATOM   1351 HG21 VAL A 105      24.503   9.658 -49.058  1.00164.92           H  
ATOM   1352 HG22 VAL A 105      24.969   8.317 -48.016  1.00164.92           H  
ATOM   1353 HG23 VAL A 105      25.002   8.130 -49.762  1.00164.92           H  
ATOM   1354  N   PHE A 106      20.683   5.747 -49.674  1.00140.42           N  
ANISOU 1354  N   PHE A 106    14604  22717  16034    325   3815   9133
ATOM   1355  CA  PHE A 106      19.363   5.129 -49.504  1.00134.02           C  
ANISOU 1355  CA  PHE A 106    14412  21437  15071    637   3576   8285
ATOM   1356  C   PHE A 106      19.455   3.741 -48.843  1.00134.74           C  
ANISOU 1356  C   PHE A 106    14405  21672  15119    984   3588   7948
ATOM   1357  O   PHE A 106      18.678   3.451 -47.935  1.00129.96           O  
ANISOU 1357  O   PHE A 106    14021  20693  14664    796   3229   7383
ATOM   1358  CB  PHE A 106      18.573   5.096 -50.832  1.00136.26           C  
ANISOU 1358  CB  PHE A 106    15238  21619  14916   1220   3747   8100
ATOM   1359  CG  PHE A 106      17.170   4.517 -50.699  1.00132.75           C  
ANISOU 1359  CG  PHE A 106    15344  20749  14344   1434   3426   7311
ATOM   1360  CD1 PHE A 106      16.125   5.317 -50.183  1.00132.63           C  
ANISOU 1360  CD1 PHE A 106    15578  20238  14576   1025   3027   6968
ATOM   1361  CD2 PHE A 106      16.945   3.134 -50.882  1.00134.30           C  
ANISOU 1361  CD2 PHE A 106    15819  21034  14175   2034   3526   6948
ATOM   1362  CE1 PHE A 106      14.892   4.750 -49.894  1.00129.39           C  
ANISOU 1362  CE1 PHE A 106    15549  19529  14084   1209   2740   6350
ATOM   1363  CE2 PHE A 106      15.708   2.585 -50.575  1.00132.97           C  
ANISOU 1363  CE2 PHE A 106    16098  20500  13925   2114   3171   6288
ATOM   1364  CZ  PHE A 106      14.691   3.389 -50.079  1.00127.65           C  
ANISOU 1364  CZ  PHE A 106    15526  19436  13538   1696   2782   6030
ATOM   1365  H   PHE A 106      21.005   5.878 -50.624  1.00140.42           H  
ATOM   1366  HA  PHE A 106      18.799   5.761 -48.816  1.00134.02           H  
ATOM   1367  HB3 PHE A 106      19.123   4.536 -51.589  1.00136.26           H  
ATOM   1368  HB2 PHE A 106      18.477   6.112 -51.216  1.00136.26           H  
ATOM   1369  HD1 PHE A 106      16.280   6.369 -49.998  1.00132.63           H  
ATOM   1370  HD2 PHE A 106      17.737   2.489 -51.234  1.00134.30           H  
ATOM   1371  HE1 PHE A 106      14.087   5.359 -49.507  1.00129.39           H  
ATOM   1372  HE2 PHE A 106      15.539   1.526 -50.712  1.00132.97           H  
ATOM   1373  HZ  PHE A 106      13.736   2.955 -49.823  1.00127.65           H  
ATOM   1374  N   LEU A 107      20.458   2.945 -49.246  1.00133.96           N  
ANISOU 1374  N   LEU A 107    13978  22107  14813   1518   4035   8343
ATOM   1375  CA  LEU A 107      20.720   1.633 -48.656  1.00131.96           C  
ANISOU 1375  CA  LEU A 107    13654  21988  14498   1930   4125   8117
ATOM   1376  C   LEU A 107      21.186   1.729 -47.186  1.00133.79           C  
ANISOU 1376  C   LEU A 107    13367  22289  15177   1323   3814   8213
ATOM   1377  O   LEU A 107      20.931   0.800 -46.420  1.00130.63           O  
ANISOU 1377  O   LEU A 107    13006  21820  14807   1500   3723   7872
ATOM   1378  CB  LEU A 107      21.722   0.854 -49.529  1.00137.72           C  
ANISOU 1378  CB  LEU A 107    14200  23262  14865   2740   4762   8603
ATOM   1379  CG  LEU A 107      21.235   0.571 -50.972  1.00143.91           C  
ANISOU 1379  CG  LEU A 107    15698  23930  15052   3493   5071   8354
ATOM   1380  CD1 LEU A 107      22.379   0.023 -51.852  1.00151.83           C  
ANISOU 1380  CD1 LEU A 107    16454  25534  15701   4224   5786   9049
ATOM   1381  CD2 LEU A 107      19.986  -0.339 -50.995  1.00142.22           C  
ANISOU 1381  CD2 LEU A 107    16203  23259  14574   3869   4885   7543
ATOM   1382  H   LEU A 107      21.136   3.279 -49.917  1.00133.96           H  
ATOM   1383  HA  LEU A 107      19.784   1.078 -48.661  1.00131.96           H  
ATOM   1384  HB3 LEU A 107      21.926  -0.096 -49.042  1.00137.72           H  
ATOM   1385  HB2 LEU A 107      22.669   1.394 -49.558  1.00137.72           H  
ATOM   1386  HG  LEU A 107      20.945   1.521 -51.421  1.00143.91           H  
ATOM   1387 HD11 LEU A 107      22.159  -0.957 -52.275  1.00151.83           H  
ATOM   1388 HD12 LEU A 107      22.577   0.698 -52.686  1.00151.83           H  
ATOM   1389 HD13 LEU A 107      23.311  -0.080 -51.295  1.00151.83           H  
ATOM   1390 HD21 LEU A 107      19.086   0.245 -51.185  1.00142.22           H  
ATOM   1391 HD22 LEU A 107      20.034  -1.112 -51.762  1.00142.22           H  
ATOM   1392 HD23 LEU A 107      19.840  -0.844 -50.042  1.00142.22           H  
ATOM   1393  N   LEU A 108      21.806   2.865 -46.812  1.00132.15           N  
ANISOU 1393  N   LEU A 108    12740  22182  15290    571   3618   8676
ATOM   1394  CA  LEU A 108      22.156   3.226 -45.437  1.00131.46           C  
ANISOU 1394  CA  LEU A 108    12244  22129  15575   -151   3228   8784
ATOM   1395  C   LEU A 108      20.932   3.683 -44.621  1.00128.32           C  
ANISOU 1395  C   LEU A 108    12414  21029  15311   -600   2727   8056
ATOM   1396  O   LEU A 108      20.827   3.275 -43.465  1.00125.61           O  
ANISOU 1396  O   LEU A 108    12029  20597  15101   -784   2464   7769
ATOM   1397  CB  LEU A 108      23.291   4.280 -45.460  1.00138.10           C  
ANISOU 1397  CB  LEU A 108    12458  23359  16655   -836   3187   9626
ATOM   1398  CG  LEU A 108      23.823   4.748 -44.085  1.00144.71           C  
ANISOU 1398  CG  LEU A 108    12832  24332  17821  -1662   2734   9853
ATOM   1399  CD1 LEU A 108      24.385   3.587 -43.241  1.00146.67           C  
ANISOU 1399  CD1 LEU A 108    12451  25202  18074  -1264   2912  10162
ATOM   1400  CD2 LEU A 108      24.849   5.889 -44.258  1.00153.78           C  
ANISOU 1400  CD2 LEU A 108    13571  25665  19194  -2541   2549  10587
ATOM   1401  H   LEU A 108      21.989   3.572 -47.511  1.00132.15           H  
ATOM   1402  HA  LEU A 108      22.539   2.331 -44.949  1.00131.46           H  
ATOM   1403  HB3 LEU A 108      22.941   5.158 -45.998  1.00138.10           H  
ATOM   1404  HB2 LEU A 108      24.126   3.894 -46.047  1.00138.10           H  
ATOM   1405  HG  LEU A 108      22.990   5.179 -43.529  1.00144.71           H  
ATOM   1406 HD11 LEU A 108      23.650   3.259 -42.506  1.00146.67           H  
ATOM   1407 HD12 LEU A 108      24.641   2.728 -43.858  1.00146.67           H  
ATOM   1408 HD13 LEU A 108      25.283   3.865 -42.689  1.00146.67           H  
ATOM   1409 HD21 LEU A 108      25.858   5.592 -43.975  1.00153.78           H  
ATOM   1410 HD22 LEU A 108      24.903   6.240 -45.289  1.00153.78           H  
ATOM   1411 HD23 LEU A 108      24.578   6.748 -43.643  1.00153.78           H  
ATOM   1412  N   LYS A 109      20.030   4.486 -45.217  1.00122.45           N  
ANISOU 1412  N   LYS A 109    12197  19815  14514   -713   2633   7805
ATOM   1413  CA  LYS A 109      18.756   4.888 -44.603  1.00117.17           C  
ANISOU 1413  CA  LYS A 109    12100  18483  13936  -1001   2255   7183
ATOM   1414  C   LYS A 109      17.918   3.662 -44.221  1.00113.77           C  
ANISOU 1414  C   LYS A 109    11939  17882  13406   -546   2191   6544
ATOM   1415  O   LYS A 109      17.635   3.455 -43.041  1.00109.82           O  
ANISOU 1415  O   LYS A 109    11517  17149  13059   -822   1908   6211
ATOM   1416  CB  LYS A 109      17.901   5.774 -45.543  1.00119.98           C  
ANISOU 1416  CB  LYS A 109    12934  18483  14171   -900   2307   7108
ATOM   1417  CG  LYS A 109      18.365   7.217 -45.775  1.00139.28           C  
ANISOU 1417  CG  LYS A 109    15325  20858  16735  -1432   2305   7640
ATOM   1418  CD  LYS A 109      17.412   7.914 -46.763  1.00149.07           C  
ANISOU 1418  CD  LYS A 109    17028  21832  17782  -1088   2440   7563
ATOM   1419  CE  LYS A 109      17.820   9.349 -47.114  1.00164.77           C  
ANISOU 1419  CE  LYS A 109    19147  23569  19889  -1595   2418   8005
ATOM   1420  NZ  LYS A 109      16.857   9.970 -48.042  1.00174.77           N1+
ANISOU 1420  NZ  LYS A 109    20868  24595  20942  -1172   2560   7943
ATOM   1421  H   LYS A 109      20.214   4.821 -46.156  1.00122.45           H  
ATOM   1422  HA  LYS A 109      18.980   5.445 -43.691  1.00117.17           H  
ATOM   1423  HB3 LYS A 109      16.895   5.840 -45.121  1.00119.98           H  
ATOM   1424  HB2 LYS A 109      17.770   5.279 -46.504  1.00119.98           H  
ATOM   1425  HG3 LYS A 109      19.385   7.236 -46.154  1.00139.28           H  
ATOM   1426  HG2 LYS A 109      18.381   7.755 -44.826  1.00139.28           H  
ATOM   1427  HD3 LYS A 109      16.405   7.917 -46.345  1.00149.07           H  
ATOM   1428  HD2 LYS A 109      17.350   7.323 -47.679  1.00149.07           H  
ATOM   1429  HE3 LYS A 109      18.806   9.351 -47.578  1.00164.77           H  
ATOM   1430  HE2 LYS A 109      17.885   9.961 -46.214  1.00164.77           H  
ATOM   1431  HZ1 LYS A 109      17.177  10.907 -48.258  1.00174.77           H  
ATOM   1432  HZ2 LYS A 109      16.800   9.430 -48.892  1.00174.77           H  
ATOM   1433  HZ3 LYS A 109      15.945  10.019 -47.613  1.00174.77           H  
ATOM   1434  N   ILE A 110      17.550   2.874 -45.240  1.00109.08           N  
ANISOU 1434  N   ILE A 110    11540  17385  12521    128   2443   6390
ATOM   1435  CA  ILE A 110      16.624   1.759 -45.092  1.00104.87           C  
ANISOU 1435  CA  ILE A 110    11321  16679  11844    554   2382   5834
ATOM   1436  C   ILE A 110      17.209   0.650 -44.194  1.00109.34           C  
ANISOU 1436  C   ILE A 110    11581  17450  12511    608   2392   5819
ATOM   1437  O   ILE A 110      16.496   0.159 -43.328  1.00105.25           O  
ANISOU 1437  O   ILE A 110    11218  16668  12103    512   2148   5392
ATOM   1438  CB  ILE A 110      16.173   1.204 -46.476  1.00108.72           C  
ANISOU 1438  CB  ILE A 110    12166  17220  11923   1177   2616   5745
ATOM   1439  CG1 ILE A 110      14.898   0.344 -46.385  1.00105.13           C  
ANISOU 1439  CG1 ILE A 110    12176  16428  11341   1389   2375   5128
ATOM   1440  CG2 ILE A 110      17.269   0.456 -47.259  1.00113.76           C  
ANISOU 1440  CG2 ILE A 110    12600  18320  12304   1692   3068   6134
ATOM   1441  CD1 ILE A 110      14.051   0.376 -47.668  1.00112.19           C  
ANISOU 1441  CD1 ILE A 110    13510  17243  11873   1717   2382   4999
ATOM   1442  H   ILE A 110      17.871   3.080 -46.183  1.00109.08           H  
ATOM   1443  HA  ILE A 110      15.744   2.155 -44.581  1.00104.87           H  
ATOM   1444  HB  ILE A 110      15.916   2.083 -47.072  1.00108.72           H  
ATOM   1445 HG13 ILE A 110      14.285   0.713 -45.564  1.00105.13           H  
ATOM   1446 HG12 ILE A 110      15.150  -0.683 -46.117  1.00105.13           H  
ATOM   1447 HG21 ILE A 110      17.006   0.343 -48.310  1.00113.76           H  
ATOM   1448 HG22 ILE A 110      18.204   1.004 -47.211  1.00113.76           H  
ATOM   1449 HG23 ILE A 110      17.456  -0.540 -46.855  1.00113.76           H  
ATOM   1450 HD11 ILE A 110      13.376  -0.477 -47.716  1.00112.19           H  
ATOM   1451 HD12 ILE A 110      13.441   1.279 -47.713  1.00112.19           H  
ATOM   1452 HD13 ILE A 110      14.666   0.351 -48.567  1.00112.19           H  
ATOM   1453  N   GLY A 111      18.514   0.368 -44.319  1.00110.44           N  
ANISOU 1453  N   GLY A 111    11238  18087  12637    738   2678   6362
ATOM   1454  CA  GLY A 111      19.217  -0.632 -43.514  1.00111.08           C  
ANISOU 1454  CA  GLY A 111    10936  18463  12807    849   2742   6509
ATOM   1455  C   GLY A 111      19.303  -0.224 -42.035  1.00113.58           C  
ANISOU 1455  C   GLY A 111    11031  18687  13436    185   2339   6449
ATOM   1456  O   GLY A 111      19.248  -1.097 -41.170  1.00111.53           O  
ANISOU 1456  O   GLY A 111    10713  18430  13235    271   2252   6264
ATOM   1457  H   GLY A 111      19.065   0.867 -45.004  1.00110.44           H  
ATOM   1458  HA3 GLY A 111      20.226  -0.762 -43.906  1.00111.08           H  
ATOM   1459  HA2 GLY A 111      18.710  -1.593 -43.603  1.00111.08           H  
ATOM   1460  N   SER A 112      19.387   1.088 -41.742  1.00111.33           N  
ANISOU 1460  N   SER A 112    10707  18275  13317   -478   2090   6599
ATOM   1461  CA  SER A 112      19.344   1.635 -40.385  1.00110.67           C  
ANISOU 1461  CA  SER A 112    10591  18012  13447  -1176   1671   6509
ATOM   1462  C   SER A 112      17.937   1.545 -39.766  1.00109.25           C  
ANISOU 1462  C   SER A 112    10980  17265  13265  -1151   1449   5803
ATOM   1463  O   SER A 112      17.839   1.184 -38.595  1.00107.42           O  
ANISOU 1463  O   SER A 112    10748  16950  13118  -1405   1210   5617
ATOM   1464  CB  SER A 112      19.901   3.074 -40.383  1.00118.21           C  
ANISOU 1464  CB  SER A 112    11503  18896  14516  -1870   1491   6868
ATOM   1465  OG  SER A 112      19.953   3.623 -39.080  1.00128.01           O  
ANISOU 1465  OG  SER A 112    12777  19972  15889  -2584   1064   6820
ATOM   1466  H   SER A 112      19.440   1.764 -42.492  1.00111.33           H  
ATOM   1467  HA  SER A 112      20.008   1.029 -39.765  1.00110.67           H  
ATOM   1468  HB3 SER A 112      19.300   3.726 -41.017  1.00118.21           H  
ATOM   1469  HB2 SER A 112      20.912   3.087 -40.790  1.00118.21           H  
ATOM   1470  HG  SER A 112      19.055   3.756 -38.765  1.00128.01           H  
ATOM   1471  N   VAL A 113      16.891   1.809 -40.570  1.00103.17           N  
ANISOU 1471  N   VAL A 113    10659  16161  12382   -829   1533   5467
ATOM   1472  CA  VAL A 113      15.480   1.611 -40.215  1.00 98.48           C  
ANISOU 1472  CA  VAL A 113    10508  15118  11791   -736   1367   4900
ATOM   1473  C   VAL A 113      15.191   0.130 -39.888  1.00 99.63           C  
ANISOU 1473  C   VAL A 113    10598  15363  11893   -344   1416   4657
ATOM   1474  O   VAL A 113      14.723  -0.159 -38.786  1.00 95.58           O  
ANISOU 1474  O   VAL A 113    10155  14685  11474   -471   1240   4390
ATOM   1475  CB  VAL A 113      14.514   2.126 -41.334  1.00101.39           C  
ANISOU 1475  CB  VAL A 113    11268  15203  12052   -508   1415   4727
ATOM   1476  CG1 VAL A 113      13.038   1.703 -41.195  1.00 97.77           C  
ANISOU 1476  CG1 VAL A 113    11127  14403  11618   -373   1259   4255
ATOM   1477  CG2 VAL A 113      14.573   3.658 -41.459  1.00103.95           C  
ANISOU 1477  CG2 VAL A 113    11724  15343  12428   -881   1382   4978
ATOM   1478  H   VAL A 113      17.070   2.074 -41.532  1.00103.17           H  
ATOM   1479  HA  VAL A 113      15.285   2.185 -39.306  1.00 98.48           H  
ATOM   1480  HB  VAL A 113      14.850   1.721 -42.286  1.00101.39           H  
ATOM   1481 HG11 VAL A 113      12.425   2.132 -41.987  1.00 97.77           H  
ATOM   1482 HG12 VAL A 113      12.902   0.623 -41.261  1.00 97.77           H  
ATOM   1483 HG13 VAL A 113      12.635   2.040 -40.241  1.00 97.77           H  
ATOM   1484 HG21 VAL A 113      13.916   4.023 -42.249  1.00103.95           H  
ATOM   1485 HG22 VAL A 113      14.278   4.144 -40.529  1.00103.95           H  
ATOM   1486 HG23 VAL A 113      15.577   3.994 -41.704  1.00103.95           H  
ATOM   1487  N   THR A 114      15.549  -0.783 -40.803  1.00 98.73           N  
ANISOU 1487  N   THR A 114    10406  15499  11607    143   1681   4781
ATOM   1488  CA  THR A 114      15.393  -2.225 -40.623  1.00 98.10           C  
ANISOU 1488  CA  THR A 114    10388  15450  11433    569   1778   4591
ATOM   1489  C   THR A 114      16.073  -2.751 -39.343  1.00102.29           C  
ANISOU 1489  C   THR A 114    10571  16174  12120    421   1722   4730
ATOM   1490  O   THR A 114      15.429  -3.480 -38.584  1.00 98.99           O  
ANISOU 1490  O   THR A 114    10297  15586  11729    542   1644   4442
ATOM   1491  CB  THR A 114      15.956  -3.022 -41.828  1.00112.50           C  
ANISOU 1491  CB  THR A 114    12303  17476  12967   1144   2129   4760
ATOM   1492  OG1 THR A 114      15.486  -2.454 -43.030  1.00114.39           O  
ANISOU 1492  OG1 THR A 114    12854  17578  13029   1222   2138   4676
ATOM   1493  CG2 THR A 114      15.563  -4.507 -41.850  1.00111.45           C  
ANISOU 1493  CG2 THR A 114    12481  17195  12669   1602   2211   4473
ATOM   1494  H   THR A 114      15.891  -0.505 -41.723  1.00 98.73           H  
ATOM   1495  HA  THR A 114      14.324  -2.426 -40.540  1.00 98.10           H  
ATOM   1496  HB  THR A 114      17.042  -2.941 -41.849  1.00112.50           H  
ATOM   1497  HG1 THR A 114      15.904  -2.913 -43.764  1.00114.39           H  
ATOM   1498 HG21 THR A 114      15.946  -5.018 -42.734  1.00111.45           H  
ATOM   1499 HG22 THR A 114      15.938  -5.046 -40.983  1.00111.45           H  
ATOM   1500 HG23 THR A 114      14.481  -4.624 -41.837  1.00111.45           H  
ATOM   1501  N   MET A 115      17.316  -2.308 -39.082  1.00103.24           N  
ANISOU 1501  N   MET A 115    10224  16661  12342    115   1727   5209
ATOM   1502  CA  MET A 115      18.085  -2.725 -37.903  1.00104.49           C  
ANISOU 1502  CA  MET A 115     9987  17091  12622    -76   1620   5430
ATOM   1503  C   MET A 115      17.448  -2.276 -36.582  1.00106.71           C  
ANISOU 1503  C   MET A 115    10453  17070  13021   -580   1244   5107
ATOM   1504  O   MET A 115      17.286  -3.099 -35.687  1.00104.99           O  
ANISOU 1504  O   MET A 115    10242  16818  12829   -490   1174   4943
ATOM   1505  CB  MET A 115      19.546  -2.237 -38.019  1.00111.96           C  
ANISOU 1505  CB  MET A 115    10308  18609  13624   -288   1696   6131
ATOM   1506  CG  MET A 115      20.460  -2.658 -36.846  1.00117.96           C  
ANISOU 1506  CG  MET A 115    10575  19782  14462   -324   1634   6468
ATOM   1507  SD  MET A 115      22.104  -1.899 -36.832  1.00129.31           S  
ANISOU 1507  SD  MET A 115    11206  21896  16031   -940   1470   7319
ATOM   1508  CE  MET A 115      21.671  -0.199 -36.371  1.00124.48           C  
ANISOU 1508  CE  MET A 115    10998  20806  15492  -1929    870   6955
ATOM   1509  H   MET A 115      17.782  -1.665 -39.710  1.00103.24           H  
ATOM   1510  HA  MET A 115      18.102  -3.815 -37.889  1.00104.49           H  
ATOM   1511  HB3 MET A 115      19.557  -1.152 -38.127  1.00111.96           H  
ATOM   1512  HB2 MET A 115      19.975  -2.626 -38.941  1.00111.96           H  
ATOM   1513  HG3 MET A 115      20.590  -3.739 -36.868  1.00117.96           H  
ATOM   1514  HG2 MET A 115      20.012  -2.429 -35.880  1.00117.96           H  
ATOM   1515  HE1 MET A 115      22.577   0.392 -36.240  1.00124.48           H  
ATOM   1516  HE2 MET A 115      21.068   0.274 -37.146  1.00124.48           H  
ATOM   1517  HE3 MET A 115      21.112  -0.184 -35.436  1.00124.48           H  
ATOM   1518  N   THR A 116      17.109  -0.985 -36.479  1.00103.77           N  
ANISOU 1518  N   THR A 116    10290  16449  12688  -1062   1037   5027
ATOM   1519  CA  THR A 116      16.552  -0.387 -35.264  1.00102.51           C  
ANISOU 1519  CA  THR A 116    10432  15952  12565  -1490    733   4724
ATOM   1520  C   THR A 116      15.129  -0.889 -34.927  1.00103.96           C  
ANISOU 1520  C   THR A 116    10969  15791  12739  -1171    749   4225
ATOM   1521  O   THR A 116      14.804  -0.942 -33.743  1.00102.53           O  
ANISOU 1521  O   THR A 116    10858  15533  12565  -1311    600   4070
ATOM   1522  CB  THR A 116      16.544   1.157 -35.364  1.00109.23           C  
ANISOU 1522  CB  THR A 116    11577  16511  13415  -1962    582   4740
ATOM   1523  OG1 THR A 116      15.792   1.602 -36.477  1.00107.42           O  
ANISOU 1523  OG1 THR A 116    11584  16074  13157  -1649    776   4631
ATOM   1524  CG2 THR A 116      17.959   1.751 -35.443  1.00111.12           C  
ANISOU 1524  CG2 THR A 116    11454  17075  13691  -2500    441   5270
ATOM   1525  H   THR A 116      17.271  -0.360 -37.257  1.00103.77           H  
ATOM   1526  HA  THR A 116      17.200  -0.665 -34.431  1.00102.51           H  
ATOM   1527  HB  THR A 116      16.070   1.576 -34.479  1.00109.23           H  
ATOM   1528  HG1 THR A 116      16.313   1.462 -37.272  1.00107.42           H  
ATOM   1529 HG21 THR A 116      17.925   2.811 -35.690  1.00111.12           H  
ATOM   1530 HG22 THR A 116      18.473   1.646 -34.486  1.00111.12           H  
ATOM   1531 HG23 THR A 116      18.581   1.260 -36.189  1.00111.12           H  
ATOM   1532  N   PHE A 117      14.349  -1.300 -35.944  1.00 99.61           N  
ANISOU 1532  N   PHE A 117    10616  15077  12156   -767    910   4024
ATOM   1533  CA  PHE A 117      13.061  -1.981 -35.789  1.00 96.54           C  
ANISOU 1533  CA  PHE A 117    10480  14419  11782   -529    890   3643
ATOM   1534  C   PHE A 117      13.215  -3.482 -35.454  1.00 98.87           C  
ANISOU 1534  C   PHE A 117    10651  14835  12080   -240    960   3607
ATOM   1535  O   PHE A 117      12.515  -3.990 -34.580  1.00 97.10           O  
ANISOU 1535  O   PHE A 117    10543  14438  11913   -220    882   3381
ATOM   1536  CB  PHE A 117      12.187  -1.803 -37.055  1.00 97.80           C  
ANISOU 1536  CB  PHE A 117    10893  14374  11892   -309    938   3481
ATOM   1537  CG  PHE A 117      11.516  -0.451 -37.302  1.00 99.83           C  
ANISOU 1537  CG  PHE A 117    11397  14360  12175   -502    864   3410
ATOM   1538  CD1 PHE A 117      10.930   0.296 -36.252  1.00102.29           C  
ANISOU 1538  CD1 PHE A 117    11883  14442  12539   -616    779   3226
ATOM   1539  CD2 PHE A 117      11.253  -0.048 -38.632  1.00103.86           C  
ANISOU 1539  CD2 PHE A 117    12011  14823  12627   -501    925   3550
ATOM   1540  CE1 PHE A 117      10.180   1.433 -36.531  1.00104.19           C  
ANISOU 1540  CE1 PHE A 117    12440  14383  12764   -683    780   3176
ATOM   1541  CE2 PHE A 117      10.487   1.082 -38.890  1.00107.50           C  
ANISOU 1541  CE2 PHE A 117    12768  14973  13102   -616    893   3509
ATOM   1542  CZ  PHE A 117       9.968   1.831 -37.844  1.00104.96           C  
ANISOU 1542  CZ  PHE A 117    12660  14398  12824   -680    833   3315
ATOM   1543  H   PHE A 117      14.630  -1.070 -36.893  1.00 99.61           H  
ATOM   1544  HA  PHE A 117      12.541  -1.545 -34.936  1.00 96.54           H  
ATOM   1545  HB3 PHE A 117      11.387  -2.544 -37.043  1.00 97.80           H  
ATOM   1546  HB2 PHE A 117      12.792  -2.047 -37.930  1.00 97.80           H  
ATOM   1547  HD1 PHE A 117      11.043  -0.002 -35.220  1.00102.29           H  
ATOM   1548  HD2 PHE A 117      11.632  -0.628 -39.461  1.00103.86           H  
ATOM   1549  HE1 PHE A 117       9.749   2.002 -35.717  1.00104.19           H  
ATOM   1550  HE2 PHE A 117      10.285   1.375 -39.912  1.00107.50           H  
ATOM   1551  HZ  PHE A 117       9.382   2.715 -38.056  1.00104.96           H  
ATOM   1552  N   THR A 118      14.160  -4.177 -36.098  1.00 96.35           N  
ANISOU 1552  N   THR A 118    10115  14801  11692     15   1141   3868
ATOM   1553  CA  THR A 118      14.452  -5.598 -35.851  1.00 96.21           C  
ANISOU 1553  CA  THR A 118    10051  14851  11652    355   1259   3881
ATOM   1554  C   THR A 118      15.024  -5.818 -34.435  1.00 99.33           C  
ANISOU 1554  C   THR A 118    10171  15427  12142    120   1138   4035
ATOM   1555  O   THR A 118      14.693  -6.819 -33.801  1.00 97.83           O  
ANISOU 1555  O   THR A 118    10057  15126  11987    243   1122   3909
ATOM   1556  CB  THR A 118      15.462  -6.168 -36.888  1.00107.57           C  
ANISOU 1556  CB  THR A 118    11419  16519  12935    815   1566   4144
ATOM   1557  OG1 THR A 118      14.845  -6.188 -38.158  1.00105.59           O  
ANISOU 1557  OG1 THR A 118    11539  16054  12528   1015   1626   3934
ATOM   1558  CG2 THR A 118      16.010  -7.583 -36.623  1.00108.54           C  
ANISOU 1558  CG2 THR A 118    11576  16660  13005   1247   1746   4200
ATOM   1559  H   THR A 118      14.810  -3.682 -36.694  1.00 96.35           H  
ATOM   1560  HA  THR A 118      13.520  -6.162 -35.929  1.00 96.21           H  
ATOM   1561  HB  THR A 118      16.310  -5.488 -36.969  1.00107.57           H  
ATOM   1562  HG1 THR A 118      14.745  -5.274 -38.447  1.00105.59           H  
ATOM   1563 HG21 THR A 118      16.612  -7.923 -37.467  1.00108.54           H  
ATOM   1564 HG22 THR A 118      16.654  -7.617 -35.745  1.00108.54           H  
ATOM   1565 HG23 THR A 118      15.205  -8.302 -36.472  1.00108.54           H  
ATOM   1566  N   ALA A 119      15.827  -4.854 -33.954  1.00 96.69           N  
ANISOU 1566  N   ALA A 119     9555  15352  11831   -274   1013   4316
ATOM   1567  CA  ALA A 119      16.371  -4.812 -32.601  1.00 97.24           C  
ANISOU 1567  CA  ALA A 119     9389  15632  11927   -604    810   4489
ATOM   1568  C   ALA A 119      15.327  -4.461 -31.529  1.00 98.02           C  
ANISOU 1568  C   ALA A 119     9834  15387  12023   -846    610   4111
ATOM   1569  O   ALA A 119      15.557  -4.802 -30.372  1.00 98.10           O  
ANISOU 1569  O   ALA A 119     9759  15511  12006   -956    489   4165
ATOM   1570  CB  ALA A 119      17.544  -3.826 -32.553  1.00101.55           C  
ANISOU 1570  CB  ALA A 119     9616  16502  12467  -1071    653   4885
ATOM   1571  H   ALA A 119      16.070  -4.072 -34.550  1.00 96.69           H  
ATOM   1572  HA  ALA A 119      16.757  -5.806 -32.371  1.00 97.24           H  
ATOM   1573  HB1 ALA A 119      17.987  -3.795 -31.557  1.00101.55           H  
ATOM   1574  HB2 ALA A 119      18.334  -4.118 -33.245  1.00101.55           H  
ATOM   1575  HB3 ALA A 119      17.229  -2.814 -32.810  1.00101.55           H  
ATOM   1576  N   SER A 120      14.202  -3.828 -31.912  1.00 92.48           N  
ANISOU 1576  N   SER A 120     9508  14302  11327   -873    606   3779
ATOM   1577  CA  SER A 120      13.058  -3.584 -31.027  1.00 90.69           C  
ANISOU 1577  CA  SER A 120     9608  13764  11085   -969    517   3468
ATOM   1578  C   SER A 120      12.296  -4.889 -30.730  1.00 91.60           C  
ANISOU 1578  C   SER A 120     9714  13824  11267   -655    609   3348
ATOM   1579  O   SER A 120      11.972  -5.151 -29.572  1.00 90.47           O  
ANISOU 1579  O   SER A 120     9619  13659  11095   -724    550   3299
ATOM   1580  CB  SER A 120      12.115  -2.533 -31.646  1.00 94.55           C  
ANISOU 1580  CB  SER A 120    10415  13927  11581   -949    555   3254
ATOM   1581  OG  SER A 120      12.731  -1.265 -31.683  1.00109.36           O  
ANISOU 1581  OG  SER A 120    12372  15774  13405  -1234    489   3375
ATOM   1582  H   SER A 120      14.085  -3.564 -32.880  1.00 92.48           H  
ATOM   1583  HA  SER A 120      13.428  -3.193 -30.077  1.00 90.69           H  
ATOM   1584  HB3 SER A 120      11.209  -2.436 -31.045  1.00 94.55           H  
ATOM   1585  HB2 SER A 120      11.795  -2.813 -32.648  1.00 94.55           H  
ATOM   1586  HG  SER A 120      13.417  -1.263 -32.358  1.00109.36           H  
ATOM   1587  N   VAL A 121      12.078  -5.709 -31.774  1.00 87.91           N  
ANISOU 1587  N   VAL A 121     9236  13312  10855   -330    744   3315
ATOM   1588  CA  VAL A 121      11.491  -7.050 -31.685  1.00 87.62           C  
ANISOU 1588  CA  VAL A 121     9269  13144  10879    -75    807   3216
ATOM   1589  C   VAL A 121      12.415  -8.033 -30.928  1.00 94.23           C  
ANISOU 1589  C   VAL A 121     9912  14183  11708     14    846   3431
ATOM   1590  O   VAL A 121      11.920  -8.833 -30.135  1.00 93.36           O  
ANISOU 1590  O   VAL A 121     9847  13984  11642     12    820   3385
ATOM   1591  CB  VAL A 121      11.178  -7.615 -33.107  1.00 92.33           C  
ANISOU 1591  CB  VAL A 121    10022  13616  11443    198    897   3136
ATOM   1592  CG1 VAL A 121      10.677  -9.074 -33.136  1.00 92.66           C  
ANISOU 1592  CG1 VAL A 121    10243  13451  11513    401    924   3046
ATOM   1593  CG2 VAL A 121      10.154  -6.735 -33.848  1.00 91.26           C  
ANISOU 1593  CG2 VAL A 121    10046  13320  11307    113    819   2965
ATOM   1594  H   VAL A 121      12.372  -5.419 -32.697  1.00 87.91           H  
ATOM   1595  HA  VAL A 121      10.555  -6.972 -31.128  1.00 87.62           H  
ATOM   1596  HB  VAL A 121      12.099  -7.586 -33.690  1.00 92.33           H  
ATOM   1597 HG11 VAL A 121      10.450  -9.391 -34.155  1.00 92.66           H  
ATOM   1598 HG12 VAL A 121      11.415  -9.773 -32.749  1.00 92.66           H  
ATOM   1599 HG13 VAL A 121       9.764  -9.185 -32.550  1.00 92.66           H  
ATOM   1600 HG21 VAL A 121       9.972  -7.104 -34.858  1.00 91.26           H  
ATOM   1601 HG22 VAL A 121       9.199  -6.720 -33.325  1.00 91.26           H  
ATOM   1602 HG23 VAL A 121      10.490  -5.703 -33.940  1.00 91.26           H  
ATOM   1603  N   GLY A 122      13.737  -7.922 -31.156  1.00 94.12           N  
ANISOU 1603  N   GLY A 122     9644  14480  11636    108    923   3728
ATOM   1604  CA  GLY A 122      14.764  -8.752 -30.526  1.00 96.42           C  
ANISOU 1604  CA  GLY A 122     9656  15070  11910    245    973   4052
ATOM   1605  C   GLY A 122      14.991  -8.388 -29.049  1.00101.15           C  
ANISOU 1605  C   GLY A 122    10131  15827  12474   -113    753   4126
ATOM   1606  O   GLY A 122      15.302  -9.278 -28.260  1.00102.43           O  
ANISOU 1606  O   GLY A 122    10220  16067  12632     12    763   4249
ATOM   1607  H   GLY A 122      14.057  -7.248 -31.839  1.00 94.12           H  
ATOM   1608  HA3 GLY A 122      15.697  -8.614 -31.070  1.00 96.42           H  
ATOM   1609  HA2 GLY A 122      14.497  -9.806 -30.616  1.00 96.42           H  
ATOM   1610  N   SER A 123      14.808  -7.112 -28.661  1.00 96.69           N  
ANISOU 1610  N   SER A 123     9631  15263  11845   -553    549   4042
ATOM   1611  CA  SER A 123      14.875  -6.651 -27.268  1.00 97.15           C  
ANISOU 1611  CA  SER A 123     9750  15392  11770   -940    304   4041
ATOM   1612  C   SER A 123      13.723  -7.208 -26.416  1.00 98.60           C  
ANISOU 1612  C   SER A 123    10198  15320  11945   -812    355   3802
ATOM   1613  O   SER A 123      13.941  -7.537 -25.252  1.00 99.73           O  
ANISOU 1613  O   SER A 123    10301  15617  11974   -886    257   3916
ATOM   1614  CB  SER A 123      14.877  -5.111 -27.214  1.00100.76           C  
ANISOU 1614  CB  SER A 123    10458  15699  12128  -1372    126   3898
ATOM   1615  OG  SER A 123      16.132  -4.609 -27.617  1.00111.48           O  
ANISOU 1615  OG  SER A 123    11527  17360  13470  -1663     -9   4222
ATOM   1616  H   SER A 123      14.579  -6.410 -29.352  1.00 96.69           H  
ATOM   1617  HA  SER A 123      15.804  -7.017 -26.825  1.00 97.15           H  
ATOM   1618  HB3 SER A 123      14.699  -4.758 -26.198  1.00100.76           H  
ATOM   1619  HB2 SER A 123      14.092  -4.685 -27.838  1.00100.76           H  
ATOM   1620  HG  SER A 123      16.176  -4.669 -28.578  1.00111.48           H  
ATOM   1621  N   LEU A 124      12.535  -7.331 -27.031  1.00 92.09           N  
ANISOU 1621  N   LEU A 124     9602  14154  11236   -627    502   3528
ATOM   1622  CA  LEU A 124      11.334  -7.896 -26.422  1.00 90.62           C  
ANISOU 1622  CA  LEU A 124     9588  13754  11091   -511    582   3376
ATOM   1623  C   LEU A 124      11.342  -9.430 -26.350  1.00 94.75           C  
ANISOU 1623  C   LEU A 124     9988  14297  11718   -249    683   3520
ATOM   1624  O   LEU A 124      10.701  -9.975 -25.453  1.00 94.74           O  
ANISOU 1624  O   LEU A 124    10040  14252  11705   -229    710   3543
ATOM   1625  CB  LEU A 124      10.098  -7.393 -27.187  1.00 88.83           C  
ANISOU 1625  CB  LEU A 124     9545  13234  10971   -444    664   3143
ATOM   1626  CG  LEU A 124       9.793  -5.902 -26.943  1.00 93.68           C  
ANISOU 1626  CG  LEU A 124    10393  13732  11469   -610    630   3000
ATOM   1627  CD1 LEU A 124       8.655  -5.424 -27.861  1.00 92.62           C  
ANISOU 1627  CD1 LEU A 124    10341  13389  11462   -460    728   2870
ATOM   1628  CD2 LEU A 124       9.519  -5.609 -25.454  1.00 97.99           C  
ANISOU 1628  CD2 LEU A 124    11166  14262  11803   -724    609   2966
ATOM   1629  H   LEU A 124      12.442  -7.029 -27.992  1.00 92.09           H  
ATOM   1630  HA  LEU A 124      11.291  -7.547 -25.391  1.00 90.62           H  
ATOM   1631  HB3 LEU A 124       9.225  -7.974 -26.890  1.00 88.83           H  
ATOM   1632  HB2 LEU A 124      10.234  -7.581 -28.253  1.00 88.83           H  
ATOM   1633  HG  LEU A 124      10.677  -5.331 -27.227  1.00 93.68           H  
ATOM   1634 HD11 LEU A 124       8.825  -4.403 -28.198  1.00 92.62           H  
ATOM   1635 HD12 LEU A 124       8.574  -6.045 -28.753  1.00 92.62           H  
ATOM   1636 HD13 LEU A 124       7.685  -5.453 -27.367  1.00 92.62           H  
ATOM   1637 HD21 LEU A 124       8.666  -4.954 -25.310  1.00 97.99           H  
ATOM   1638 HD22 LEU A 124       9.316  -6.517 -24.889  1.00 97.99           H  
ATOM   1639 HD23 LEU A 124      10.378  -5.123 -24.992  1.00 97.99           H  
ATOM   1640  N   LEU A 125      12.085 -10.095 -27.252  1.00 90.94           N  
ANISOU 1640  N   LEU A 125     9392  13853  11307    -14    773   3637
ATOM   1641  CA  LEU A 125      12.345 -11.533 -27.194  1.00 91.29           C  
ANISOU 1641  CA  LEU A 125     9439  13831  11418    298    905   3782
ATOM   1642  C   LEU A 125      13.251 -11.895 -26.006  1.00 95.11           C  
ANISOU 1642  C   LEU A 125     9696  14634  11808    314    869   4092
ATOM   1643  O   LEU A 125      12.963 -12.871 -25.316  1.00 95.41           O  
ANISOU 1643  O   LEU A 125     9801  14568  11881    449    933   4176
ATOM   1644  CB  LEU A 125      12.907 -12.006 -28.554  1.00 92.56           C  
ANISOU 1644  CB  LEU A 125     9645  13935  11587    632   1064   3839
ATOM   1645  CG  LEU A 125      13.328 -13.494 -28.653  1.00 99.66           C  
ANISOU 1645  CG  LEU A 125    10674  14691  12500   1048   1253   4004
ATOM   1646  CD1 LEU A 125      12.225 -14.482 -28.215  1.00 99.40           C  
ANISOU 1646  CD1 LEU A 125    10976  14211  12581    993   1226   3823
ATOM   1647  CD2 LEU A 125      13.858 -13.806 -30.067  1.00103.70           C  
ANISOU 1647  CD2 LEU A 125    11342  15130  12931   1443   1460   4038
ATOM   1648  H   LEU A 125      12.558  -9.582 -27.983  1.00 90.94           H  
ATOM   1649  HA  LEU A 125      11.389 -12.030 -27.026  1.00 91.29           H  
ATOM   1650  HB3 LEU A 125      13.774 -11.394 -28.804  1.00 92.56           H  
ATOM   1651  HB2 LEU A 125      12.171 -11.793 -29.329  1.00 92.56           H  
ATOM   1652  HG  LEU A 125      14.171 -13.639 -27.977  1.00 99.66           H  
ATOM   1653 HD11 LEU A 125      12.457 -14.918 -27.244  1.00 99.40           H  
ATOM   1654 HD12 LEU A 125      11.251 -14.008 -28.122  1.00 99.40           H  
ATOM   1655 HD13 LEU A 125      12.109 -15.313 -28.911  1.00 99.40           H  
ATOM   1656 HD21 LEU A 125      14.824 -14.307 -30.019  1.00103.70           H  
ATOM   1657 HD22 LEU A 125      13.184 -14.446 -30.638  1.00103.70           H  
ATOM   1658 HD23 LEU A 125      13.998 -12.897 -30.653  1.00103.70           H  
ATOM   1659  N   LEU A 126      14.291 -11.081 -25.760  1.00 92.10           N  
ANISOU 1659  N   LEU A 126     9042  14649  11302    130    733   4296
ATOM   1660  CA  LEU A 126      15.189 -11.230 -24.615  1.00 94.46           C  
ANISOU 1660  CA  LEU A 126     9074  15346  11470     59    605   4640
ATOM   1661  C   LEU A 126      14.530 -10.847 -23.277  1.00 96.34           C  
ANISOU 1661  C   LEU A 126     9529  15512  11562   -217    452   4484
ATOM   1662  O   LEU A 126      14.890 -11.443 -22.264  1.00 97.55           O  
ANISOU 1662  O   LEU A 126     9612  15823  11629   -134    430   4698
ATOM   1663  CB  LEU A 126      16.478 -10.423 -24.851  1.00 97.40           C  
ANISOU 1663  CB  LEU A 126     9059  16198  11750   -167    430   4956
ATOM   1664  CG  LEU A 126      17.339 -10.919 -26.030  1.00104.51           C  
ANISOU 1664  CG  LEU A 126     9618  17346  12746    218    650   5305
ATOM   1665  CD1 LEU A 126      18.474  -9.925 -26.309  1.00107.79           C  
ANISOU 1665  CD1 LEU A 126     9607  18246  13104   -129    454   5642
ATOM   1666  CD2 LEU A 126      17.882 -12.345 -25.819  1.00109.96           C  
ANISOU 1666  CD2 LEU A 126    10099  18231  13451    718    844   5698
ATOM   1667  H   LEU A 126      14.473 -10.299 -26.375  1.00 92.10           H  
ATOM   1668  HA  LEU A 126      15.459 -12.284 -24.538  1.00 94.46           H  
ATOM   1669  HB3 LEU A 126      17.086 -10.464 -23.950  1.00 97.40           H  
ATOM   1670  HB2 LEU A 126      16.219  -9.372 -24.999  1.00 97.40           H  
ATOM   1671  HG  LEU A 126      16.723 -10.944 -26.928  1.00104.51           H  
ATOM   1672 HD11 LEU A 126      19.092 -10.259 -27.140  1.00107.79           H  
ATOM   1673 HD12 LEU A 126      18.072  -8.949 -26.578  1.00107.79           H  
ATOM   1674 HD13 LEU A 126      19.120  -9.800 -25.441  1.00107.79           H  
ATOM   1675 HD21 LEU A 126      18.915 -12.441 -26.152  1.00109.96           H  
ATOM   1676 HD22 LEU A 126      17.847 -12.649 -24.772  1.00109.96           H  
ATOM   1677 HD23 LEU A 126      17.298 -13.067 -26.391  1.00109.96           H  
ATOM   1678  N   ALA A 127      13.559  -9.914 -23.297  1.00 89.94           N  
ANISOU 1678  N   ALA A 127     9018  14449  10708   -464    399   4136
ATOM   1679  CA  ALA A 127      12.715  -9.569 -22.149  1.00 89.50           C  
ANISOU 1679  CA  ALA A 127     9260  14276  10471   -619    352   3969
ATOM   1680  C   ALA A 127      11.713 -10.683 -21.791  1.00 92.80           C  
ANISOU 1680  C   ALA A 127     9749  14485  11027   -344    570   3964
ATOM   1681  O   ALA A 127      11.442 -10.886 -20.608  1.00 93.82           O  
ANISOU 1681  O   ALA A 127     9977  14680  10992   -351    575   4041
ATOM   1682  CB  ALA A 127      11.972  -8.255 -22.431  1.00 88.89           C  
ANISOU 1682  CB  ALA A 127     9495  13943  10335   -803    340   3649
ATOM   1683  H   ALA A 127      13.343  -9.445 -24.165  1.00 89.94           H  
ATOM   1684  HA  ALA A 127      13.366  -9.401 -21.289  1.00 89.50           H  
ATOM   1685  HB1 ALA A 127      11.404  -7.929 -21.558  1.00 88.89           H  
ATOM   1686  HB2 ALA A 127      12.661  -7.452 -22.688  1.00 88.89           H  
ATOM   1687  HB3 ALA A 127      11.270  -8.365 -23.255  1.00 88.89           H  
ATOM   1688  N   ALA A 128      11.197 -11.395 -22.811  1.00 87.80           N  
ANISOU 1688  N   ALA A 128     9093  13599  10670   -138    729   3898
ATOM   1689  CA  ALA A 128      10.316 -12.552 -22.655  1.00 87.27           C  
ANISOU 1689  CA  ALA A 128     9095  13279  10786     32    886   3930
ATOM   1690  C   ALA A 128      11.059 -13.791 -22.134  1.00 93.15           C  
ANISOU 1690  C   ALA A 128     9741  14122  11529    243    938   4239
ATOM   1691  O   ALA A 128      10.510 -14.492 -21.287  1.00 93.57           O  
ANISOU 1691  O   ALA A 128     9859  14088  11607    292   1022   4362
ATOM   1692  CB  ALA A 128       9.598 -12.848 -23.982  1.00 86.53           C  
ANISOU 1692  CB  ALA A 128     9081  12876  10922     98    939   3765
ATOM   1693  H   ALA A 128      11.443 -11.149 -23.761  1.00 87.80           H  
ATOM   1694  HA  ALA A 128       9.554 -12.301 -21.916  1.00 87.27           H  
ATOM   1695  HB1 ALA A 128       8.920 -13.697 -23.883  1.00 86.53           H  
ATOM   1696  HB2 ALA A 128       9.002 -11.993 -24.302  1.00 86.53           H  
ATOM   1697  HB3 ALA A 128      10.302 -13.080 -24.781  1.00 86.53           H  
ATOM   1698  N   ILE A 129      12.297 -14.016 -22.613  1.00 90.71           N  
ANISOU 1698  N   ILE A 129     9257  14016  11193    407    921   4423
ATOM   1699  CA  ILE A 129      13.214 -15.060 -22.138  1.00 93.18           C  
ANISOU 1699  CA  ILE A 129     9436  14482  11486    707   1002   4795
ATOM   1700  C   ILE A 129      13.665 -14.825 -20.681  1.00 98.47           C  
ANISOU 1700  C   ILE A 129     9959  15540  11917    559    847   5021
ATOM   1701  O   ILE A 129      13.743 -15.782 -19.913  1.00100.28           O  
ANISOU 1701  O   ILE A 129    10195  15781  12125    743    927   5272
ATOM   1702  CB  ILE A 129      14.452 -15.191 -23.081  1.00 97.97           C  
ANISOU 1702  CB  ILE A 129     9846  15266  12111    998   1083   4993
ATOM   1703  CG1 ILE A 129      14.038 -15.839 -24.425  1.00 98.14           C  
ANISOU 1703  CG1 ILE A 129    10198  14795  12295   1293   1299   4817
ATOM   1704  CG2 ILE A 129      15.674 -15.937 -22.492  1.00102.82           C  
ANISOU 1704  CG2 ILE A 129    10146  16291  12628   1287   1118   5506
ATOM   1705  CD1 ILE A 129      15.036 -15.600 -25.568  1.00105.29           C  
ANISOU 1705  CD1 ILE A 129    11025  15809  13171   1563   1425   4872
ATOM   1706  H   ILE A 129      12.660 -13.407 -23.335  1.00 90.71           H  
ATOM   1707  HA  ILE A 129      12.674 -16.008 -22.156  1.00 93.18           H  
ATOM   1708  HB  ILE A 129      14.787 -14.178 -23.303  1.00 97.97           H  
ATOM   1709 HG13 ILE A 129      13.068 -15.460 -24.746  1.00 98.14           H  
ATOM   1710 HG12 ILE A 129      13.895 -16.911 -24.284  1.00 98.14           H  
ATOM   1711 HG21 ILE A 129      16.475 -16.034 -23.223  1.00102.82           H  
ATOM   1712 HG22 ILE A 129      16.109 -15.409 -21.644  1.00102.82           H  
ATOM   1713 HG23 ILE A 129      15.404 -16.941 -22.163  1.00102.82           H  
ATOM   1714 HD11 ILE A 129      14.581 -15.828 -26.532  1.00105.29           H  
ATOM   1715 HD12 ILE A 129      15.368 -14.563 -25.599  1.00105.29           H  
ATOM   1716 HD13 ILE A 129      15.917 -16.234 -25.470  1.00105.29           H  
ATOM   1717  N   ASP A 130      13.899 -13.551 -20.327  1.00 94.41           N  
ANISOU 1717  N   ASP A 130     9390  15290  11192    203    613   4920
ATOM   1718  CA  ASP A 130      14.186 -13.054 -18.981  1.00 96.90           C  
ANISOU 1718  CA  ASP A 130     9698  15943  11179    -36    386   5055
ATOM   1719  C   ASP A 130      13.062 -13.382 -17.976  1.00101.42           C  
ANISOU 1719  C   ASP A 130    10556  16311  11669     10    515   4974
ATOM   1720  O   ASP A 130      13.349 -13.911 -16.902  1.00104.22           O  
ANISOU 1720  O   ASP A 130    10880  16893  11825     71    468   5245
ATOM   1721  CB  ASP A 130      14.573 -11.555 -19.062  1.00 98.81           C  
ANISOU 1721  CB  ASP A 130    10042  16299  11202   -482    113   4844
ATOM   1722  CG  ASP A 130      14.486 -10.713 -17.783  1.00112.73           C  
ANISOU 1722  CG  ASP A 130    12055  18240  12538   -788   -136   4830
ATOM   1723  OD1 ASP A 130      15.423 -10.814 -16.964  1.00116.31           O  
ANISOU 1723  OD1 ASP A 130    12285  19135  12773   -930   -409   5168
ATOM   1724  OD2 ASP A 130      13.420 -10.093 -17.583  1.00119.76           O1-
ANISOU 1724  OD2 ASP A 130    13380  18843  13281   -857    -52   4509
ATOM   1725  H   ASP A 130      13.838 -12.836 -21.039  1.00 94.41           H  
ATOM   1726  HA  ASP A 130      15.071 -13.592 -18.635  1.00 96.90           H  
ATOM   1727  HB3 ASP A 130      13.970 -11.064 -19.823  1.00 98.81           H  
ATOM   1728  HB2 ASP A 130      15.591 -11.500 -19.441  1.00 98.81           H  
ATOM   1729  N   ARG A 131      11.809 -13.094 -18.367  1.00 95.21           N  
ANISOU 1729  N   ARG A 131    10001  15143  11031     -1    688   4666
ATOM   1730  CA  ARG A 131      10.610 -13.395 -17.585  1.00 95.19           C  
ANISOU 1730  CA  ARG A 131    10198  14978  10991     57    870   4648
ATOM   1731  C   ARG A 131      10.216 -14.880 -17.604  1.00 98.97           C  
ANISOU 1731  C   ARG A 131    10600  15294  11711    297   1059   4912
ATOM   1732  O   ARG A 131       9.538 -15.304 -16.670  1.00 99.42           O  
ANISOU 1732  O   ARG A 131    10733  15395  11647    355   1166   5094
ATOM   1733  CB  ARG A 131       9.454 -12.475 -18.033  1.00 93.67           C  
ANISOU 1733  CB  ARG A 131    10179  14521  10890    -18    993   4338
ATOM   1734  CG  ARG A 131       9.642 -11.046 -17.493  1.00104.52           C  
ANISOU 1734  CG  ARG A 131    11839  15982  11890   -195    892   4120
ATOM   1735  CD  ARG A 131       9.269 -10.959 -15.999  1.00115.52           C  
ANISOU 1735  CD  ARG A 131    13489  17505  12897   -142    967   4220
ATOM   1736  NE  ARG A 131       9.842  -9.791 -15.315  1.00120.74           N  
ANISOU 1736  NE  ARG A 131    14501  18312  13062   -372    718   4083
ATOM   1737  CZ  ARG A 131      11.025  -9.740 -14.672  1.00134.70           C  
ANISOU 1737  CZ  ARG A 131    16203  20390  14586   -580    384   4243
ATOM   1738  NH1 ARG A 131      11.890 -10.765 -14.673  1.00118.53           N  
ANISOU 1738  NH1 ARG A 131    13718  18558  12761   -486    325   4568
ATOM   1739  NH2 ARG A 131      11.349  -8.632 -13.998  1.00127.61           N1+
ANISOU 1739  NH2 ARG A 131    15699  19582  13206   -891     91   4106
ATOM   1740  H   ARG A 131      11.662 -12.634 -19.255  1.00 95.21           H  
ATOM   1741  HA  ARG A 131      10.839 -13.183 -16.541  1.00 95.19           H  
ATOM   1742  HB3 ARG A 131       8.499 -12.855 -17.666  1.00 93.67           H  
ATOM   1743  HB2 ARG A 131       9.375 -12.472 -19.122  1.00 93.67           H  
ATOM   1744  HG3 ARG A 131       8.944 -10.417 -18.049  1.00104.52           H  
ATOM   1745  HG2 ARG A 131      10.634 -10.646 -17.705  1.00104.52           H  
ATOM   1746  HD3 ARG A 131       9.405 -11.887 -15.444  1.00115.52           H  
ATOM   1747  HD2 ARG A 131       8.201 -10.756 -15.950  1.00115.52           H  
ATOM   1748  HE  ARG A 131       9.265  -8.962 -15.316  1.00120.74           H  
ATOM   1749 HH12 ARG A 131      12.774 -10.696 -14.189  1.00118.53           H  
ATOM   1750 HH11 ARG A 131      11.693 -11.588 -15.222  1.00118.53           H  
ATOM   1751 HH22 ARG A 131      12.228  -8.572 -13.505  1.00127.61           H  
ATOM   1752 HH21 ARG A 131      10.715  -7.847 -13.967  1.00127.61           H  
ATOM   1753  N   TYR A 132      10.671 -15.658 -18.602  1.00 95.49           N  
ANISOU 1753  N   TYR A 132    10078  14636  11567    448   1112   4944
ATOM   1754  CA  TYR A 132      10.538 -17.114 -18.597  1.00 97.39           C  
ANISOU 1754  CA  TYR A 132    10379  14600  12022    667   1276   5178
ATOM   1755  C   TYR A 132      11.458 -17.743 -17.541  1.00102.89           C  
ANISOU 1755  C   TYR A 132    10975  15594  12524    868   1275   5580
ATOM   1756  O   TYR A 132      10.964 -18.513 -16.724  1.00104.21           O  
ANISOU 1756  O   TYR A 132    11230  15670  12696    932   1399   5802
ATOM   1757  CB  TYR A 132      10.742 -17.707 -20.008  1.00 99.21           C  
ANISOU 1757  CB  TYR A 132    10700  14496  12497    832   1328   5092
ATOM   1758  CG  TYR A 132      10.752 -19.229 -20.045  1.00105.56           C  
ANISOU 1758  CG  TYR A 132    11713  14935  13461   1087   1489   5335
ATOM   1759  CD1 TYR A 132       9.542 -19.945 -19.933  1.00107.47           C  
ANISOU 1759  CD1 TYR A 132    12204  14698  13932    926   1547   5290
ATOM   1760  CD2 TYR A 132      11.975 -19.931 -20.122  1.00110.68           C  
ANISOU 1760  CD2 TYR A 132    12311  15717  14026   1481   1579   5664
ATOM   1761  CE1 TYR A 132       9.557 -21.353 -19.877  1.00112.05           C  
ANISOU 1761  CE1 TYR A 132    13081  14849  14644   1103   1673   5516
ATOM   1762  CE2 TYR A 132      11.988 -21.338 -20.065  1.00115.03           C  
ANISOU 1762  CE2 TYR A 132    13149  15859  14697   1768   1763   5904
ATOM   1763  CZ  TYR A 132      10.779 -22.050 -19.936  1.00121.59           C  
ANISOU 1763  CZ  TYR A 132    14332  16120  15746   1556   1802   5800
ATOM   1764  OH  TYR A 132      10.788 -23.412 -19.858  1.00125.67           O  
ANISOU 1764  OH  TYR A 132    15240  16135  16375   1789   1962   6028
ATOM   1765  H   TYR A 132      11.199 -15.250 -19.362  1.00 95.49           H  
ATOM   1766  HA  TYR A 132       9.512 -17.351 -18.308  1.00 97.39           H  
ATOM   1767  HB3 TYR A 132      11.679 -17.349 -20.431  1.00 99.21           H  
ATOM   1768  HB2 TYR A 132       9.956 -17.345 -20.671  1.00 99.21           H  
ATOM   1769  HD1 TYR A 132       8.604 -19.414 -19.865  1.00107.47           H  
ATOM   1770  HD2 TYR A 132      12.907 -19.391 -20.198  1.00110.68           H  
ATOM   1771  HE1 TYR A 132       8.633 -21.900 -19.775  1.00112.05           H  
ATOM   1772  HE2 TYR A 132      12.930 -21.866 -20.110  1.00115.03           H  
ATOM   1773  HH  TYR A 132      11.670 -23.787 -19.922  1.00125.67           H  
ATOM   1774  N   LEU A 133      12.750 -17.368 -17.547  1.00 98.98           N  
ANISOU 1774  N   LEU A 133    10253  15495  11859    953   1126   5731
ATOM   1775  CA  LEU A 133      13.759 -17.820 -16.584  1.00101.96           C  
ANISOU 1775  CA  LEU A 133    10439  16273  12030   1145   1065   6182
ATOM   1776  C   LEU A 133      13.431 -17.437 -15.129  1.00106.61           C  
ANISOU 1776  C   LEU A 133    11107  17122  12278    944    950   6248
ATOM   1777  O   LEU A 133      13.693 -18.237 -14.233  1.00109.41           O  
ANISOU 1777  O   LEU A 133    11459  17580  12529   1135   1018   6606
ATOM   1778  CB  LEU A 133      15.144 -17.261 -16.980  1.00103.25           C  
ANISOU 1778  CB  LEU A 133    10236  16917  12078   1169    868   6368
ATOM   1779  CG  LEU A 133      15.772 -17.916 -18.230  1.00108.06           C  
ANISOU 1779  CG  LEU A 133    10743  17378  12938   1512   1050   6428
ATOM   1780  CD1 LEU A 133      16.978 -17.093 -18.733  1.00109.93           C  
ANISOU 1780  CD1 LEU A 133    10541  18165  13062   1430    852   6623
ATOM   1781  CD2 LEU A 133      16.133 -19.398 -17.990  1.00114.11           C  
ANISOU 1781  CD2 LEU A 133    11579  17950  13826   2067   1333   6808
ATOM   1782  H   LEU A 133      13.074 -16.722 -18.255  1.00 98.98           H  
ATOM   1783  HA  LEU A 133      13.782 -18.908 -16.631  1.00101.96           H  
ATOM   1784  HB3 LEU A 133      15.846 -17.377 -16.152  1.00103.25           H  
ATOM   1785  HB2 LEU A 133      15.048 -16.184 -17.134  1.00103.25           H  
ATOM   1786  HG  LEU A 133      15.028 -17.892 -19.027  1.00108.06           H  
ATOM   1787 HD11 LEU A 133      16.880 -16.879 -19.797  1.00109.93           H  
ATOM   1788 HD12 LEU A 133      17.063 -16.132 -18.223  1.00109.93           H  
ATOM   1789 HD13 LEU A 133      17.928 -17.607 -18.590  1.00109.93           H  
ATOM   1790 HD21 LEU A 133      17.122 -19.658 -18.368  1.00114.11           H  
ATOM   1791 HD22 LEU A 133      16.123 -19.652 -16.930  1.00114.11           H  
ATOM   1792 HD23 LEU A 133      15.418 -20.054 -18.488  1.00114.11           H  
ATOM   1793  N   CYS A 134      12.856 -16.238 -14.931  1.00100.35           N  
ANISOU 1793  N   CYS A 134    10454  16396  11279    600    805   5907
ATOM   1794  CA  CYS A 134      12.485 -15.689 -13.628  1.00101.46           C  
ANISOU 1794  CA  CYS A 134    10818  16734  10997    427    716   5880
ATOM   1795  C   CYS A 134      11.298 -16.416 -12.969  1.00105.62           C  
ANISOU 1795  C   CYS A 134    11534  17025  11574    587   1027   5974
ATOM   1796  O   CYS A 134      11.306 -16.579 -11.751  1.00108.39           O  
ANISOU 1796  O   CYS A 134    12003  17608  11574    633   1025   6193
ATOM   1797  CB  CYS A 134      12.258 -14.166 -13.720  1.00100.01           C  
ANISOU 1797  CB  CYS A 134    10864  16526  10608    102    565   5456
ATOM   1798  SG  CYS A 134      12.015 -13.388 -12.096  1.00107.64           S  
ANISOU 1798  SG  CYS A 134    12275  17739  10884   -111    384   5380
ATOM   1799  H   CYS A 134      12.699 -15.634 -15.727  1.00100.35           H  
ATOM   1800  HA  CYS A 134      13.334 -15.838 -12.964  1.00101.46           H  
ATOM   1801  HB3 CYS A 134      11.404 -13.940 -14.356  1.00100.01           H  
ATOM   1802  HB2 CYS A 134      13.121 -13.688 -14.181  1.00100.01           H  
ATOM   1803  HG  CYS A 134      10.855 -13.989 -11.817  1.00107.64           H  
ATOM   1804  N   LEU A 135      10.303 -16.829 -13.771  1.00 99.15           N  
ANISOU 1804  N   LEU A 135    10731  15771  11170    638   1273   5847
ATOM   1805  CA  LEU A 135       9.067 -17.431 -13.269  1.00 99.31           C  
ANISOU 1805  CA  LEU A 135    10843  15561  11328    708   1563   5991
ATOM   1806  C   LEU A 135       9.105 -18.972 -13.323  1.00105.31           C  
ANISOU 1806  C   LEU A 135    11549  16107  12356    903   1699   6375
ATOM   1807  O   LEU A 135       8.508 -19.594 -12.444  1.00107.40           O  
ANISOU 1807  O   LEU A 135    11871  16393  12544    983   1872   6686
ATOM   1808  CB  LEU A 135       7.855 -16.853 -14.035  1.00 96.27           C  
ANISOU 1808  CB  LEU A 135    10471  14871  11237    570   1686   5706
ATOM   1809  CG  LEU A 135       7.342 -15.469 -13.561  1.00100.31           C  
ANISOU 1809  CG  LEU A 135    11129  15501  11484    517   1797   5518
ATOM   1810  CD1 LEU A 135       8.396 -14.347 -13.520  1.00100.76           C  
ANISOU 1810  CD1 LEU A 135    11399  15817  11068    433   1568   5268
ATOM   1811  CD2 LEU A 135       6.115 -15.039 -14.388  1.00 98.96           C  
ANISOU 1811  CD2 LEU A 135    10869  15083  11647    423   1880   5307
ATOM   1812  H   LEU A 135      10.354 -16.662 -14.766  1.00 99.15           H  
ATOM   1813  HA  LEU A 135       8.929 -17.168 -12.218  1.00 99.31           H  
ATOM   1814  HB3 LEU A 135       7.018 -17.530 -13.884  1.00 96.27           H  
ATOM   1815  HB2 LEU A 135       8.053 -16.850 -15.108  1.00 96.27           H  
ATOM   1816  HG  LEU A 135       6.993 -15.602 -12.537  1.00100.31           H  
ATOM   1817 HD11 LEU A 135       7.950 -13.361 -13.662  1.00100.76           H  
ATOM   1818 HD12 LEU A 135       8.902 -14.328 -12.555  1.00100.76           H  
ATOM   1819 HD13 LEU A 135       9.150 -14.468 -14.292  1.00100.76           H  
ATOM   1820 HD21 LEU A 135       5.303 -14.729 -13.732  1.00 98.96           H  
ATOM   1821 HD22 LEU A 135       6.335 -14.202 -15.052  1.00 98.96           H  
ATOM   1822 HD23 LEU A 135       5.738 -15.848 -15.015  1.00 98.96           H  
ATOM   1823  N   ARG A 136       9.811 -19.569 -14.305  1.00101.05           N  
ANISOU 1823  N   ARG A 136    10960  15336  12100   1013   1653   6371
ATOM   1824  CA  ARG A 136      10.016 -21.020 -14.405  1.00103.22           C  
ANISOU 1824  CA  ARG A 136    11323  15284  12612   1250   1799   6701
ATOM   1825  C   ARG A 136      11.065 -21.536 -13.405  1.00110.33           C  
ANISOU 1825  C   ARG A 136    12131  16549  13240   1543   1779   7140
ATOM   1826  O   ARG A 136      10.873 -22.625 -12.865  1.00112.59           O  
ANISOU 1826  O   ARG A 136    12524  16691  13564   1691   1947   7506
ATOM   1827  CB  ARG A 136      10.390 -21.429 -15.852  1.00102.40           C  
ANISOU 1827  CB  ARG A 136    11327  14769  12810   1346   1798   6518
ATOM   1828  CG  ARG A 136      10.665 -22.934 -16.064  1.00117.33           C  
ANISOU 1828  CG  ARG A 136    13480  16200  14902   1648   1968   6810
ATOM   1829  CD  ARG A 136       9.432 -23.839 -15.935  1.00131.94           C  
ANISOU 1829  CD  ARG A 136    15602  17511  17019   1435   2088   6909
ATOM   1830  NE  ARG A 136       9.790 -25.265 -15.839  1.00149.05           N  
ANISOU 1830  NE  ARG A 136    18048  19326  19258   1750   2259   7314
ATOM   1831  CZ  ARG A 136       9.912 -26.001 -14.716  1.00170.54           C  
ANISOU 1831  CZ  ARG A 136    20707  22238  21854   1884   2372   7756
ATOM   1832  NH1 ARG A 136       9.720 -25.484 -13.492  1.00158.83           N  
ANISOU 1832  NH1 ARG A 136    18928  21296  20127   1728   2331   7826
ATOM   1833  NH2 ARG A 136      10.237 -27.295 -14.821  1.00164.54           N1+
ANISOU 1833  NH2 ARG A 136    20245  21098  21173   2208   2545   8137
ATOM   1834  H   ARG A 136      10.267 -19.005 -15.012  1.00101.05           H  
ATOM   1835  HA  ARG A 136       9.066 -21.499 -14.159  1.00103.22           H  
ATOM   1836  HB3 ARG A 136      11.305 -20.908 -16.136  1.00102.40           H  
ATOM   1837  HB2 ARG A 136       9.621 -21.094 -16.549  1.00102.40           H  
ATOM   1838  HG3 ARG A 136      11.492 -23.297 -15.457  1.00117.33           H  
ATOM   1839  HG2 ARG A 136      11.014 -23.009 -17.094  1.00117.33           H  
ATOM   1840  HD3 ARG A 136       8.921 -23.799 -16.894  1.00131.94           H  
ATOM   1841  HD2 ARG A 136       8.708 -23.505 -15.193  1.00131.94           H  
ATOM   1842  HE  ARG A 136      10.009 -25.711 -16.718  1.00149.05           H  
ATOM   1843 HH12 ARG A 136       9.808 -26.060 -12.668  1.00158.83           H  
ATOM   1844 HH11 ARG A 136       9.550 -24.493 -13.382  1.00158.83           H  
ATOM   1845 HH22 ARG A 136      10.337 -27.866 -13.993  1.00164.54           H  
ATOM   1846 HH21 ARG A 136      10.388 -27.715 -15.727  1.00164.54           H  
ATOM   1847  N   TYR A 137      12.138 -20.757 -13.175  1.00107.93           N  
ANISOU 1847  N   TYR A 137    11603  16743  12662   1591   1553   7154
ATOM   1848  CA  TYR A 137      13.266 -21.138 -12.319  1.00112.29           C  
ANISOU 1848  CA  TYR A 137    11971  17773  12919   1829   1451   7624
ATOM   1849  C   TYR A 137      13.614 -20.006 -11.320  1.00117.14           C  
ANISOU 1849  C   TYR A 137    12501  18974  13034   1524   1131   7538
ATOM   1850  O   TYR A 137      14.709 -19.455 -11.430  1.00117.54           O  
ANISOU 1850  O   TYR A 137    12304  19432  12924   1419    840   7547
ATOM   1851  CB  TYR A 137      14.491 -21.513 -13.205  1.00115.54           C  
ANISOU 1851  CB  TYR A 137    12151  18288  13461   2200   1449   7882
ATOM   1852  CG  TYR A 137      14.259 -22.467 -14.368  1.00117.00           C  
ANISOU 1852  CG  TYR A 137    12580  17814  14061   2449   1723   7762
ATOM   1853  CD1 TYR A 137      14.096 -23.850 -14.144  1.00121.88           C  
ANISOU 1853  CD1 TYR A 137    13499  17942  14868   2773   1997   8045
ATOM   1854  CD2 TYR A 137      14.243 -21.970 -15.688  1.00114.98           C  
ANISOU 1854  CD2 TYR A 137    12329  17393  13967   2357   1695   7375
ATOM   1855  CE1 TYR A 137      13.918 -24.726 -15.235  1.00123.00           C  
ANISOU 1855  CE1 TYR A 137    14021  17393  15320   2962   2207   7896
ATOM   1856  CE2 TYR A 137      14.064 -22.842 -16.778  1.00116.05           C  
ANISOU 1856  CE2 TYR A 137    12797  16903  14393   2579   1916   7235
ATOM   1857  CZ  TYR A 137      13.900 -24.223 -16.552  1.00127.47           C  
ANISOU 1857  CZ  TYR A 137    14619  17821  15992   2869   2158   7478
ATOM   1858  OH  TYR A 137      13.713 -25.064 -17.610  1.00129.37           O  
ANISOU 1858  OH  TYR A 137    15338  17361  16454   3039   2334   7296
ATOM   1859  H   TYR A 137      12.222 -19.866 -13.645  1.00107.93           H  
ATOM   1860  HA  TYR A 137      13.014 -22.010 -11.715  1.00112.29           H  
ATOM   1861  HB3 TYR A 137      15.275 -21.937 -12.578  1.00115.54           H  
ATOM   1862  HB2 TYR A 137      14.923 -20.609 -13.638  1.00115.54           H  
ATOM   1863  HD1 TYR A 137      14.111 -24.241 -13.138  1.00121.88           H  
ATOM   1864  HD2 TYR A 137      14.372 -20.915 -15.868  1.00114.98           H  
ATOM   1865  HE1 TYR A 137      13.793 -25.784 -15.054  1.00123.00           H  
ATOM   1866  HE2 TYR A 137      14.050 -22.449 -17.784  1.00116.05           H  
ATOM   1867  HH  TYR A 137      13.691 -25.990 -17.355  1.00129.37           H  
ATOM   1868  N   PRO A 138      12.708 -19.638 -10.374  1.00114.20           N  
ANISOU 1868  N   PRO A 138    12372  18635  12386   1367   1181   7469
ATOM   1869  CA  PRO A 138      12.928 -18.479  -9.478  1.00115.30           C  
ANISOU 1869  CA  PRO A 138    12625  19218  11966   1081    879   7317
ATOM   1870  C   PRO A 138      14.230 -18.405  -8.641  1.00123.94           C  
ANISOU 1870  C   PRO A 138    13546  20934  12612   1080    517   7717
ATOM   1871  O   PRO A 138      14.822 -17.325  -8.638  1.00123.88           O  
ANISOU 1871  O   PRO A 138    13496  21246  12328    745    127   7549
ATOM   1872  CB  PRO A 138      11.669 -18.420  -8.595  1.00117.60           C  
ANISOU 1872  CB  PRO A 138    13269  19352  12062   1066   1139   7220
ATOM   1873  CG  PRO A 138      10.609 -19.172  -9.376  1.00120.01           C  
ANISOU 1873  CG  PRO A 138    13539  19136  12926   1201   1519   7245
ATOM   1874  CD  PRO A 138      11.407 -20.253 -10.089  1.00116.06           C  
ANISOU 1874  CD  PRO A 138    12823  18494  12782   1430   1526   7534
ATOM   1875  HA  PRO A 138      12.924 -17.605 -10.128  1.00115.30           H  
ATOM   1876  HB3 PRO A 138      11.366 -17.396  -8.379  1.00117.60           H  
ATOM   1877  HB2 PRO A 138      11.829 -18.912  -7.636  1.00117.60           H  
ATOM   1878  HG3 PRO A 138      10.163 -18.505 -10.115  1.00120.01           H  
ATOM   1879  HG2 PRO A 138       9.806 -19.564  -8.753  1.00120.01           H  
ATOM   1880  HD2 PRO A 138      11.556 -21.115  -9.439  1.00116.06           H  
ATOM   1881  HD3 PRO A 138      10.849 -20.586 -10.955  1.00116.06           H  
ATOM   1882  N   PRO A 139      14.692 -19.496  -7.977  1.00124.72           N  
ANISOU 1882  N   PRO A 139    13539  21247  12601   1388    578   8264
ATOM   1883  CA  PRO A 139      15.932 -19.423  -7.178  1.00129.80           C  
ANISOU 1883  CA  PRO A 139    13956  22581  12782   1331    148   8669
ATOM   1884  C   PRO A 139      17.226 -19.477  -8.014  1.00135.46           C  
ANISOU 1884  C   PRO A 139    14123  23624  13723   1406    -72   8949
ATOM   1885  O   PRO A 139      18.253 -18.988  -7.547  1.00139.28           O  
ANISOU 1885  O   PRO A 139    14329  24750  13842   1183   -541   9228
ATOM   1886  CB  PRO A 139      15.812 -20.618  -6.222  1.00135.39           C  
ANISOU 1886  CB  PRO A 139    14718  23374  13351   1703    350   9196
ATOM   1887  CG  PRO A 139      15.033 -21.654  -7.015  1.00136.88           C  
ANISOU 1887  CG  PRO A 139    14968  22907  14132   2033    862   9213
ATOM   1888  CD  PRO A 139      14.055 -20.812  -7.828  1.00126.92           C  
ANISOU 1888  CD  PRO A 139    13897  21170  13155   1762    998   8585
ATOM   1889  HA  PRO A 139      15.956 -18.505  -6.588  1.00129.80           H  
ATOM   1890  HB3 PRO A 139      15.239 -20.321  -5.343  1.00135.39           H  
ATOM   1891  HB2 PRO A 139      16.773 -20.999  -5.871  1.00135.39           H  
ATOM   1892  HG3 PRO A 139      14.545 -22.401  -6.390  1.00136.88           H  
ATOM   1893  HG2 PRO A 139      15.712 -22.177  -7.690  1.00136.88           H  
ATOM   1894  HD2 PRO A 139      13.854 -21.308  -8.775  1.00126.92           H  
ATOM   1895  HD3 PRO A 139      13.118 -20.705  -7.283  1.00126.92           H  
ATOM   1896  N   SER A 140      17.150 -20.059  -9.223  1.00129.22           N  
ANISOU 1896  N   SER A 140    13187  22409  13501   1712    261   8908
ATOM   1897  CA  SER A 140      18.280 -20.238 -10.135  1.00129.96           C  
ANISOU 1897  CA  SER A 140    12790  22746  13845   1929    208   9193
ATOM   1898  C   SER A 140      18.407 -19.109 -11.176  1.00128.77           C  
ANISOU 1898  C   SER A 140    12574  22501  13853   1576     81   8720
ATOM   1899  O   SER A 140      19.416 -19.080 -11.876  1.00129.17           O  
ANISOU 1899  O   SER A 140    12222  22736  14121   1764     96   8936
ATOM   1900  CB  SER A 140      18.139 -21.610 -10.823  1.00134.41           C  
ANISOU 1900  CB  SER A 140    13363  22867  14840   2581    692   9480
ATOM   1901  OG  SER A 140      18.457 -22.646  -9.916  1.00147.67           O  
ANISOU 1901  OG  SER A 140    15078  24650  16379   2936    807  10004
ATOM   1902  H   SER A 140      16.262 -20.418  -9.543  1.00129.22           H  
ATOM   1903  HA  SER A 140      19.216 -20.236  -9.574  1.00129.96           H  
ATOM   1904  HB3 SER A 140      18.830 -21.700 -11.663  1.00134.41           H  
ATOM   1905  HB2 SER A 140      17.134 -21.757 -11.217  1.00134.41           H  
ATOM   1906  HG  SER A 140      17.804 -22.648  -9.212  1.00147.67           H  
ATOM   1907  N   TYR A 141      17.412 -18.206 -11.260  1.00120.98           N  
ANISOU 1907  N   TYR A 141    11980  21251  12735   1117    -10   8128
ATOM   1908  CA  TYR A 141      17.329 -17.088 -12.208  1.00117.07           C  
ANISOU 1908  CA  TYR A 141    11498  20624  12360    767   -128   7672
ATOM   1909  C   TYR A 141      18.551 -16.153 -12.215  1.00123.85           C  
ANISOU 1909  C   TYR A 141    11961  22125  12973    388   -627   7896
ATOM   1910  O   TYR A 141      19.021 -15.803 -13.296  1.00123.44           O  
ANISOU 1910  O   TYR A 141    11504  22211  13188    467   -615   8042
ATOM   1911  CB  TYR A 141      16.009 -16.319 -11.968  1.00114.90           C  
ANISOU 1911  CB  TYR A 141    11764  19926  11965    449    -71   7066
ATOM   1912  CG  TYR A 141      15.926 -14.914 -12.557  1.00114.90           C  
ANISOU 1912  CG  TYR A 141    11854  19881  11921     10   -299   6638
ATOM   1913  CD1 TYR A 141      15.923 -14.719 -13.954  1.00113.01           C  
ANISOU 1913  CD1 TYR A 141    11499  19338  12100     74   -126   6413
ATOM   1914  CD2 TYR A 141      15.898 -13.794 -11.698  1.00118.17           C  
ANISOU 1914  CD2 TYR A 141    12559  20503  11837   -471   -686   6453
ATOM   1915  CE1 TYR A 141      15.902 -13.416 -14.489  1.00111.95           C  
ANISOU 1915  CE1 TYR A 141    11464  19141  11929   -313   -313   6057
ATOM   1916  CE2 TYR A 141      15.879 -12.492 -12.232  1.00117.73           C  
ANISOU 1916  CE2 TYR A 141    12668  20325  11740   -884   -888   6076
ATOM   1917  CZ  TYR A 141      15.883 -12.301 -13.627  1.00121.29           C  
ANISOU 1917  CZ  TYR A 141    12930  20503  12653   -794   -688   5900
ATOM   1918  OH  TYR A 141      15.861 -11.033 -14.129  1.00122.03           O  
ANISOU 1918  OH  TYR A 141    13196  20464  12706  -1188   -871   5569
ATOM   1919  H   TYR A 141      16.611 -18.315 -10.654  1.00120.98           H  
ATOM   1920  HA  TYR A 141      17.264 -17.536 -13.201  1.00117.07           H  
ATOM   1921  HB3 TYR A 141      15.848 -16.223 -10.894  1.00114.90           H  
ATOM   1922  HB2 TYR A 141      15.174 -16.916 -12.332  1.00114.90           H  
ATOM   1923  HD1 TYR A 141      15.952 -15.570 -14.619  1.00113.01           H  
ATOM   1924  HD2 TYR A 141      15.899 -13.928 -10.627  1.00118.17           H  
ATOM   1925  HE1 TYR A 141      15.900 -13.277 -15.561  1.00111.95           H  
ATOM   1926  HE2 TYR A 141      15.859 -11.639 -11.571  1.00117.73           H  
ATOM   1927  HH  TYR A 141      15.796 -11.005 -15.093  1.00122.03           H  
ATOM   1928  N   LYS A 142      19.034 -15.770 -11.022  1.00123.82           N  
ANISOU 1928  N   LYS A 142    12084  22524  12436    -31  -1072   7966
ATOM   1929  CA  LYS A 142      20.174 -14.864 -10.853  1.00128.10           C  
ANISOU 1929  CA  LYS A 142    12325  23684  12664   -576  -1679   8189
ATOM   1930  C   LYS A 142      21.524 -15.474 -11.275  1.00137.11           C  
ANISOU 1930  C   LYS A 142    12619  25446  14030   -344  -1772   8914
ATOM   1931  O   LYS A 142      22.430 -14.714 -11.612  1.00139.48           O  
ANISOU 1931  O   LYS A 142    12531  26181  14283   -793  -2176   9094
ATOM   1932  CB  LYS A 142      20.200 -14.342  -9.402  1.00134.84           C  
ANISOU 1932  CB  LYS A 142    13552  24842  12839   -987  -2137   8212
ATOM   1933  CG  LYS A 142      19.047 -13.366  -9.104  1.00140.48           C  
ANISOU 1933  CG  LYS A 142    15096  25062  13218  -1387  -2186   7493
ATOM   1934  CD  LYS A 142      19.069 -12.833  -7.659  1.00152.89           C  
ANISOU 1934  CD  LYS A 142    17211  26850  14029  -1694  -2563   7472
ATOM   1935  CE  LYS A 142      18.061 -11.699  -7.390  1.00160.25           C  
ANISOU 1935  CE  LYS A 142    19009  27351  14529  -2143  -2705   6805
ATOM   1936  NZ  LYS A 142      16.657 -12.133  -7.523  1.00162.76           N1+
ANISOU 1936  NZ  LYS A 142    19785  26991  15064  -1716  -2048   6325
ATOM   1937  H   LYS A 142      18.597 -16.106 -10.177  1.00123.82           H  
ATOM   1938  HA  LYS A 142      20.007 -14.009 -11.512  1.00128.10           H  
ATOM   1939  HB3 LYS A 142      21.140 -13.816  -9.224  1.00134.84           H  
ATOM   1940  HB2 LYS A 142      20.184 -15.179  -8.702  1.00134.84           H  
ATOM   1941  HG3 LYS A 142      18.095 -13.859  -9.299  1.00140.48           H  
ATOM   1942  HG2 LYS A 142      19.104 -12.527  -9.798  1.00140.48           H  
ATOM   1943  HD3 LYS A 142      20.071 -12.468  -7.429  1.00152.89           H  
ATOM   1944  HD2 LYS A 142      18.892 -13.657  -6.966  1.00152.89           H  
ATOM   1945  HE3 LYS A 142      18.241 -10.865  -8.070  1.00160.25           H  
ATOM   1946  HE2 LYS A 142      18.202 -11.317  -6.378  1.00160.25           H  
ATOM   1947  HZ1 LYS A 142      16.470 -12.884  -6.873  1.00162.76           H  
ATOM   1948  HZ2 LYS A 142      16.040 -11.358  -7.325  1.00162.76           H  
ATOM   1949  HZ3 LYS A 142      16.492 -12.458  -8.465  1.00162.76           H  
ATOM   1950  N   ALA A 143      21.622 -16.816 -11.292  1.00135.48           N  
ANISOU 1950  N   ALA A 143    12143  25254  14080    376  -1364   9355
ATOM   1951  CA  ALA A 143      22.760 -17.556 -11.837  1.00139.87           C  
ANISOU 1951  CA  ALA A 143    11931  26355  14860    824  -1291  10104
ATOM   1952  C   ALA A 143      22.624 -17.777 -13.354  1.00140.53           C  
ANISOU 1952  C   ALA A 143    11930  26006  15459   1298   -767   9965
ATOM   1953  O   ALA A 143      23.610 -17.606 -14.071  1.00142.78           O  
ANISOU 1953  O   ALA A 143    11595  26753  15902   1468   -761  10431
ATOM   1954  CB  ALA A 143      22.896 -18.895 -11.097  1.00144.69           C  
ANISOU 1954  CB  ALA A 143    12407  27178  15391   1412  -1117  10690
ATOM   1955  H   ALA A 143      20.829 -17.372 -11.005  1.00135.48           H  
ATOM   1956  HA  ALA A 143      23.675 -16.987 -11.662  1.00139.87           H  
ATOM   1957  HB1 ALA A 143      23.752 -19.462 -11.465  1.00144.69           H  
ATOM   1958  HB2 ALA A 143      23.046 -18.736 -10.028  1.00144.69           H  
ATOM   1959  HB3 ALA A 143      22.010 -19.519 -11.218  1.00144.69           H  
ATOM   1960  N   LEU A 144      21.405 -18.120 -13.813  1.00132.00           N  
ANISOU 1960  N   LEU A 144    11467  24076  14611   1504   -337   9366
ATOM   1961  CA  LEU A 144      21.047 -18.343 -15.220  1.00128.71           C  
ANISOU 1961  CA  LEU A 144    11148  23149  14607   1900    121   9133
ATOM   1962  C   LEU A 144      21.078 -17.073 -16.088  1.00131.20           C  
ANISOU 1962  C   LEU A 144    11392  23481  14978   1409    -69   8762
ATOM   1963  O   LEU A 144      21.163 -17.207 -17.308  1.00130.45           O  
ANISOU 1963  O   LEU A 144    11116  23314  15136   1712    196   8813
ATOM   1964  CB  LEU A 144      19.638 -18.979 -15.302  1.00  0.00           C  
ATOM   1965  CG  LEU A 144      19.571 -20.473 -14.919  1.00  0.00           C  
ATOM   1966  CD1 LEU A 144      18.103 -20.939 -14.801  1.00  0.00           C  
ATOM   1967  CD2 LEU A 144      20.389 -21.364 -15.879  1.00  0.00           C  
ATOM   1968  H   LEU A 144      20.652 -18.248 -13.149  1.00132.00           H  
ATOM   1969  HA  LEU A 144      21.782 -19.027 -15.646  1.00128.71           H  
ATOM   1970  HB2 LEU A 144      18.963 -18.403 -14.668  1.00  0.00           H  
ATOM   1971  HB3 LEU A 144      19.237 -18.883 -16.312  1.00  0.00           H  
ATOM   1972  HG  LEU A 144      20.013 -20.580 -13.928  1.00  0.00           H  
ATOM   1973 HD11 LEU A 144      17.948 -21.513 -13.889  1.00  0.00           H  
ATOM   1974 HD12 LEU A 144      17.408 -20.099 -14.767  1.00  0.00           H  
ATOM   1975 HD13 LEU A 144      17.795 -21.566 -15.637  1.00  0.00           H  
ATOM   1976 HD21 LEU A 144      19.844 -22.255 -16.191  1.00  0.00           H  
ATOM   1977 HD22 LEU A 144      20.678 -20.832 -16.786  1.00  0.00           H  
ATOM   1978 HD23 LEU A 144      21.305 -21.707 -15.397  1.00  0.00           H  
ATOM   1979  N   LEU A 145      21.007 -15.884 -15.467  1.00127.50           N  
ANISOU 1979  N   LEU A 145    11128  23080  14236    684   -504   8405
ATOM   1980  CA  LEU A 145      21.020 -14.599 -16.151  1.00125.83           C  
ANISOU 1980  CA  LEU A 145    10929  22852  14031    142   -736   8065
ATOM   1981  C   LEU A 145      21.575 -13.532 -15.200  1.00135.10           C  
ANISOU 1981  C   LEU A 145    11972  24564  14795   -609  -1389   8206
ATOM   1982  O   LEU A 145      20.894 -13.133 -14.255  1.00134.83           O  
ANISOU 1982  O   LEU A 145    12418  24410  14400   -948  -1631   7928
ATOM   1983  CB  LEU A 145      19.610 -14.269 -16.699  1.00  0.00           C  
ATOM   1984  CG  LEU A 145      19.566 -13.054 -17.653  1.00  0.00           C  
ATOM   1985  CD1 LEU A 145      20.419 -13.277 -18.919  1.00  0.00           C  
ATOM   1986  CD2 LEU A 145      18.111 -12.678 -17.996  1.00  0.00           C  
ATOM   1987  H   LEU A 145      20.903 -15.850 -14.462  1.00127.50           H  
ATOM   1988  HA  LEU A 145      21.710 -14.678 -16.992  1.00125.83           H  
ATOM   1989  HB2 LEU A 145      19.208 -15.133 -17.230  1.00  0.00           H  
ATOM   1990  HB3 LEU A 145      18.932 -14.103 -15.859  1.00  0.00           H  
ATOM   1991  HG  LEU A 145      19.986 -12.197 -17.125  1.00  0.00           H  
ATOM   1992 HD11 LEU A 145      19.949 -12.876 -19.817  1.00  0.00           H  
ATOM   1993 HD12 LEU A 145      21.385 -12.780 -18.821  1.00  0.00           H  
ATOM   1994 HD13 LEU A 145      20.613 -14.334 -19.101  1.00  0.00           H  
ATOM   1995 HD21 LEU A 145      17.919 -11.641 -17.725  1.00  0.00           H  
ATOM   1996 HD22 LEU A 145      17.881 -12.784 -19.057  1.00  0.00           H  
ATOM   1997 HD23 LEU A 145      17.389 -13.291 -17.457  1.00  0.00           H  
ATOM   1998  N   THR A 146      22.811 -13.102 -15.490  1.00136.69           N  
ANISOU 1998  N   THR A 146    11535  25374  15028   -864  -1674   8687
ATOM   1999  CA  THR A 146      23.536 -12.036 -14.797  1.00142.43           C  
ANISOU 1999  CA  THR A 146    12067  26656  15391  -1693  -2385   8917
ATOM   2000  C   THR A 146      23.557 -10.763 -15.674  1.00145.57           C  
ANISOU 2000  C   THR A 146    12510  26918  15881  -2276  -2577   8651
ATOM   2001  O   THR A 146      23.097 -10.799 -16.816  1.00140.70           O  
ANISOU 2001  O   THR A 146    11883  25949  15629  -1928  -2132   8445
ATOM   2002  CB  THR A 146      25.001 -12.484 -14.512  1.00160.59           C  
ANISOU 2002  CB  THR A 146    13457  29914  17645  -1599  -2647   9883
ATOM   2003  OG1 THR A 146      25.823 -12.512 -15.667  1.00161.69           O  
ANISOU 2003  OG1 THR A 146    12925  30304  18207  -1046  -2232  10352
ATOM   2004  CG2 THR A 146      25.112 -13.830 -13.777  1.00162.32           C  
ANISOU 2004  CG2 THR A 146    13688  30311  17674  -1141  -2576  10187
ATOM   2005  H   THR A 146      23.288 -13.486 -16.292  1.00136.69           H  
ATOM   2006  HA  THR A 146      23.047 -11.793 -13.852  1.00142.43           H  
ATOM   2007  HB  THR A 146      25.449 -11.739 -13.853  1.00160.59           H  
ATOM   2008  HG1 THR A 146      26.655 -12.935 -15.437  1.00161.69           H  
ATOM   2009 HG21 THR A 146      26.151 -14.067 -13.545  1.00162.32           H  
ATOM   2010 HG22 THR A 146      24.569 -13.800 -12.834  1.00162.32           H  
ATOM   2011 HG23 THR A 146      24.711 -14.654 -14.367  1.00162.32           H  
ATOM   2012  N   ARG A 147      24.097  -9.657 -15.125  1.00147.03           N  
ANISOU 2012  N   ARG A 147    12792  27366  15706  -3185  -3264   8674
ATOM   2013  CA  ARG A 147      24.251  -8.371 -15.818  1.00147.48           C  
ANISOU 2013  CA  ARG A 147    12949  27297  15790  -3886  -3556   8484
ATOM   2014  C   ARG A 147      25.116  -8.469 -17.091  1.00151.73           C  
ANISOU 2014  C   ARG A 147    12646  28220  16786  -3632  -3295   9009
ATOM   2015  O   ARG A 147      24.742  -7.904 -18.116  1.00147.41           O  
ANISOU 2015  O   ARG A 147    12296  27247  16465  -3655  -3055   8666
ATOM   2016  CB  ARG A 147      24.847  -7.325 -14.847  1.00155.89           C  
ANISOU 2016  CB  ARG A 147    14119  28743  16369  -4930  -4431   8665
ATOM   2017  CG  ARG A 147      24.652  -5.853 -15.282  1.00167.66           C  
ANISOU 2017  CG  ARG A 147    15969  29922  17811  -5766  -4787   8374
ATOM   2018  CD  ARG A 147      25.843  -4.916 -14.987  1.00180.26           C  
ANISOU 2018  CD  ARG A 147    17684  31190  19617  -5842  -5122   7885
ATOM   2019  NE  ARG A 147      26.918  -5.028 -15.998  1.00186.20           N  
ANISOU 2019  NE  ARG A 147    18183  31532  21034  -5484  -4749   7531
ATOM   2020  CZ  ARG A 147      28.128  -5.617 -15.931  1.00194.98           C  
ANISOU 2020  CZ  ARG A 147    19081  32252  22749  -4667  -4402   6995
ATOM   2021  NH1 ARG A 147      28.575  -6.247 -14.834  1.00185.97           N  
ANISOU 2021  NH1 ARG A 147    17347  31916  21397  -4727  -4769   7709
ATOM   2022  NH2 ARG A 147      28.921  -5.568 -17.010  1.00184.35           N1+
ANISOU 2022  NH2 ARG A 147    16875  31577  21591  -5172  -4468   7830
ATOM   2023  H   ARG A 147      24.440  -9.692 -14.176  1.00147.03           H  
ATOM   2024  HA  ARG A 147      23.247  -8.048 -16.104  1.00147.48           H  
ATOM   2025  HB3 ARG A 147      25.903  -7.544 -14.681  1.00155.89           H  
ATOM   2026  HB2 ARG A 147      24.376  -7.432 -13.869  1.00155.89           H  
ATOM   2027  HG3 ARG A 147      23.731  -5.439 -14.870  1.00167.66           H  
ATOM   2028  HG2 ARG A 147      24.487  -5.843 -16.359  1.00167.66           H  
ATOM   2029  HD3 ARG A 147      26.267  -5.190 -14.022  1.00180.26           H  
ATOM   2030  HD2 ARG A 147      25.510  -3.884 -14.874  1.00180.26           H  
ATOM   2031  HE  ARG A 147      26.682  -4.596 -16.881  1.00186.20           H  
ATOM   2032 HH12 ARG A 147      29.490  -6.671 -14.818  1.00185.97           H  
ATOM   2033 HH11 ARG A 147      27.996  -6.285 -14.008  1.00185.97           H  
ATOM   2034 HH22 ARG A 147      29.837  -5.993 -16.993  1.00184.35           H  
ATOM   2035 HH21 ARG A 147      28.617  -5.095 -17.849  1.00184.35           H  
ATOM   2036  N   GLY A 148      26.240  -9.201 -16.996  1.00153.66           N  
ANISOU 2036  N   GLY A 148    11976  29274  17135  -3319  -3302   9863
ATOM   2037  CA  GLY A 148      27.186  -9.394 -18.093  1.00155.94           C  
ANISOU 2037  CA  GLY A 148    11376  30070  17805  -2934  -2988  10525
ATOM   2038  C   GLY A 148      26.662 -10.408 -19.120  1.00153.44           C  
ANISOU 2038  C   GLY A 148    11229  29238  17834  -1925  -2142  10248
ATOM   2039  O   GLY A 148      26.903 -10.221 -20.310  1.00151.41           O  
ANISOU 2039  O   GLY A 148    10879  28834  17817  -1826  -1855  10186
ATOM   2040  H   GLY A 148      26.460  -9.651 -16.119  1.00153.66           H  
ATOM   2041  HA3 GLY A 148      28.128  -9.760 -17.686  1.00155.94           H  
ATOM   2042  HA2 GLY A 148      27.398  -8.441 -18.581  1.00155.94           H  
ATOM   2043  N   ARG A 149      25.928 -11.449 -18.681  1.00146.62           N  
ANISOU 2043  N   ARG A 149    10680  28063  16966  -1210  -1763  10075
ATOM   2044  CA  ARG A 149      25.320 -12.454 -19.560  1.00141.06           C  
ANISOU 2044  CA  ARG A 149    10285  26781  16532   -296  -1022   9781
ATOM   2045  C   ARG A 149      24.164 -11.873 -20.396  1.00137.64           C  
ANISOU 2045  C   ARG A 149    10549  25545  16204   -465   -847   8950
ATOM   2046  O   ARG A 149      24.029 -12.233 -21.564  1.00135.00           O  
ANISOU 2046  O   ARG A 149    10254  24939  16099     61   -361   8857
ATOM   2047  CB  ARG A 149      24.872 -13.676 -18.728  1.00139.77           C  
ANISOU 2047  CB  ARG A 149    10469  26337  16301    256   -790   9691
ATOM   2048  CG  ARG A 149      24.585 -14.937 -19.572  1.00151.30           C  
ANISOU 2048  CG  ARG A 149    11620  27900  17967   1283   -195  10192
ATOM   2049  CD  ARG A 149      23.845 -16.068 -18.834  1.00156.89           C  
ANISOU 2049  CD  ARG A 149    12902  28037  18672   1815    121   9932
ATOM   2050  NE  ARG A 149      24.498 -16.513 -17.585  1.00164.13           N  
ANISOU 2050  NE  ARG A 149    13642  29375  19344   1693   -208  10312
ATOM   2051  CZ  ARG A 149      25.554 -17.337 -17.438  1.00176.53           C  
ANISOU 2051  CZ  ARG A 149    14998  31126  20950   2190   -132  10668
ATOM   2052  NH1 ARG A 149      26.214 -17.861 -18.483  1.00164.79           N  
ANISOU 2052  NH1 ARG A 149    12787  30208  19619   3029    393  11618
ATOM   2053  NH2 ARG A 149      25.958 -17.650 -16.200  1.00168.91           N1+
ANISOU 2053  NH2 ARG A 149    13658  30839  19680   2086   -439  11340
ATOM   2054  H   ARG A 149      25.754 -11.556 -17.690  1.00146.62           H  
ATOM   2055  HA  ARG A 149      26.100 -12.788 -20.247  1.00141.06           H  
ATOM   2056  HB3 ARG A 149      23.998 -13.415 -18.130  1.00139.77           H  
ATOM   2057  HB2 ARG A 149      25.662 -13.926 -18.018  1.00139.77           H  
ATOM   2058  HG3 ARG A 149      25.479 -15.307 -20.076  1.00151.30           H  
ATOM   2059  HG2 ARG A 149      23.914 -14.637 -20.376  1.00151.30           H  
ATOM   2060  HD3 ARG A 149      23.818 -16.941 -19.486  1.00156.89           H  
ATOM   2061  HD2 ARG A 149      22.802 -15.799 -18.680  1.00156.89           H  
ATOM   2062  HE  ARG A 149      24.070 -16.162 -16.740  1.00164.13           H  
ATOM   2063 HH12 ARG A 149      26.998 -18.482 -18.341  1.00164.79           H  
ATOM   2064 HH11 ARG A 149      25.917 -17.644 -19.423  1.00164.79           H  
ATOM   2065 HH22 ARG A 149      26.748 -18.261 -16.056  1.00168.91           H  
ATOM   2066 HH21 ARG A 149      25.434 -17.328 -15.396  1.00168.91           H  
ATOM   2067  N   ALA A 150      23.388 -10.954 -19.795  1.00131.41           N  
ANISOU 2067  N   ALA A 150    10332  24394  15206  -1167  -1238   8378
ATOM   2068  CA  ALA A 150      22.337 -10.180 -20.453  1.00125.56           C  
ANISOU 2068  CA  ALA A 150    10242  22936  14530  -1364  -1122   7636
ATOM   2069  C   ALA A 150      22.881  -9.223 -21.526  1.00130.26           C  
ANISOU 2069  C   ALA A 150    10543  23672  15277  -1627  -1142   7769
ATOM   2070  O   ALA A 150      22.261  -9.108 -22.579  1.00125.25           O  
ANISOU 2070  O   ALA A 150    10161  22595  14833  -1325   -770   7425
ATOM   2071  CB  ALA A 150      21.535  -9.416 -19.390  1.00125.52           C  
ANISOU 2071  CB  ALA A 150    10875  22613  14203  -1989  -1521   7140
ATOM   2072  H   ALA A 150      23.551 -10.731 -18.822  1.00131.41           H  
ATOM   2073  HA  ALA A 150      21.662 -10.883 -20.945  1.00125.56           H  
ATOM   2074  HB1 ALA A 150      20.787  -8.763 -19.839  1.00125.52           H  
ATOM   2075  HB2 ALA A 150      21.011 -10.111 -18.734  1.00125.52           H  
ATOM   2076  HB3 ALA A 150      22.181  -8.798 -18.766  1.00125.52           H  
ATOM   2077  N   LEU A 151      24.043  -8.599 -21.265  1.00133.35           N  
ANISOU 2077  N   LEU A 151    10377  24716  15576  -2213  -1598   8323
ATOM   2078  CA  LEU A 151      24.745  -7.722 -22.208  1.00135.80           C  
ANISOU 2078  CA  LEU A 151    10286  25284  16029  -2566  -1673   8618
ATOM   2079  C   LEU A 151      25.412  -8.482 -23.371  1.00141.55           C  
ANISOU 2079  C   LEU A 151    10401  26347  17034  -1761  -1101   9124
ATOM   2080  O   LEU A 151      25.511  -7.916 -24.459  1.00140.04           O  
ANISOU 2080  O   LEU A 151    10182  26032  16996  -1708   -863   9080
ATOM   2081  CB  LEU A 151      25.771  -6.861 -21.441  1.00143.36           C  
ANISOU 2081  CB  LEU A 151    10773  26893  16805  -3489  -2380   9166
ATOM   2082  CG  LEU A 151      25.129  -5.738 -20.593  1.00148.54           C  
ANISOU 2082  CG  LEU A 151    12183  27154  17100  -4390  -2992   8650
ATOM   2083  CD1 LEU A 151      26.118  -5.181 -19.551  1.00157.35           C  
ANISOU 2083  CD1 LEU A 151    12837  28986  17962  -5209  -3738   9262
ATOM   2084  CD2 LEU A 151      24.497  -4.625 -21.456  1.00148.44           C  
ANISOU 2084  CD2 LEU A 151    12764  26516  17120  -4843  -3023   8129
ATOM   2085  H   LEU A 151      24.491  -8.739 -20.370  1.00133.35           H  
ATOM   2086  HA  LEU A 151      24.004  -7.059 -22.656  1.00135.80           H  
ATOM   2087  HB3 LEU A 151      26.481  -6.405 -22.133  1.00143.36           H  
ATOM   2088  HB2 LEU A 151      26.363  -7.520 -20.805  1.00143.36           H  
ATOM   2089  HG  LEU A 151      24.315  -6.191 -20.026  1.00148.54           H  
ATOM   2090 HD11 LEU A 151      25.635  -5.120 -18.577  1.00157.35           H  
ATOM   2091 HD12 LEU A 151      26.996  -5.817 -19.437  1.00157.35           H  
ATOM   2092 HD13 LEU A 151      26.478  -4.183 -19.800  1.00157.35           H  
ATOM   2093 HD21 LEU A 151      24.880  -3.634 -21.215  1.00148.44           H  
ATOM   2094 HD22 LEU A 151      24.672  -4.781 -22.521  1.00148.44           H  
ATOM   2095 HD23 LEU A 151      23.418  -4.592 -21.304  1.00148.44           H  
ATOM   2096  N   VAL A 152      25.817  -9.746 -23.148  1.00141.50           N  
ANISOU 2096  N   VAL A 152     9973  26733  17056  -1079   -845   9607
ATOM   2097  CA  VAL A 152      26.291 -10.658 -24.194  1.00143.69           C  
ANISOU 2097  CA  VAL A 152     9803  27269  17524   -133   -211  10092
ATOM   2098  C   VAL A 152      25.145 -11.100 -25.128  1.00141.42           C  
ANISOU 2098  C   VAL A 152    10297  26108  17327    422    314   9352
ATOM   2099  O   VAL A 152      25.344 -11.118 -26.342  1.00141.34           O  
ANISOU 2099  O   VAL A 152    10210  26072  17421    792    704   9433
ATOM   2100  CB  VAL A 152      27.017 -11.897 -23.584  1.00152.33           C  
ANISOU 2100  CB  VAL A 152    10425  28866  18586    512    -53  10734
ATOM   2101  CG1 VAL A 152      27.151 -13.131 -24.504  1.00153.57           C  
ANISOU 2101  CG1 VAL A 152    10463  29008  18880   1671    726  11046
ATOM   2102  CG2 VAL A 152      28.413 -11.501 -23.072  1.00159.90           C  
ANISOU 2102  CG2 VAL A 152    10493  30782  19481    -10   -572  11553
ATOM   2103  H   VAL A 152      25.737 -10.136 -22.219  1.00141.50           H  
ATOM   2104  HA  VAL A 152      27.011 -10.113 -24.807  1.00143.69           H  
ATOM   2105  HB  VAL A 152      26.446 -12.221 -22.714  1.00152.33           H  
ATOM   2106 HG11 VAL A 152      27.757 -13.906 -24.034  1.00153.57           H  
ATOM   2107 HG12 VAL A 152      26.185 -13.587 -24.725  1.00153.57           H  
ATOM   2108 HG13 VAL A 152      27.627 -12.870 -25.450  1.00153.57           H  
ATOM   2109 HG21 VAL A 152      28.887 -12.325 -22.538  1.00159.90           H  
ATOM   2110 HG22 VAL A 152      29.068 -11.219 -23.896  1.00159.90           H  
ATOM   2111 HG23 VAL A 152      28.369 -10.654 -22.389  1.00159.90           H  
ATOM   2112  N   LEU A 153      23.964 -11.391 -24.553  1.00132.71           N  
ANISOU 2112  N   LEU A 153     9940  24325  16159    409    278   8657
ATOM   2113  CA  LEU A 153      22.731 -11.709 -25.280  1.00126.65           C  
ANISOU 2113  CA  LEU A 153     9920  22737  15465    769    637   7952
ATOM   2114  C   LEU A 153      22.208 -10.529 -26.118  1.00127.94           C  
ANISOU 2114  C   LEU A 153    10356  22593  15661    309    537   7520
ATOM   2115  O   LEU A 153      21.755 -10.759 -27.239  1.00125.09           O  
ANISOU 2115  O   LEU A 153    10333  21821  15373    696    891   7216
ATOM   2116  CB  LEU A 153      21.658 -12.195 -24.281  1.00122.93           C  
ANISOU 2116  CB  LEU A 153    10029  21749  14928    725    546   7454
ATOM   2117  CG  LEU A 153      21.878 -13.637 -23.773  1.00129.47           C  
ANISOU 2117  CG  LEU A 153    10873  22551  15769   1394    832   7704
ATOM   2118  CD1 LEU A 153      21.020 -13.919 -22.520  1.00127.68           C  
ANISOU 2118  CD1 LEU A 153    10999  22076  15436   1137    602   7426
ATOM   2119  CD2 LEU A 153      21.664 -14.681 -24.891  1.00130.64           C  
ANISOU 2119  CD2 LEU A 153    11468  22137  16032   2101   1358   7466
ATOM   2120  H   LEU A 153      23.887 -11.365 -23.545  1.00132.71           H  
ATOM   2121  HA  LEU A 153      22.960 -12.514 -25.981  1.00126.65           H  
ATOM   2122  HB3 LEU A 153      20.666 -12.135 -24.727  1.00122.93           H  
ATOM   2123  HB2 LEU A 153      21.633 -11.507 -23.436  1.00122.93           H  
ATOM   2124  HG  LEU A 153      22.918 -13.719 -23.458  1.00129.47           H  
ATOM   2125 HD11 LEU A 153      20.333 -14.755 -22.650  1.00127.68           H  
ATOM   2126 HD12 LEU A 153      21.655 -14.156 -21.666  1.00127.68           H  
ATOM   2127 HD13 LEU A 153      20.414 -13.058 -22.237  1.00127.68           H  
ATOM   2128 HD21 LEU A 153      20.955 -15.462 -24.617  1.00130.64           H  
ATOM   2129 HD22 LEU A 153      21.290 -14.227 -25.810  1.00130.64           H  
ATOM   2130 HD23 LEU A 153      22.604 -15.176 -25.138  1.00130.64           H  
ATOM   2131  N   LEU A 154      22.327  -9.296 -25.589  1.00125.68           N  
ANISOU 2131  N   LEU A 154     9985  22480  15290   -519     42   7504
ATOM   2132  CA  LEU A 154      22.057  -8.050 -26.310  1.00123.60           C  
ANISOU 2132  CA  LEU A 154     9991  21928  15044  -1008    -87   7165
ATOM   2133  C   LEU A 154      23.019  -7.857 -27.489  1.00130.77           C  
ANISOU 2133  C   LEU A 154    10422  23190  16074   -807    171   7616
ATOM   2134  O   LEU A 154      22.548  -7.588 -28.590  1.00127.43           O  
ANISOU 2134  O   LEU A 154    10328  22379  15710   -593    444   7289
ATOM   2135  CB  LEU A 154      22.136  -6.840 -25.352  1.00125.66           C  
ANISOU 2135  CB  LEU A 154    10339  22270  15135  -1934   -687   7119
ATOM   2136  CG  LEU A 154      20.932  -6.709 -24.399  1.00127.01           C  
ANISOU 2136  CG  LEU A 154    11215  21922  15119  -2183   -893   6512
ATOM   2137  CD1 LEU A 154      21.235  -5.739 -23.237  1.00131.35           C  
ANISOU 2137  CD1 LEU A 154    11871  22632  15405  -3039  -1495   6578
ATOM   2138  CD2 LEU A 154      19.646  -6.333 -25.155  1.00123.93           C  
ANISOU 2138  CD2 LEU A 154    11475  20818  14795  -2048   -657   5851
ATOM   2139  H   LEU A 154      22.679  -9.196 -24.646  1.00125.68           H  
ATOM   2140  HA  LEU A 154      21.048  -8.114 -26.720  1.00123.60           H  
ATOM   2141  HB3 LEU A 154      22.228  -5.912 -25.918  1.00125.66           H  
ATOM   2142  HB2 LEU A 154      23.056  -6.918 -24.774  1.00125.66           H  
ATOM   2143  HG  LEU A 154      20.752  -7.682 -23.952  1.00127.01           H  
ATOM   2144 HD11 LEU A 154      20.520  -4.919 -23.170  1.00131.35           H  
ATOM   2145 HD12 LEU A 154      21.216  -6.264 -22.282  1.00131.35           H  
ATOM   2146 HD13 LEU A 154      22.221  -5.284 -23.336  1.00131.35           H  
ATOM   2147 HD21 LEU A 154      19.004  -5.670 -24.578  1.00123.93           H  
ATOM   2148 HD22 LEU A 154      19.862  -5.844 -26.105  1.00123.93           H  
ATOM   2149 HD23 LEU A 154      19.057  -7.221 -25.376  1.00123.93           H  
ATOM   2150  N   GLY A 155      24.332  -8.029 -27.251  1.00133.55           N  
ANISOU 2150  N   GLY A 155     9975  24320  16448   -848     94   8414
ATOM   2151  CA  GLY A 155      25.391  -7.871 -28.250  1.00137.76           C  
ANISOU 2151  CA  GLY A 155     9904  25351  17088   -604    384   9026
ATOM   2152  C   GLY A 155      25.227  -8.837 -29.433  1.00140.40           C  
ANISOU 2152  C   GLY A 155    10472  25421  17451    400   1071   8909
ATOM   2153  O   GLY A 155      25.389  -8.417 -30.576  1.00139.24           O  
ANISOU 2153  O   GLY A 155    10463  25117  17325    518   1319   8809
ATOM   2154  H   GLY A 155      24.633  -8.248 -26.310  1.00133.55           H  
ATOM   2155  HA3 GLY A 155      26.355  -8.056 -27.775  1.00137.76           H  
ATOM   2156  HA2 GLY A 155      25.401  -6.840 -28.609  1.00137.76           H  
ATOM   2157  N   ILE A 156      24.850 -10.099 -29.163  1.00137.00           N  
ANISOU 2157  N   ILE A 156    10198  24870  16986   1111   1362   8883
ATOM   2158  CA  ILE A 156      24.527 -11.121 -30.164  1.00136.08           C  
ANISOU 2158  CA  ILE A 156    10498  24379  16829   2085   1985   8718
ATOM   2159  C   ILE A 156      23.272 -10.769 -30.992  1.00132.74           C  
ANISOU 2159  C   ILE A 156    10889  23171  16375   2009   2043   7903
ATOM   2160  O   ILE A 156      23.288 -10.961 -32.207  1.00132.24           O  
ANISOU 2160  O   ILE A 156    11032  22972  16241   2501   2447   7871
ATOM   2161  CB  ILE A 156      24.359 -12.521 -29.492  1.00140.11           C  
ANISOU 2161  CB  ILE A 156    11181  24748  17305   2647   2143   8749
ATOM   2162  CG1 ILE A 156      25.727 -13.043 -28.991  1.00148.29           C  
ANISOU 2162  CG1 ILE A 156    11357  26638  18347   3095   2317   9729
ATOM   2163  CG2 ILE A 156      23.672 -13.605 -30.356  1.00138.66           C  
ANISOU 2163  CG2 ILE A 156    11835  23801  17047   3383   2605   8238
ATOM   2164  CD1 ILE A 156      25.624 -14.142 -27.923  1.00157.54           C  
ANISOU 2164  CD1 ILE A 156    12505  27856  19496   3339   2247   9897
ATOM   2165  H   ILE A 156      24.752 -10.384 -28.197  1.00137.00           H  
ATOM   2166  HA  ILE A 156      25.367 -11.175 -30.859  1.00136.08           H  
ATOM   2167  HB  ILE A 156      23.728 -12.375 -28.613  1.00140.11           H  
ATOM   2168 HG13 ILE A 156      26.317 -12.228 -28.572  1.00148.29           H  
ATOM   2169 HG12 ILE A 156      26.308 -13.412 -29.837  1.00148.29           H  
ATOM   2170 HG21 ILE A 156      23.630 -14.562 -29.836  1.00138.66           H  
ATOM   2171 HG22 ILE A 156      22.640 -13.352 -30.600  1.00138.66           H  
ATOM   2172 HG23 ILE A 156      24.210 -13.763 -31.291  1.00138.66           H  
ATOM   2173 HD11 ILE A 156      26.560 -14.233 -27.373  1.00157.54           H  
ATOM   2174 HD12 ILE A 156      24.838 -13.927 -27.198  1.00157.54           H  
ATOM   2175 HD13 ILE A 156      25.413 -15.113 -28.371  1.00157.54           H  
ATOM   2176  N   MET A 157      22.233 -10.236 -30.325  1.00124.30           N  
ANISOU 2176  N   MET A 157    10257  21642  15330   1402   1638   7300
ATOM   2177  CA  MET A 157      20.978  -9.788 -30.933  1.00118.90           C  
ANISOU 2177  CA  MET A 157    10250  20287  14639   1227   1597   6584
ATOM   2178  C   MET A 157      21.160  -8.564 -31.848  1.00121.45           C  
ANISOU 2178  C   MET A 157    10446  20729  14968    884   1551   6644
ATOM   2179  O   MET A 157      20.634  -8.578 -32.958  1.00119.49           O  
ANISOU 2179  O   MET A 157    10588  20142  14670   1149   1776   6347
ATOM   2180  CB  MET A 157      19.925  -9.595 -29.818  1.00117.59           C  
ANISOU 2180  CB  MET A 157    10435  19753  14492    715   1215   6104
ATOM   2181  CG  MET A 157      18.558  -9.010 -30.229  1.00116.94           C  
ANISOU 2181  CG  MET A 157    10972  19038  14422    575   1176   5444
ATOM   2182  SD  MET A 157      18.422  -7.204 -30.417  1.00120.73           S  
ANISOU 2182  SD  MET A 157    11501  19473  14898   -156    850   5276
ATOM   2183  CE  MET A 157      18.677  -6.647 -28.715  1.00118.61           C  
ANISOU 2183  CE  MET A 157    11150  19362  14554   -747    416   5326
ATOM   2184  H   MET A 157      22.303 -10.114 -29.323  1.00124.30           H  
ATOM   2185  HA  MET A 157      20.622 -10.601 -31.570  1.00118.90           H  
ATOM   2186  HB3 MET A 157      20.347  -8.974 -29.030  1.00117.59           H  
ATOM   2187  HB2 MET A 157      19.750 -10.564 -29.351  1.00117.59           H  
ATOM   2188  HG3 MET A 157      17.822  -9.305 -29.482  1.00116.94           H  
ATOM   2189  HG2 MET A 157      18.232  -9.472 -31.162  1.00116.94           H  
ATOM   2190  HE1 MET A 157      18.563  -5.565 -28.660  1.00118.61           H  
ATOM   2191  HE2 MET A 157      17.947  -7.104 -28.048  1.00118.61           H  
ATOM   2192  HE3 MET A 157      19.679  -6.898 -28.370  1.00118.61           H  
ATOM   2193  N   TRP A 158      21.917  -7.552 -31.385  1.00119.11           N  
ANISOU 2193  N   TRP A 158     9633  20908  14716    271   1235   7054
ATOM   2194  CA  TRP A 158      22.289  -6.360 -32.154  1.00119.34           C  
ANISOU 2194  CA  TRP A 158     9505  21065  14772   -148   1157   7213
ATOM   2195  C   TRP A 158      23.188  -6.665 -33.367  1.00125.16           C  
ANISOU 2195  C   TRP A 158     9873  22190  15491    429   1639   7721
ATOM   2196  O   TRP A 158      23.032  -6.004 -34.393  1.00123.78           O  
ANISOU 2196  O   TRP A 158     9870  21869  15293    394   1764   7629
ATOM   2197  CB  TRP A 158      22.936  -5.299 -31.235  1.00121.55           C  
ANISOU 2197  CB  TRP A 158     9359  21737  15086  -1015    648   7582
ATOM   2198  CG  TRP A 158      21.986  -4.432 -30.457  1.00118.91           C  
ANISOU 2198  CG  TRP A 158     9610  20877  14694  -1678    210   6998
ATOM   2199  CD1 TRP A 158      21.690  -4.525 -29.140  1.00121.25           C  
ANISOU 2199  CD1 TRP A 158    10092  21081  14897  -1977   -125   6796
ATOM   2200  CD2 TRP A 158      21.175  -3.327 -30.964  1.00116.45           C  
ANISOU 2200  CD2 TRP A 158     9815  20057  14372  -2045    109   6575
ATOM   2201  NE1 TRP A 158      20.757  -3.569 -28.800  1.00118.17           N  
ANISOU 2201  NE1 TRP A 158    10336  20144  14419  -2469   -392   6262
ATOM   2202  CE2 TRP A 158      20.410  -2.791 -29.883  1.00118.52           C  
ANISOU 2202  CE2 TRP A 158    10588  19915  14527  -2510   -253   6125
ATOM   2203  CE3 TRP A 158      21.017  -2.713 -32.229  1.00117.32           C  
ANISOU 2203  CE3 TRP A 158    10034  20015  14528  -1977    319   6561
ATOM   2204  CZ2 TRP A 158      19.540  -1.700 -30.047  1.00115.89           C  
ANISOU 2204  CZ2 TRP A 158    10875  19015  14143  -2856   -380   5676
ATOM   2205  CZ3 TRP A 158      20.159  -1.609 -32.404  1.00116.53           C  
ANISOU 2205  CZ3 TRP A 158    10508  19370  14399  -2375    147   6130
ATOM   2206  CH2 TRP A 158      19.425  -1.100 -31.314  1.00115.65           C  
ANISOU 2206  CH2 TRP A 158    10904  18846  14193  -2784   -183   5698
ATOM   2207  H   TRP A 158      22.291  -7.608 -30.445  1.00119.11           H  
ATOM   2208  HA  TRP A 158      21.376  -5.927 -32.568  1.00119.34           H  
ATOM   2209  HB3 TRP A 158      23.523  -4.604 -31.838  1.00121.55           H  
ATOM   2210  HB2 TRP A 158      23.651  -5.767 -30.555  1.00121.55           H  
ATOM   2211  HD1 TRP A 158      22.132  -5.225 -28.452  1.00121.25           H  
ATOM   2212  HE1 TRP A 158      20.385  -3.469 -27.864  1.00118.17           H  
ATOM   2213  HE3 TRP A 158      21.574  -3.090 -33.075  1.00117.32           H  
ATOM   2214  HZ2 TRP A 158      18.974  -1.320 -29.207  1.00115.89           H  
ATOM   2215  HZ3 TRP A 158      20.061  -1.152 -33.377  1.00116.53           H  
ATOM   2216  HH2 TRP A 158      18.776  -0.252 -31.458  1.00115.65           H  
ATOM   2217  N   VAL A 159      24.079  -7.665 -33.245  1.00125.50           N  
ANISOU 2217  N   VAL A 159     9422  22741  15520   1010   1941   8295
ATOM   2218  CA  VAL A 159      24.935  -8.144 -34.332  1.00130.09           C  
ANISOU 2218  CA  VAL A 159     9630  23763  16037   1733   2504   8881
ATOM   2219  C   VAL A 159      24.145  -8.920 -35.405  1.00132.00           C  
ANISOU 2219  C   VAL A 159    10665  23400  16089   2492   2961   8345
ATOM   2220  O   VAL A 159      24.331  -8.630 -36.584  1.00132.41           O  
ANISOU 2220  O   VAL A 159    10784  23495  16029   2754   3273   8448
ATOM   2221  CB  VAL A 159      26.136  -8.978 -33.789  1.00139.82           C  
ANISOU 2221  CB  VAL A 159    10089  25737  17299   2174   2695   9710
ATOM   2222  CG1 VAL A 159      26.805  -9.951 -34.782  1.00144.73           C  
ANISOU 2222  CG1 VAL A 159    10559  26652  17781   3257   3448  10204
ATOM   2223  CG2 VAL A 159      27.208  -8.041 -33.204  1.00144.24           C  
ANISOU 2223  CG2 VAL A 159     9737  27056  18013   1356   2235  10421
ATOM   2224  H   VAL A 159      24.171  -8.146 -32.361  1.00125.50           H  
ATOM   2225  HA  VAL A 159      25.348  -7.263 -34.829  1.00130.09           H  
ATOM   2226  HB  VAL A 159      25.766  -9.591 -32.966  1.00139.82           H  
ATOM   2227 HG11 VAL A 159      27.711 -10.383 -34.357  1.00144.73           H  
ATOM   2228 HG12 VAL A 159      26.149 -10.787 -35.024  1.00144.73           H  
ATOM   2229 HG13 VAL A 159      27.083  -9.449 -35.710  1.00144.73           H  
ATOM   2230 HG21 VAL A 159      27.991  -8.605 -32.696  1.00144.24           H  
ATOM   2231 HG22 VAL A 159      27.680  -7.448 -33.988  1.00144.24           H  
ATOM   2232 HG23 VAL A 159      26.786  -7.344 -32.481  1.00144.24           H  
ATOM   2233  N   LEU A 160      23.252  -9.839 -34.994  1.00126.36           N  
ANISOU 2233  N   LEU A 160    10581  22109  15319   2773   2958   7778
ATOM   2234  CA  LEU A 160      22.351 -10.573 -35.894  1.00124.52           C  
ANISOU 2234  CA  LEU A 160    11203  21222  14887   3341   3257   7212
ATOM   2235  C   LEU A 160      21.316  -9.669 -36.582  1.00124.87           C  
ANISOU 2235  C   LEU A 160    11707  20824  14915   2856   3009   6640
ATOM   2236  O   LEU A 160      20.992  -9.917 -37.743  1.00124.92           O  
ANISOU 2236  O   LEU A 160    12255  20501  14709   3254   3254   6359
ATOM   2237  CB  LEU A 160      21.645 -11.711 -35.125  1.00122.42           C  
ANISOU 2237  CB  LEU A 160    11453  20452  14609   3595   3228   6814
ATOM   2238  CG  LEU A 160      22.510 -12.980 -34.970  1.00132.35           C  
ANISOU 2238  CG  LEU A 160    12810  21765  15711   4547   3749   7162
ATOM   2239  CD1 LEU A 160      21.909 -13.940 -33.923  1.00131.54           C  
ANISOU 2239  CD1 LEU A 160    12847  21425  15706   4569   3605   7054
ATOM   2240  CD2 LEU A 160      22.763 -13.674 -36.329  1.00135.80           C  
ANISOU 2240  CD2 LEU A 160    14098  21667  15833   5217   4158   6810
ATOM   2241  H   LEU A 160      23.158 -10.040 -34.006  1.00126.36           H  
ATOM   2242  HA  LEU A 160      22.962 -11.003 -36.689  1.00124.52           H  
ATOM   2243  HB3 LEU A 160      20.719 -11.998 -35.628  1.00122.42           H  
ATOM   2244  HB2 LEU A 160      21.339 -11.336 -34.147  1.00122.42           H  
ATOM   2245  HG  LEU A 160      23.478 -12.663 -34.579  1.00132.35           H  
ATOM   2246 HD11 LEU A 160      21.521 -14.859 -34.363  1.00131.54           H  
ATOM   2247 HD12 LEU A 160      22.662 -14.227 -33.189  1.00131.54           H  
ATOM   2248 HD13 LEU A 160      21.086 -13.486 -33.371  1.00131.54           H  
ATOM   2249 HD21 LEU A 160      23.812 -13.584 -36.614  1.00135.80           H  
ATOM   2250 HD22 LEU A 160      22.530 -14.738 -36.312  1.00135.80           H  
ATOM   2251 HD23 LEU A 160      22.172 -13.233 -37.133  1.00135.80           H  
ATOM   2252  N   SER A 161      20.855  -8.623 -35.875  1.00118.42           N  
ANISOU 2252  N   SER A 161    10704  20007  14283   2026   2527   6500
ATOM   2253  CA  SER A 161      20.011  -7.564 -36.419  1.00114.57           C  
ANISOU 2253  CA  SER A 161    10569  19154  13807   1555   2288   6061
ATOM   2254  C   SER A 161      20.734  -6.795 -37.539  1.00120.92           C  
ANISOU 2254  C   SER A 161    11153  20266  14526   1649   2529   6436
ATOM   2255  O   SER A 161      20.195  -6.719 -38.639  1.00119.50           O  
ANISOU 2255  O   SER A 161    11439  19786  14180   1904   2686   6146
ATOM   2256  CB  SER A 161      19.528  -6.649 -35.276  1.00116.81           C  
ANISOU 2256  CB  SER A 161    10719  19402  14263    745   1798   5943
ATOM   2257  OG  SER A 161      18.707  -5.612 -35.764  1.00125.69           O  
ANISOU 2257  OG  SER A 161    12257  20106  15394    388   1609   5508
ATOM   2258  H   SER A 161      21.141  -8.511 -34.912  1.00118.42           H  
ATOM   2259  HA  SER A 161      19.132  -8.041 -36.858  1.00114.57           H  
ATOM   2260  HB3 SER A 161      20.369  -6.203 -34.746  1.00116.81           H  
ATOM   2261  HB2 SER A 161      18.954  -7.219 -34.545  1.00116.81           H  
ATOM   2262  HG  SER A 161      18.442  -5.050 -35.031  1.00125.69           H  
ATOM   2263  N   ALA A 162      21.955  -6.305 -37.253  1.00121.58           N  
ANISOU 2263  N   ALA A 162    10498  20994  14703   1467   2565   7144
ATOM   2264  CA  ALA A 162      22.814  -5.584 -38.194  1.00125.17           C  
ANISOU 2264  CA  ALA A 162    10582  21865  15113   1514   2817   7677
ATOM   2265  C   ALA A 162      23.224  -6.401 -39.432  1.00132.24           C  
ANISOU 2265  C   ALA A 162    11662  22851  15734   2479   3440   7839
ATOM   2266  O   ALA A 162      23.231  -5.840 -40.525  1.00133.18           O  
ANISOU 2266  O   ALA A 162    11927  22969  15708   2607   3651   7897
ATOM   2267  CB  ALA A 162      24.057  -5.070 -37.454  1.00131.00           C  
ANISOU 2267  CB  ALA A 162    10406  23333  16034   1071   2677   8486
ATOM   2268  H   ALA A 162      22.329  -6.424 -36.322  1.00121.58           H  
ATOM   2269  HA  ALA A 162      22.250  -4.717 -38.545  1.00125.17           H  
ATOM   2270  HB1 ALA A 162      24.697  -4.484 -38.115  1.00131.00           H  
ATOM   2271  HB2 ALA A 162      23.779  -4.428 -36.618  1.00131.00           H  
ATOM   2272  HB3 ALA A 162      24.654  -5.890 -37.053  1.00131.00           H  
ATOM   2273  N   LEU A 163      23.527  -7.700 -39.252  1.00130.91           N  
ANISOU 2273  N   LEU A 163    11568  22718  15453   3186   3750   7906
ATOM   2274  CA  LEU A 163      23.900  -8.630 -40.323  1.00135.15           C  
ANISOU 2274  CA  LEU A 163    12430  23268  15654   4208   4392   8045
ATOM   2275  C   LEU A 163      22.811  -8.765 -41.394  1.00135.98           C  
ANISOU 2275  C   LEU A 163    13531  22677  15459   4446   4439   7313
ATOM   2276  O   LEU A 163      23.107  -8.545 -42.567  1.00138.77           O  
ANISOU 2276  O   LEU A 163    14095  23115  15517   4911   4829   7456
ATOM   2277  CB  LEU A 163      24.242 -10.021 -39.739  1.00138.20           C  
ANISOU 2277  CB  LEU A 163    12798  23727  15983   4900   4687   8244
ATOM   2278  CG  LEU A 163      25.669 -10.150 -39.168  1.00149.25           C  
ANISOU 2278  CG  LEU A 163    13161  26012  17536   5090   4906   9228
ATOM   2279  CD1 LEU A 163      25.793 -11.428 -38.311  1.00150.09           C  
ANISOU 2279  CD1 LEU A 163    13215  26088  17724   5354   4872   9273
ATOM   2280  CD2 LEU A 163      26.744 -10.076 -40.276  1.00158.75           C  
ANISOU 2280  CD2 LEU A 163    14133  27708  18478   6017   5654   9908
ATOM   2281  H   LEU A 163      23.520  -8.082 -38.315  1.00130.91           H  
ATOM   2282  HA  LEU A 163      24.783  -8.218 -40.816  1.00135.15           H  
ATOM   2283  HB3 LEU A 163      24.120 -10.794 -40.501  1.00138.20           H  
ATOM   2284  HB2 LEU A 163      23.511 -10.262 -38.967  1.00138.20           H  
ATOM   2285  HG  LEU A 163      25.846  -9.304 -38.506  1.00149.25           H  
ATOM   2286 HD11 LEU A 163      26.707 -11.989 -38.506  1.00150.09           H  
ATOM   2287 HD12 LEU A 163      25.796 -11.177 -37.252  1.00150.09           H  
ATOM   2288 HD13 LEU A 163      24.959 -12.111 -38.472  1.00150.09           H  
ATOM   2289 HD21 LEU A 163      27.397  -9.217 -40.120  1.00158.75           H  
ATOM   2290 HD22 LEU A 163      27.380 -10.960 -40.312  1.00158.75           H  
ATOM   2291 HD23 LEU A 163      26.305  -9.970 -41.268  1.00158.75           H  
ATOM   2292  N   VAL A 164      21.582  -9.107 -40.968  1.00126.48           N  
ANISOU 2292  N   VAL A 164    12909  20834  14315   4114   4031   6581
ATOM   2293  CA  VAL A 164      20.447  -9.319 -41.866  1.00123.53           C  
ANISOU 2293  CA  VAL A 164    13434  19818  13684   4207   3944   5899
ATOM   2294  C   VAL A 164      19.930  -7.996 -42.475  1.00125.63           C  
ANISOU 2294  C   VAL A 164    13684  20073  13975   3693   3708   5782
ATOM   2295  O   VAL A 164      19.544  -7.991 -43.641  1.00126.77           O  
ANISOU 2295  O   VAL A 164    14377  19992  13799   3965   3827   5547
ATOM   2296  CB  VAL A 164      19.274 -10.066 -41.160  1.00122.83           C  
ANISOU 2296  CB  VAL A 164    13851  19131  13687   3997   3588   5287
ATOM   2297  CG1 VAL A 164      18.053 -10.323 -42.071  1.00121.11           C  
ANISOU 2297  CG1 VAL A 164    14504  18306  13207   4015   3426   4656
ATOM   2298  CG2 VAL A 164      19.732 -11.422 -40.588  1.00125.65           C  
ANISOU 2298  CG2 VAL A 164    14275  19462  14004   4551   3863   5455
ATOM   2299  H   VAL A 164      21.414  -9.259 -39.982  1.00126.48           H  
ATOM   2300  HA  VAL A 164      20.795  -9.950 -42.683  1.00123.53           H  
ATOM   2301  HB  VAL A 164      18.938  -9.454 -40.321  1.00122.83           H  
ATOM   2302 HG11 VAL A 164      17.255 -10.829 -41.527  1.00121.11           H  
ATOM   2303 HG12 VAL A 164      17.631  -9.405 -42.473  1.00121.11           H  
ATOM   2304 HG13 VAL A 164      18.323 -10.951 -42.920  1.00121.11           H  
ATOM   2305 HG21 VAL A 164      18.916 -11.925 -40.068  1.00125.65           H  
ATOM   2306 HG22 VAL A 164      20.077 -12.086 -41.382  1.00125.65           H  
ATOM   2307 HG23 VAL A 164      20.548 -11.316 -39.876  1.00125.65           H  
ATOM   2308  N   SER A 165      19.958  -6.901 -41.697  1.00119.61           N  
ANISOU 2308  N   SER A 165    12345  19549  13552   2978   3387   5978
ATOM   2309  CA  SER A 165      19.428  -5.592 -42.090  1.00117.47           C  
ANISOU 2309  CA  SER A 165    12074  19214  13347   2459   3156   5905
ATOM   2310  C   SER A 165      20.270  -4.842 -43.136  1.00125.18           C  
ANISOU 2310  C   SER A 165    12775  20610  14180   2642   3501   6447
ATOM   2311  O   SER A 165      19.697  -4.074 -43.907  1.00124.03           O  
ANISOU 2311  O   SER A 165    12999  20267  13860   2645   3499   6263
ATOM   2312  CB  SER A 165      19.261  -4.721 -40.838  1.00118.67           C  
ANISOU 2312  CB  SER A 165    11867  19367  13854   1656   2709   5903
ATOM   2313  OG  SER A 165      18.241  -5.258 -40.025  1.00124.96           O  
ANISOU 2313  OG  SER A 165    12966  19764  14749   1514   2424   5395
ATOM   2314  H   SER A 165      20.306  -6.973 -40.751  1.00119.61           H  
ATOM   2315  HA  SER A 165      18.440  -5.743 -42.527  1.00117.47           H  
ATOM   2316  HB3 SER A 165      18.979  -3.704 -41.105  1.00118.67           H  
ATOM   2317  HB2 SER A 165      20.192  -4.653 -40.275  1.00118.67           H  
ATOM   2318  HG  SER A 165      18.621  -5.971 -39.502  1.00124.96           H  
ATOM   2319  N   TYR A 166      21.596  -5.070 -43.144  1.00126.10           N  
ANISOU 2319  N   TYR A 166    12186  21349  14378   2770   3782   7178
ATOM   2320  CA  TYR A 166      22.550  -4.405 -44.037  1.00130.74           C  
ANISOU 2320  CA  TYR A 166    12346  22458  14873   2930   4156   7863
ATOM   2321  C   TYR A 166      22.993  -5.278 -45.225  1.00139.51           C  
ANISOU 2321  C   TYR A 166    13727  23738  15544   3970   4816   8062
ATOM   2322  O   TYR A 166      23.852  -4.826 -45.980  1.00144.95           O  
ANISOU 2322  O   TYR A 166    14002  24954  16117   4270   5250   8736
ATOM   2323  CB  TYR A 166      23.747  -3.864 -43.222  1.00135.09           C  
ANISOU 2323  CB  TYR A 166    11915  23656  15755   2430   4068   8645
ATOM   2324  CG  TYR A 166      23.457  -2.577 -42.462  1.00133.29           C  
ANISOU 2324  CG  TYR A 166    11557  23236  15850   1367   3458   8519
ATOM   2325  CD1 TYR A 166      22.715  -2.591 -41.262  1.00131.11           C  
ANISOU 2325  CD1 TYR A 166    11370  22679  15768    893   2987   8114
ATOM   2326  CD2 TYR A 166      23.934  -1.349 -42.967  1.00136.09           C  
ANISOU 2326  CD2 TYR A 166    11753  23671  16283    857   3380   8835
ATOM   2327  CE1 TYR A 166      22.467  -1.390 -40.570  1.00129.81           C  
ANISOU 2327  CE1 TYR A 166    11222  22282  15820    -18   2466   7978
ATOM   2328  CE2 TYR A 166      23.682  -0.149 -42.275  1.00135.22           C  
ANISOU 2328  CE2 TYR A 166    11668  23286  16423    -94   2837   8706
ATOM   2329  CZ  TYR A 166      22.954  -0.170 -41.071  1.00138.03           C  
ANISOU 2329  CZ  TYR A 166    12190  23334  16921   -508   2389   8259
ATOM   2330  OH  TYR A 166      22.721   0.989 -40.390  1.00137.38           O  
ANISOU 2330  OH  TYR A 166    12265  22926  17007  -1382   1890   8107
ATOM   2331  H   TYR A 166      21.994  -5.710 -42.469  1.00126.10           H  
ATOM   2332  HA  TYR A 166      22.069  -3.538 -44.494  1.00130.74           H  
ATOM   2333  HB3 TYR A 166      24.583  -3.640 -43.887  1.00135.09           H  
ATOM   2334  HB2 TYR A 166      24.134  -4.623 -42.544  1.00135.09           H  
ATOM   2335  HD1 TYR A 166      22.327  -3.516 -40.869  1.00131.11           H  
ATOM   2336  HD2 TYR A 166      24.500  -1.322 -43.887  1.00136.09           H  
ATOM   2337  HE1 TYR A 166      21.893  -1.405 -39.657  1.00129.81           H  
ATOM   2338  HE2 TYR A 166      24.057   0.782 -42.670  1.00135.22           H  
ATOM   2339  HH  TYR A 166      23.102   1.760 -40.815  1.00137.38           H  
ATOM   2340  N   LEU A 167      22.363  -6.448 -45.448  1.00134.51           N  
ANISOU 2340  N   LEU A 167    13861  22615  14634   4507   4891   7472
ATOM   2341  CA  LEU A 167      22.459  -7.203 -46.709  1.00139.25           C  
ANISOU 2341  CA  LEU A 167    15042  23152  14716   5521   5468   7465
ATOM   2342  C   LEU A 167      22.162  -6.374 -47.989  1.00146.41           C  
ANISOU 2342  C   LEU A 167    16358  24067  15206   5815   5738   7493
ATOM   2343  O   LEU A 167      22.955  -6.493 -48.925  1.00152.18           O  
ANISOU 2343  O   LEU A 167    17117  25136  15568   6637   6384   7952
ATOM   2344  CB  LEU A 167      21.553  -8.457 -46.686  1.00136.52           C  
ANISOU 2344  CB  LEU A 167    15566  22111  14195   5762   5299   6713
ATOM   2345  CG  LEU A 167      21.913  -9.542 -45.649  1.00146.72           C  
ANISOU 2345  CG  LEU A 167    17384  23291  15071   6790   5863   6766
ATOM   2346  CD1 LEU A 167      20.895 -10.703 -45.701  1.00151.10           C  
ANISOU 2346  CD1 LEU A 167    17112  24446  15852   7154   6236   7517
ATOM   2347  CD2 LEU A 167      23.366 -10.043 -45.779  1.00145.53           C  
ANISOU 2347  CD2 LEU A 167    18127  22354  14813   6768   5545   5987
ATOM   2348  H   LEU A 167      21.670  -6.771 -44.788  1.00134.51           H  
ATOM   2349  HA  LEU A 167      23.498  -7.525 -46.790  1.00139.25           H  
ATOM   2350  HB3 LEU A 167      21.565  -8.916 -47.675  1.00136.52           H  
ATOM   2351  HB2 LEU A 167      20.522  -8.148 -46.518  1.00136.52           H  
ATOM   2352  HG  LEU A 167      21.814  -9.085 -44.668  1.00146.72           H  
ATOM   2353 HD11 LEU A 167      21.348 -11.647 -46.004  1.00151.10           H  
ATOM   2354 HD12 LEU A 167      20.431 -10.866 -44.729  1.00151.10           H  
ATOM   2355 HD13 LEU A 167      20.087 -10.507 -46.405  1.00151.10           H  
ATOM   2356 HD21 LEU A 167      23.458 -11.113 -45.596  1.00145.53           H  
ATOM   2357 HD22 LEU A 167      23.776  -9.850 -46.771  1.00145.53           H  
ATOM   2358 HD23 LEU A 167      24.010  -9.543 -45.055  1.00145.53           H  
ATOM   2359  N   PRO A 168      21.114  -5.504 -48.001  1.00140.22           N  
ANISOU 2359  N   PRO A 168    15869  22969  14439   5248   5321   7095
ATOM   2360  CA  PRO A 168      20.860  -4.562 -49.111  1.00143.92           C  
ANISOU 2360  CA  PRO A 168    16691  23515  14477   5580   5607   7213
ATOM   2361  C   PRO A 168      21.975  -3.542 -49.399  1.00153.98           C  
ANISOU 2361  C   PRO A 168    17121  25485  15901   5494   5949   8110
ATOM   2362  O   PRO A 168      22.160  -3.177 -50.559  1.00159.23           O  
ANISOU 2362  O   PRO A 168    17937  26417  16146   6081   6460   8467
ATOM   2363  CB  PRO A 168      19.529  -3.874 -48.759  1.00139.89           C  
ANISOU 2363  CB  PRO A 168    16658  22487  14009   4972   5010   6573
ATOM   2364  CG  PRO A 168      19.347  -4.112 -47.275  1.00138.66           C  
ANISOU 2364  CG  PRO A 168    16021  22220  14443   4166   4497   6443
ATOM   2365  CD  PRO A 168      19.961  -5.490 -47.102  1.00134.88           C  
ANISOU 2365  CD  PRO A 168    15236  21879  14131   4374   4627   6575
ATOM   2366  HA  PRO A 168      20.684  -5.143 -50.005  1.00143.92           H  
ATOM   2367  HB3 PRO A 168      18.722  -4.359 -49.309  1.00139.89           H  
ATOM   2368  HB2 PRO A 168      19.492  -2.813 -49.005  1.00139.89           H  
ATOM   2369  HG3 PRO A 168      18.308  -4.052 -46.949  1.00138.66           H  
ATOM   2370  HG2 PRO A 168      19.923  -3.380 -46.707  1.00138.66           H  
ATOM   2371  HD2 PRO A 168      20.137  -5.695 -46.052  1.00134.88           H  
ATOM   2372  HD3 PRO A 168      19.283  -6.253 -47.477  1.00134.88           H  
ATOM   2373  N   LEU A 169      22.693  -3.115 -48.348  1.00150.00           N  
ANISOU 2373  N   LEU A 169    15761  25265  15966   4734   5651   8491
ATOM   2374  CA  LEU A 169      23.824  -2.191 -48.431  1.00155.12           C  
ANISOU 2374  CA  LEU A 169    15510  26568  16859   4417   5839   9397
ATOM   2375  C   LEU A 169      25.116  -2.858 -48.933  1.00168.33           C  
ANISOU 2375  C   LEU A 169    16707  28899  18352   5220   6536  10138
ATOM   2376  O   LEU A 169      25.905  -2.185 -49.596  1.00168.97           O  
ANISOU 2376  O   LEU A 169    16797  29003  18402   4995   6675  10119
ATOM   2377  CB  LEU A 169      23.959  -1.472 -47.067  1.00152.06           C  
ANISOU 2377  CB  LEU A 169    14479  26231  17066   3397   5264   9514
ATOM   2378  CG  LEU A 169      25.094  -0.425 -46.955  1.00160.37           C  
ANISOU 2378  CG  LEU A 169    14798  27695  18440   2641   5146  10248
ATOM   2379  CD1 LEU A 169      24.717   0.711 -45.983  1.00155.91           C  
ANISOU 2379  CD1 LEU A 169    14171  26769  18298   1589   4431   9937
ATOM   2380  CD2 LEU A 169      26.451  -1.067 -46.584  1.00169.35           C  
ANISOU 2380  CD2 LEU A 169    15066  29567  19714   2726   5480  11076
ATOM   2381  H   LEU A 169      22.483  -3.472 -47.428  1.00150.00           H  
ATOM   2382  HA  LEU A 169      23.589  -1.436 -49.179  1.00155.12           H  
ATOM   2383  HB3 LEU A 169      24.040  -2.192 -46.253  1.00152.06           H  
ATOM   2384  HB2 LEU A 169      23.005  -0.969 -46.902  1.00152.06           H  
ATOM   2385  HG  LEU A 169      25.207   0.043 -47.934  1.00160.37           H  
ATOM   2386 HD11 LEU A 169      24.526   1.630 -46.536  1.00155.91           H  
ATOM   2387 HD12 LEU A 169      23.816   0.482 -45.414  1.00155.91           H  
ATOM   2388 HD13 LEU A 169      25.497   0.934 -45.257  1.00155.91           H  
ATOM   2389 HD21 LEU A 169      26.897  -0.650 -45.681  1.00169.35           H  
ATOM   2390 HD22 LEU A 169      26.357  -2.139 -46.413  1.00169.35           H  
ATOM   2391 HD23 LEU A 169      27.175  -0.931 -47.388  1.00169.35           H  
ATOM   2392  N   MET A 170      25.293  -4.158 -48.643  1.00167.08           N  
ANISOU 2392  N   MET A 170    16567  28722  18196   5644   6638  10006
ATOM   2393  CA  MET A 170      26.414  -4.970 -49.115  1.00168.42           C  
ANISOU 2393  CA  MET A 170    16806  28795  18390   5765   6821   9671
ATOM   2394  C   MET A 170      26.152  -5.510 -50.540  1.00172.85           C  
ANISOU 2394  C   MET A 170    18360  28822  18493   6144   7060   8882
ATOM   2395  O   MET A 170      25.798  -4.728 -51.423  1.00173.56           O  
ANISOU 2395  O   MET A 170    18384  28933  18628   6080   7223   8712
ATOM   2396  CB  MET A 170      26.772  -6.045 -48.056  1.00169.57           C  
ANISOU 2396  CB  MET A 170    16874  28834  18719   5905   6692   9480
ATOM   2397  CG  MET A 170      27.182  -5.493 -46.675  1.00171.18           C  
ANISOU 2397  CG  MET A 170    16255  29313  19474   5059   6174   9781
ATOM   2398  SD  MET A 170      28.480  -4.221 -46.636  1.00175.03           S  
ANISOU 2398  SD  MET A 170    16081  29966  20457   3859   5800   9824
ATOM   2399  CE  MET A 170      29.865  -5.118 -47.382  1.00173.83           C  
ANISOU 2399  CE  MET A 170    15827  29882  20340   4224   6103   9642
ATOM   2400  H   MET A 170      24.596  -4.639 -48.092  1.00167.08           H  
ATOM   2401  HA  MET A 170      27.287  -4.326 -49.225  1.00168.42           H  
ATOM   2402  HB3 MET A 170      27.585  -6.675 -48.419  1.00169.57           H  
ATOM   2403  HB2 MET A 170      25.918  -6.712 -47.919  1.00169.57           H  
ATOM   2404  HG3 MET A 170      27.505  -6.319 -46.042  1.00171.18           H  
ATOM   2405  HG2 MET A 170      26.318  -5.063 -46.176  1.00171.18           H  
ATOM   2406  HE1 MET A 170      29.643  -5.378 -48.417  1.00173.83           H  
ATOM   2407  HE2 MET A 170      30.763  -4.500 -47.370  1.00173.83           H  
ATOM   2408  HE3 MET A 170      30.068  -6.034 -46.827  1.00173.83           H  
ATOM   2409  N   GLY A 171      26.395  -6.810 -50.770  1.00171.10           N  
ANISOU 2409  N   GLY A 171    18904  28350  17757   6749   7216   8724
ATOM   2410  CA  GLY A 171      26.459  -7.399 -52.108  1.00172.66           C  
ANISOU 2410  CA  GLY A 171    20027  28142  17432   7134   7431   8131
ATOM   2411  C   GLY A 171      25.093  -7.741 -52.725  1.00175.95           C  
ANISOU 2411  C   GLY A 171    21573  27928  17353   7493   7285   7434
ATOM   2412  O   GLY A 171      25.069  -8.107 -53.900  1.00176.95           O  
ANISOU 2412  O   GLY A 171    22471  27729  17034   7706   7388   6933
ATOM   2413  H   GLY A 171      26.669  -7.403 -50.000  1.00171.10           H  
ATOM   2414  HA3 GLY A 171      27.045  -8.317 -52.045  1.00172.66           H  
ATOM   2415  HA2 GLY A 171      27.001  -6.735 -52.784  1.00172.66           H  
ATOM   2416  N   TRP A 172      23.980  -7.653 -51.974  1.00173.05           N  
ANISOU 2416  N   TRP A 172    21279  27545  16927   7833   7213   7654
ATOM   2417  CA  TRP A 172      22.657  -8.077 -52.439  1.00173.78           C  
ANISOU 2417  CA  TRP A 172    22537  27044  16448   8304   7117   7067
ATOM   2418  C   TRP A 172      21.835  -6.847 -52.855  1.00175.05           C  
ANISOU 2418  C   TRP A 172    22970  26995  16546   7694   6627   6717
ATOM   2419  O   TRP A 172      21.455  -6.059 -52.000  1.00168.56           O  
ANISOU 2419  O   TRP A 172    22296  25740  16011   6961   5936   6144
ATOM   2420  CB  TRP A 172      21.975  -8.895 -51.314  1.00167.72           C  
ANISOU 2420  CB  TRP A 172    21999  25761  15966   8011   6671   6511
ATOM   2421  CG  TRP A 172      20.804  -9.771 -51.675  1.00169.24           C  
ANISOU 2421  CG  TRP A 172    23503  25157  15643   8254   6457   5681
ATOM   2422  CD1 TRP A 172      20.151  -9.808 -52.862  1.00175.03           C  
ANISOU 2422  CD1 TRP A 172    25214  25567  15724   8503   6435   5291
ATOM   2423  CD2 TRP A 172      20.151 -10.779 -50.840  1.00167.22           C  
ANISOU 2423  CD2 TRP A 172    23735  24327  15475   8185   6175   5168
ATOM   2424  NE1 TRP A 172      19.173 -10.780 -52.828  1.00175.04           N  
ANISOU 2424  NE1 TRP A 172    26289  24817  15399   8534   6111   4561
ATOM   2425  CE2 TRP A 172      19.125 -11.412 -51.607  1.00173.30           C  
ANISOU 2425  CE2 TRP A 172    25789  24414  15642   8341   5963   4481
ATOM   2426  CE3 TRP A 172      20.332 -11.243 -49.516  1.00165.42           C  
ANISOU 2426  CE3 TRP A 172    23003  24095  15754   7986   6065   5249
ATOM   2427  CZ2 TRP A 172      18.327 -12.448 -51.093  1.00172.36           C  
ANISOU 2427  CZ2 TRP A 172    26451  23586  15453   8254   5642   3895
ATOM   2428  CZ3 TRP A 172      19.534 -12.278 -48.986  1.00165.99           C  
ANISOU 2428  CZ3 TRP A 172    23835  23479  15755   7970   5797   4673
ATOM   2429  CH2 TRP A 172      18.534 -12.881 -49.772  1.00169.45           C  
ANISOU 2429  CH2 TRP A 172    25540  23219  15626   8082   5590   4014
ATOM   2430  H   TRP A 172      24.034  -7.305 -51.027  1.00173.05           H  
ATOM   2431  HA  TRP A 172      22.772  -8.744 -53.296  1.00173.78           H  
ATOM   2432  HB3 TRP A 172      21.670  -8.246 -50.493  1.00167.72           H  
ATOM   2433  HB2 TRP A 172      22.714  -9.574 -50.888  1.00167.72           H  
ATOM   2434  HD1 TRP A 172      20.384  -9.192 -53.717  1.00175.03           H  
ATOM   2435  HE1 TRP A 172      18.584 -10.995 -53.618  1.00175.04           H  
ATOM   2436  HE3 TRP A 172      21.102 -10.803 -48.901  1.00165.42           H  
ATOM   2437  HZ2 TRP A 172      17.565 -12.908 -51.703  1.00172.36           H  
ATOM   2438  HZ3 TRP A 172      19.692 -12.612 -47.971  1.00165.99           H  
ATOM   2439  HH2 TRP A 172      17.927 -13.674 -49.363  1.00169.45           H  
ATOM   2440  N   THR A 173      21.549  -6.721 -54.157  1.00176.04           N  
ANISOU 2440  N   THR A 173    23180  27405  16304   7967   6968   7029
ATOM   2441  CA  THR A 173      20.582  -5.769 -54.716  1.00174.64           C  
ANISOU 2441  CA  THR A 173    23311  27114  15929   7637   6655   6856
ATOM   2442  C   THR A 173      19.894  -6.441 -55.917  1.00181.77           C  
ANISOU 2442  C   THR A 173    25469  27461  16134   7870   6505   6077
ATOM   2443  O   THR A 173      20.486  -7.334 -56.529  1.00182.78           O  
ANISOU 2443  O   THR A 173    25964  27362  16121   7885   6606   5657
ATOM   2444  CB  THR A 173      21.238  -4.437 -55.191  1.00180.31           C  
ANISOU 2444  CB  THR A 173    23305  28261  16942   7125   6750   7342
ATOM   2445  OG1 THR A 173      22.120  -4.606 -56.289  1.00181.45           O  
ANISOU 2445  OG1 THR A 173    23481  28398  17064   6987   6954   7127
ATOM   2446  CG2 THR A 173      21.968  -3.657 -54.087  1.00175.88           C  
ANISOU 2446  CG2 THR A 173    21570  28206  17052   6709   6734   8119
ATOM   2447  H   THR A 173      21.930  -7.384 -54.817  1.00176.04           H  
ATOM   2448  HA  THR A 173      19.813  -5.550 -53.971  1.00174.64           H  
ATOM   2449  HB  THR A 173      20.438  -3.788 -55.552  1.00180.31           H  
ATOM   2450  HG1 THR A 173      21.612  -4.882 -57.055  1.00181.45           H  
ATOM   2451 HG21 THR A 173      22.319  -2.693 -54.453  1.00175.88           H  
ATOM   2452 HG22 THR A 173      21.305  -3.465 -53.243  1.00175.88           H  
ATOM   2453 HG23 THR A 173      22.837  -4.201 -53.713  1.00175.88           H  
ATOM   2454  N   CYS A 174      18.658  -6.013 -56.233  1.00178.45           N  
ANISOU 2454  N   CYS A 174    25629  26770  15405   7742   6083   5746
ATOM   2455  CA  CYS A 174      17.865  -6.541 -57.348  1.00182.89           C  
ANISOU 2455  CA  CYS A 174    27448  26896  15146   8105   5951   5171
ATOM   2456  C   CYS A 174      18.528  -6.230 -58.704  1.00186.90           C  
ANISOU 2456  C   CYS A 174    27962  27496  15554   7598   5935   4983
ATOM   2457  O   CYS A 174      18.600  -5.065 -59.095  1.00186.40           O  
ANISOU 2457  O   CYS A 174    27697  27709  15419   7490   5928   5318
ATOM   2458  CB  CYS A 174      16.403  -6.056 -57.244  1.00178.94           C  
ANISOU 2458  CB  CYS A 174    27307  25974  14710   7369   5075   4566
ATOM   2459  SG  CYS A 174      16.061  -4.278 -57.360  1.00178.32           S  
ANISOU 2459  SG  CYS A 174    26418  26222  15113   6647   4725   4905
ATOM   2460  H   CYS A 174      18.239  -5.258 -55.706  1.00178.45           H  
ATOM   2461  HA  CYS A 174      17.834  -7.625 -57.232  1.00182.89           H  
ATOM   2462  HB3 CYS A 174      15.982  -6.383 -56.298  1.00178.94           H  
ATOM   2463  HB2 CYS A 174      15.811  -6.558 -58.009  1.00178.94           H  
ATOM   2464  N   CYS A 175      19.047  -7.284 -59.358  1.00186.22           N  
ANISOU 2464  N   CYS A 175    28180  27278  15299   7664   6140   4652
ATOM   2465  CA  CYS A 175      19.784  -7.201 -60.620  1.00188.06           C  
ANISOU 2465  CA  CYS A 175    28469  27649  15335   7350   6235   4509
ATOM   2466  C   CYS A 175      18.996  -8.017 -61.673  1.00193.19           C  
ANISOU 2466  C   CYS A 175    30012  27873  15518   6942   5740   3667
ATOM   2467  O   CYS A 175      18.079  -7.418 -62.236  1.00193.68           O  
ANISOU 2467  O   CYS A 175    30468  27911  15210   6841   5417   3624
ATOM   2468  CB  CYS A 175      21.296  -7.483 -60.443  1.00188.18           C  
ANISOU 2468  CB  CYS A 175    27857  27905  15738   7242   6639   4642
ATOM   2469  SG  CYS A 175      22.094  -6.126 -59.542  1.00188.39           S  
ANISOU 2469  SG  CYS A 175    26636  28338  16607   7046   6823   5329
ATOM   2470  H   CYS A 175      18.946  -8.208 -58.965  1.00186.22           H  
ATOM   2471  HA  CYS A 175      19.731  -6.178 -61.000  1.00188.06           H  
ATOM   2472  HB3 CYS A 175      21.791  -7.583 -61.410  1.00188.18           H  
ATOM   2473  HB2 CYS A 175      21.486  -8.384 -59.864  1.00188.18           H  
ATOM   2474  HG  CYS A 175      21.516  -6.393 -58.368  1.00188.39           H  
ATOM   2475  N   PRO A 176      19.267  -9.325 -61.932  1.00192.31           N  
ANISOU 2475  N   PRO A 176    30385  27483  15202   7055   5796   3172
ATOM   2476  CA  PRO A 176      18.373 -10.119 -62.804  1.00194.62           C  
ANISOU 2476  CA  PRO A 176    31502  27474  14972   6749   5355   2512
ATOM   2477  C   PRO A 176      17.054 -10.537 -62.115  1.00197.23           C  
ANISOU 2477  C   PRO A 176    32314  27346  15280   6554   4755   2125
ATOM   2478  O   PRO A 176      16.062 -10.772 -62.803  1.00198.93           O  
ANISOU 2478  O   PRO A 176    33134  27382  15069   6218   4267   1687
ATOM   2479  CB  PRO A 176      19.233 -11.334 -63.173  1.00197.26           C  
ANISOU 2479  CB  PRO A 176    31751  27771  15426   6506   5519   2059
ATOM   2480  CG  PRO A 176      20.074 -11.581 -61.932  1.00198.30           C  
ANISOU 2480  CG  PRO A 176    31122  27981  16244   6586   5828   2307
ATOM   2481  CD  PRO A 176      20.334 -10.176 -61.393  1.00192.87           C  
ANISOU 2481  CD  PRO A 176    30082  27506  15694   7103   6069   3073
ATOM   2482  HA  PRO A 176      18.122  -9.570 -63.714  1.00194.62           H  
ATOM   2483  HB3 PRO A 176      19.880 -11.078 -64.013  1.00197.26           H  
ATOM   2484  HB2 PRO A 176      18.652 -12.211 -63.465  1.00197.26           H  
ATOM   2485  HG3 PRO A 176      20.987 -12.143 -62.134  1.00198.30           H  
ATOM   2486  HG2 PRO A 176      19.491 -12.150 -61.207  1.00198.30           H  
ATOM   2487  HD2 PRO A 176      20.341 -10.186 -60.304  1.00192.87           H  
ATOM   2488  HD3 PRO A 176      21.298  -9.826 -61.763  1.00192.87           H  
ATOM   2489  N   ARG A 177      17.080 -10.613 -60.774  1.00192.73           N  
ANISOU 2489  N   ARG A 177    31706  26602  14920   7114   4941   2425
ATOM   2490  CA  ARG A 177      15.958 -10.927 -59.891  1.00191.99           C  
ANISOU 2490  CA  ARG A 177    32205  26020  14722   7188   4504   2180
ATOM   2491  C   ARG A 177      15.029  -9.700 -59.750  1.00193.65           C  
ANISOU 2491  C   ARG A 177    32376  26345  14857   7045   4100   2394
ATOM   2492  O   ARG A 177      15.533  -8.575 -59.733  1.00191.73           O  
ANISOU 2492  O   ARG A 177    31498  26577  14775   7311   4453   3012
ATOM   2493  CB  ARG A 177      16.553 -11.298 -58.519  1.00189.81           C  
ANISOU 2493  CB  ARG A 177    31571  25643  14906   7584   4824   2439
ATOM   2494  CG  ARG A 177      17.302 -12.648 -58.515  1.00197.22           C  
ANISOU 2494  CG  ARG A 177    32036  26468  16429   7000   4816   1985
ATOM   2495  CD  ARG A 177      18.281 -12.842 -57.340  1.00200.66           C  
ANISOU 2495  CD  ARG A 177    31414  27158  17670   6910   5077   2335
ATOM   2496  NE  ARG A 177      19.540 -12.084 -57.516  1.00204.77           N  
ANISOU 2496  NE  ARG A 177    30951  28229  18625   6532   5301   2638
ATOM   2497  CZ  ARG A 177      19.879 -10.869 -57.039  1.00211.38           C  
ANISOU 2497  CZ  ARG A 177    30873  29410  20030   5927   5127   2953
ATOM   2498  NH1 ARG A 177      19.061 -10.137 -56.270  1.00202.47           N  
ANISOU 2498  NH1 ARG A 177    30016  28326  18588   6727   5304   3497
ATOM   2499  NH2 ARG A 177      21.081 -10.367 -57.346  1.00200.80           N1+
ANISOU 2499  NH2 ARG A 177    29287  28582  18426   6682   5881   3665
ATOM   2500  H   ARG A 177      17.946 -10.399 -60.303  1.00192.73           H  
ATOM   2501  HA  ARG A 177      15.430 -11.782 -60.313  1.00191.99           H  
ATOM   2502  HB3 ARG A 177      15.760 -11.357 -57.772  1.00189.81           H  
ATOM   2503  HB2 ARG A 177      17.203 -10.487 -58.198  1.00189.81           H  
ATOM   2504  HG3 ARG A 177      17.883 -12.707 -59.436  1.00197.22           H  
ATOM   2505  HG2 ARG A 177      16.607 -13.486 -58.572  1.00197.22           H  
ATOM   2506  HD3 ARG A 177      18.468 -13.900 -57.156  1.00200.66           H  
ATOM   2507  HD2 ARG A 177      17.808 -12.474 -56.431  1.00200.66           H  
ATOM   2508  HE  ARG A 177      20.224 -12.555 -58.091  1.00204.77           H  
ATOM   2509 HH12 ARG A 177      19.349  -9.224 -55.946  1.00202.47           H  
ATOM   2510 HH11 ARG A 177      18.144 -10.489 -56.036  1.00202.47           H  
ATOM   2511 HH22 ARG A 177      21.348  -9.449 -57.015  1.00200.80           H  
ATOM   2512 HH21 ARG A 177      21.737 -10.899 -57.901  1.00200.80           H  
ATOM   2513  N   PRO A 178      13.698  -9.935 -59.653  1.00192.65           N  
ANISOU 2513  N   PRO A 178    33150  25763  14285   6944   3462   2000
ATOM   2514  CA  PRO A 178      12.696  -8.855 -59.614  1.00192.24           C  
ANISOU 2514  CA  PRO A 178    33160  25821  14061   6981   3073   2231
ATOM   2515  C   PRO A 178      12.766  -7.993 -58.341  1.00186.32           C  
ANISOU 2515  C   PRO A 178    30987  25389  14416   6448   3029   2581
ATOM   2516  O   PRO A 178      12.772  -8.530 -57.232  1.00182.28           O  
ANISOU 2516  O   PRO A 178    30127  24723  14409   6366   3124   2538
ATOM   2517  CB  PRO A 178      11.356  -9.602 -59.725  1.00195.51           C  
ANISOU 2517  CB  PRO A 178    34373  25704  14209   6324   2136   1579
ATOM   2518  CG  PRO A 178      11.628 -10.975 -59.135  1.00198.64           C  
ANISOU 2518  CG  PRO A 178    34820  25722  14933   5936   2103   1115
ATOM   2519  CD  PRO A 178      13.060 -11.252 -59.574  1.00195.46           C  
ANISOU 2519  CD  PRO A 178    34159  25576  14531   6395   2904   1281
ATOM   2520  HA  PRO A 178      12.821  -8.212 -60.487  1.00192.24           H  
ATOM   2521  HB3 PRO A 178      11.086  -9.702 -60.777  1.00195.51           H  
ATOM   2522  HB2 PRO A 178      10.527  -9.094 -59.227  1.00195.51           H  
ATOM   2523  HG3 PRO A 178      10.920 -11.738 -59.460  1.00198.64           H  
ATOM   2524  HG2 PRO A 178      11.583 -10.920 -58.046  1.00198.64           H  
ATOM   2525  HD2 PRO A 178      13.555 -11.927 -58.876  1.00195.46           H  
ATOM   2526  HD3 PRO A 178      13.070 -11.708 -60.565  1.00195.46           H  
ATOM   2527  N   CYS A 179      12.805  -6.667 -58.550  1.00179.07           N  
ANISOU 2527  N   CYS A 179    29329  24888  13822   6114   2896   2934
ATOM   2528  CA  CYS A 179      12.720  -5.645 -57.506  1.00170.86           C  
ANISOU 2528  CA  CYS A 179    27073  24116  13731   5602   2841   3272
ATOM   2529  C   CYS A 179      11.308  -5.587 -56.897  1.00167.69           C  
ANISOU 2529  C   CYS A 179    26435  23483  13797   4803   2035   2938
ATOM   2530  O   CYS A 179      10.324  -5.759 -57.618  1.00169.81           O  
ANISOU 2530  O   CYS A 179    27289  23564  13668   4568   1466   2610
ATOM   2531  CB  CYS A 179      13.083  -4.275 -58.108  1.00171.42           C  
ANISOU 2531  CB  CYS A 179    26576  24676  13881   5697   3171   3858
ATOM   2532  SG  CYS A 179      14.720  -4.132 -58.884  1.00182.15           S  
ANISOU 2532  SG  CYS A 179    28034  26442  14733   6634   4177   4424
ATOM   2533  H   CYS A 179      12.816  -6.321 -59.498  1.00179.07           H  
ATOM   2534  HA  CYS A 179      13.439  -5.882 -56.723  1.00170.86           H  
ATOM   2535  HB3 CYS A 179      13.020  -3.504 -57.338  1.00171.42           H  
ATOM   2536  HB2 CYS A 179      12.347  -4.005 -58.866  1.00171.42           H  
ATOM   2537  N   SER A 180      11.243  -5.308 -55.587  1.00156.06           N  
ANISOU 2537  N   SER A 180    24090  22062  13143   4390   1989   3069
ATOM   2538  CA  SER A 180       9.997  -5.134 -54.841  1.00150.10           C  
ANISOU 2538  CA  SER A 180    22982  21150  12897   3712   1352   2855
ATOM   2539  C   SER A 180       9.308  -3.797 -55.165  1.00150.39           C  
ANISOU 2539  C   SER A 180    22637  21422  13083   3438   1092   3098
ATOM   2540  O   SER A 180       9.984  -2.803 -55.432  1.00149.43           O  
ANISOU 2540  O   SER A 180    22099  21574  13106   3577   1471   3523
ATOM   2541  CB  SER A 180      10.277  -5.336 -53.337  1.00147.71           C  
ANISOU 2541  CB  SER A 180    22002  20805  13315   3464   1460   2907
ATOM   2542  OG  SER A 180      10.826  -4.196 -52.707  1.00153.93           O  
ANISOU 2542  OG  SER A 180    22134  21913  14440   3579   1944   3373
ATOM   2543  H   SER A 180      12.099  -5.174 -55.064  1.00156.06           H  
ATOM   2544  HA  SER A 180       9.319  -5.928 -55.152  1.00150.10           H  
ATOM   2545  HB3 SER A 180      10.944  -6.185 -53.177  1.00147.71           H  
ATOM   2546  HB2 SER A 180       9.345  -5.580 -52.826  1.00147.71           H  
ATOM   2547  HG  SER A 180      11.738  -4.089 -52.993  1.00153.93           H  
ATOM   2548  N   GLU A 181       7.971  -3.819 -55.140  1.00145.37           N  
ANISOU 2548  N   GLU A 181    22137  20685  12410   3047    444   2882
ATOM   2549  CA  GLU A 181       7.118  -2.682 -55.471  1.00143.99           C  
ANISOU 2549  CA  GLU A 181    21634  20730  12344   2846    160   3134
ATOM   2550  C   GLU A 181       6.871  -1.737 -54.284  1.00140.11           C  
ANISOU 2550  C   GLU A 181    20311  20279  12645   2528    170   3351
ATOM   2551  O   GLU A 181       6.280  -0.677 -54.484  1.00139.62           O  
ANISOU 2551  O   GLU A 181    19961  20364  12723   2451     53   3622
ATOM   2552  CB  GLU A 181       5.801  -3.216 -56.064  1.00149.27           C  
ANISOU 2552  CB  GLU A 181    22743  21365  12610   2587   -548   2910
ATOM   2553  CG  GLU A 181       6.016  -3.967 -57.394  1.00166.32           C  
ANISOU 2553  CG  GLU A 181    25773  23554  13865   2927   -573   2810
ATOM   2554  CD  GLU A 181       4.738  -4.022 -58.229  1.00191.19           C  
ANISOU 2554  CD  GLU A 181    29316  26766  16561   2618  -1338   2695
ATOM   2555  OE1 GLU A 181       4.061  -5.068 -58.175  1.00186.91           O  
ANISOU 2555  OE1 GLU A 181    28869  26036  16113   2140  -1921   2420
ATOM   2556  OE2 GLU A 181       4.450  -3.014 -58.910  1.00187.56           O1-
ANISOU 2556  OE2 GLU A 181    29061  26568  15635   2829  -1374   2923
ATOM   2557  H   GLU A 181       7.486  -4.678 -54.923  1.00145.37           H  
ATOM   2558  HA  GLU A 181       7.611  -2.076 -56.234  1.00143.99           H  
ATOM   2559  HB3 GLU A 181       5.096  -2.399 -56.203  1.00149.27           H  
ATOM   2560  HB2 GLU A 181       5.318  -3.886 -55.350  1.00149.27           H  
ATOM   2561  HG3 GLU A 181       6.389  -4.975 -57.205  1.00166.32           H  
ATOM   2562  HG2 GLU A 181       6.788  -3.472 -57.987  1.00166.32           H  
ATOM   2563  N   LEU A 182       7.332  -2.116 -53.087  1.00130.72           N  
ANISOU 2563  N   LEU A 182    18800  18942  11925   2391    337   3248
ATOM   2564  CA  LEU A 182       7.234  -1.288 -51.889  1.00124.78           C  
ANISOU 2564  CA  LEU A 182    17393  18174  11843   2114    376   3402
ATOM   2565  C   LEU A 182       8.550  -0.539 -51.615  1.00124.90           C  
ANISOU 2565  C   LEU A 182    17098  18284  12075   2235    906   3717
ATOM   2566  O   LEU A 182       8.481   0.610 -51.182  1.00122.64           O  
ANISOU 2566  O   LEU A 182    16475  18012  12111   2091    972   3973
ATOM   2567  CB  LEU A 182       6.818  -2.159 -50.683  1.00121.79           C  
ANISOU 2567  CB  LEU A 182    16845  17597  11831   1829    176   3125
ATOM   2568  CG  LEU A 182       5.423  -2.823 -50.786  1.00128.19           C  
ANISOU 2568  CG  LEU A 182    17883  18300  12525   1573   -386   2856
ATOM   2569  CD1 LEU A 182       5.154  -3.720 -49.559  1.00125.61           C  
ANISOU 2569  CD1 LEU A 182    17429  17763  12534   1347   -450   2637
ATOM   2570  CD2 LEU A 182       4.287  -1.803 -51.009  1.00131.24           C  
ANISOU 2570  CD2 LEU A 182    17944  18845  13075   1372   -759   3050
ATOM   2571  H   LEU A 182       7.824  -2.992 -53.005  1.00130.72           H  
ATOM   2572  HA  LEU A 182       6.473  -0.517 -52.024  1.00124.78           H  
ATOM   2573  HB3 LEU A 182       6.857  -1.553 -49.775  1.00121.79           H  
ATOM   2574  HB2 LEU A 182       7.563  -2.943 -50.554  1.00121.79           H  
ATOM   2575  HG  LEU A 182       5.436  -3.484 -51.655  1.00128.19           H  
ATOM   2576 HD11 LEU A 182       4.313  -3.370 -48.956  1.00125.61           H  
ATOM   2577 HD12 LEU A 182       4.927  -4.740 -49.870  1.00125.61           H  
ATOM   2578 HD13 LEU A 182       6.015  -3.767 -48.889  1.00125.61           H  
ATOM   2579 HD21 LEU A 182       3.366  -2.081 -50.495  1.00131.24           H  
ATOM   2580 HD22 LEU A 182       4.561  -0.807 -50.659  1.00131.24           H  
ATOM   2581 HD23 LEU A 182       4.044  -1.723 -52.070  1.00131.24           H  
ATOM   2582  N   PHE A 183       9.713  -1.159 -51.880  1.00121.52           N  
ANISOU 2582  N   PHE A 183    16795  17913  11466   2494   1278   3734
ATOM   2583  CA  PHE A 183      11.006  -0.627 -51.433  1.00120.70           C  
ANISOU 2583  CA  PHE A 183    16315  17986  11560   2566   1755   4116
ATOM   2584  C   PHE A 183      11.985  -0.587 -52.628  1.00129.54           C  
ANISOU 2584  C   PHE A 183    17684  19357  12177   3031   2171   4405
ATOM   2585  O   PHE A 183      12.259  -1.650 -53.198  1.00132.45           O  
ANISOU 2585  O   PHE A 183    18560  19712  12053   3415   2258   4210
ATOM   2586  CB  PHE A 183      11.565  -1.555 -50.334  1.00119.88           C  
ANISOU 2586  CB  PHE A 183    15938  17846  11765   2491   1898   4045
ATOM   2587  CG  PHE A 183      10.589  -1.888 -49.219  1.00116.39           C  
ANISOU 2587  CG  PHE A 183    15266  17181  11777   2085   1562   3787
ATOM   2588  CD1 PHE A 183      10.210  -0.916 -48.268  1.00116.24           C  
ANISOU 2588  CD1 PHE A 183    14833  17127  12205   1729   1529   3949
ATOM   2589  CD2 PHE A 183       9.923  -3.130 -49.232  1.00117.31           C  
ANISOU 2589  CD2 PHE A 183    15630  17095  11846   2062   1302   3402
ATOM   2590  CE1 PHE A 183       9.253  -1.228 -47.312  1.00113.49           C  
ANISOU 2590  CE1 PHE A 183    14319  16590  12213   1432   1285   3729
ATOM   2591  CE2 PHE A 183       8.969  -3.419 -48.269  1.00116.40           C  
ANISOU 2591  CE2 PHE A 183    15265  16820  12143   1716   1045   3231
ATOM   2592  CZ  PHE A 183       8.652  -2.480 -47.303  1.00111.74           C  
ANISOU 2592  CZ  PHE A 183    14257  16240  11958   1442   1062   3396
ATOM   2593  H   PHE A 183       9.751  -2.087 -52.283  1.00121.52           H  
ATOM   2594  HA  PHE A 183      10.884   0.349 -50.969  1.00120.70           H  
ATOM   2595  HB3 PHE A 183      12.426  -1.061 -49.884  1.00119.88           H  
ATOM   2596  HB2 PHE A 183      11.943  -2.488 -50.753  1.00119.88           H  
ATOM   2597  HD1 PHE A 183      10.651   0.072 -48.277  1.00116.24           H  
ATOM   2598  HD2 PHE A 183      10.154  -3.852 -49.998  1.00117.31           H  
ATOM   2599  HE1 PHE A 183       8.965  -0.488 -46.581  1.00113.49           H  
ATOM   2600  HE2 PHE A 183       8.463  -4.372 -48.274  1.00116.40           H  
ATOM   2601  HZ  PHE A 183       7.913  -2.720 -46.556  1.00111.74           H  
ATOM   2602  N   PRO A 184      12.512   0.610 -52.987  1.00127.24           N  
ANISOU 2602  N   PRO A 184    17087  19275  11983   3012   2458   4892
ATOM   2603  CA  PRO A 184      13.589   0.743 -53.990  1.00132.20           C  
ANISOU 2603  CA  PRO A 184    17891  20204  12135   3483   2917   5258
ATOM   2604  C   PRO A 184      14.814  -0.157 -53.744  1.00137.31           C  
ANISOU 2604  C   PRO A 184    18328  21093  12750   3801   3413   5497
ATOM   2605  O   PRO A 184      15.201  -0.356 -52.593  1.00134.18           O  
ANISOU 2605  O   PRO A 184    17436  20713  12831   3520   3430   5574
ATOM   2606  CB  PRO A 184      14.000   2.224 -53.901  1.00134.85           C  
ANISOU 2606  CB  PRO A 184    17897  20655  12687   3254   3030   5757
ATOM   2607  CG  PRO A 184      12.802   2.954 -53.325  1.00134.73           C  
ANISOU 2607  CG  PRO A 184    17650  20336  13205   2719   2625   5592
ATOM   2608  CD  PRO A 184      12.143   1.915 -52.427  1.00126.38           C  
ANISOU 2608  CD  PRO A 184    16534  19100  12385   2565   2388   5148
ATOM   2609  HA  PRO A 184      13.152   0.532 -54.967  1.00132.20           H  
ATOM   2610  HB3 PRO A 184      14.294   2.621 -54.872  1.00134.85           H  
ATOM   2611  HB2 PRO A 184      14.851   2.355 -53.231  1.00134.85           H  
ATOM   2612  HG3 PRO A 184      12.125   3.222 -54.132  1.00134.73           H  
ATOM   2613  HG2 PRO A 184      13.068   3.872 -52.799  1.00134.73           H  
ATOM   2614  HD2 PRO A 184      12.532   1.981 -51.412  1.00126.38           H  
ATOM   2615  HD3 PRO A 184      11.064   2.071 -52.390  1.00126.38           H  
ATOM   2616  N   LEU A 185      15.420  -0.658 -54.833  1.00138.93           N  
ANISOU 2616  N   LEU A 185    18926  21510  12350   4432   3832   5649
ATOM   2617  CA  LEU A 185      16.732  -1.336 -54.878  1.00142.83           C  
ANISOU 2617  CA  LEU A 185    19280  22319  12671   4962   4443   5998
ATOM   2618  C   LEU A 185      16.785  -2.737 -54.220  1.00145.42           C  
ANISOU 2618  C   LEU A 185    19786  22448  13017   5161   4440   5626
ATOM   2619  O   LEU A 185      17.812  -3.408 -54.335  1.00149.65           O  
ANISOU 2619  O   LEU A 185    20311  23221  13326   5746   4983   5905
ATOM   2620  CB  LEU A 185      17.851  -0.416 -54.307  1.00143.81           C  
ANISOU 2620  CB  LEU A 185    18505  22870  13268   4723   4785   6742
ATOM   2621  CG  LEU A 185      17.958   0.986 -54.961  1.00150.84           C  
ANISOU 2621  CG  LEU A 185    19185  23952  14174   4523   4880   7240
ATOM   2622  CD1 LEU A 185      18.864   1.924 -54.135  1.00149.75           C  
ANISOU 2622  CD1 LEU A 185    18229  23960  14710   3859   4840   7733
ATOM   2623  CD2 LEU A 185      18.377   0.909 -56.444  1.00160.66           C  
ANISOU 2623  CD2 LEU A 185    20632  25602  14810   5238   5504   7715
ATOM   2624  H   LEU A 185      15.004  -0.490 -55.737  1.00138.93           H  
ATOM   2625  HA  LEU A 185      16.936  -1.503 -55.935  1.00142.83           H  
ATOM   2626  HB3 LEU A 185      18.819  -0.913 -54.395  1.00143.81           H  
ATOM   2627  HB2 LEU A 185      17.692  -0.296 -53.235  1.00143.81           H  
ATOM   2628  HG  LEU A 185      16.971   1.450 -54.934  1.00150.84           H  
ATOM   2629 HD11 LEU A 185      19.773   2.207 -54.659  1.00149.75           H  
ATOM   2630 HD12 LEU A 185      18.339   2.845 -53.878  1.00149.75           H  
ATOM   2631 HD13 LEU A 185      19.181   1.470 -53.197  1.00149.75           H  
ATOM   2632 HD21 LEU A 185      19.155   1.627 -56.700  1.00160.66           H  
ATOM   2633 HD22 LEU A 185      18.751  -0.079 -56.713  1.00160.66           H  
ATOM   2634 HD23 LEU A 185      17.526   1.121 -57.093  1.00160.66           H  
ATOM   2635  N   ILE A 186      15.691  -3.152 -53.565  1.00136.22           N  
ANISOU 2635  N   ILE A 186    18788  20866  12103   4733   3877   5058
ATOM   2636  CA  ILE A 186      15.540  -4.374 -52.775  1.00134.40           C  
ANISOU 2636  CA  ILE A 186    18749  20381  11938   4834   3814   4702
ATOM   2637  C   ILE A 186      14.717  -5.432 -53.555  1.00140.45           C  
ANISOU 2637  C   ILE A 186    20550  20721  12093   5120   3590   4117
ATOM   2638  O   ILE A 186      13.625  -5.102 -54.034  1.00139.40           O  
ANISOU 2638  O   ILE A 186    20777  20406  11784   4836   3122   3824
ATOM   2639  CB  ILE A 186      14.817  -4.021 -51.428  1.00130.78           C  
ANISOU 2639  CB  ILE A 186    17719  19779  12191   4138   3387   4560
ATOM   2640  CG1 ILE A 186      15.857  -3.453 -50.432  1.00130.46           C  
ANISOU 2640  CG1 ILE A 186    16841  20116  12610   4017   3695   5099
ATOM   2641  CG2 ILE A 186      13.997  -5.159 -50.767  1.00129.35           C  
ANISOU 2641  CG2 ILE A 186    17928  19169  12050   4032   3035   4005
ATOM   2642  CD1 ILE A 186      15.264  -2.793 -49.178  1.00131.27           C  
ANISOU 2642  CD1 ILE A 186    16367  20212  13296   3277   3353   5198
ATOM   2643  H   ILE A 186      14.917  -2.501 -53.507  1.00136.22           H  
ATOM   2644  HA  ILE A 186      16.537  -4.739 -52.537  1.00134.40           H  
ATOM   2645  HB  ILE A 186      14.107  -3.217 -51.634  1.00130.78           H  
ATOM   2646 HG13 ILE A 186      16.484  -2.715 -50.936  1.00130.46           H  
ATOM   2647 HG12 ILE A 186      16.529  -4.253 -50.123  1.00130.46           H  
ATOM   2648 HG21 ILE A 186      13.664  -4.894 -49.764  1.00129.35           H  
ATOM   2649 HG22 ILE A 186      13.091  -5.386 -51.330  1.00129.35           H  
ATOM   2650 HG23 ILE A 186      14.572  -6.079 -50.695  1.00129.35           H  
ATOM   2651 HD11 ILE A 186      15.894  -1.971 -48.836  1.00131.27           H  
ATOM   2652 HD12 ILE A 186      14.272  -2.384 -49.365  1.00131.27           H  
ATOM   2653 HD13 ILE A 186      15.184  -3.505 -48.355  1.00131.27           H  
ATOM   2654  N   PRO A 187      15.239  -6.678 -53.689  1.00140.40           N  
ANISOU 2654  N   PRO A 187    21068  20541  11737   5674   3900   3970
ATOM   2655  CA  PRO A 187      14.481  -7.778 -54.311  1.00143.82           C  
ANISOU 2655  CA  PRO A 187    22629  20472  11545   5867   3635   3389
ATOM   2656  C   PRO A 187      13.438  -8.412 -53.373  1.00143.79           C  
ANISOU 2656  C   PRO A 187    22779  19997  11858   5266   2981   2868
ATOM   2657  O   PRO A 187      13.550  -8.300 -52.150  1.00137.86           O  
ANISOU 2657  O   PRO A 187    21282  19309  11787   4824   2829   2953
ATOM   2658  CB  PRO A 187      15.573  -8.790 -54.694  1.00152.00           C  
ANISOU 2658  CB  PRO A 187    24193  21474  12088   6762   4319   3506
ATOM   2659  CG  PRO A 187      16.653  -8.602 -53.644  1.00153.97           C  
ANISOU 2659  CG  PRO A 187    23461  22100  12939   6833   4724   4012
ATOM   2660  CD  PRO A 187      16.580  -7.120 -53.293  1.00143.76           C  
ANISOU 2660  CD  PRO A 187    21122  21200  12300   6149   4488   4354
ATOM   2661  HA  PRO A 187      13.971  -7.433 -55.208  1.00143.82           H  
ATOM   2662  HB3 PRO A 187      15.969  -8.551 -55.681  1.00152.00           H  
ATOM   2663  HB2 PRO A 187      15.222  -9.822 -54.741  1.00152.00           H  
ATOM   2664  HG3 PRO A 187      17.640  -8.899 -53.990  1.00153.97           H  
ATOM   2665  HG2 PRO A 187      16.407  -9.202 -52.769  1.00153.97           H  
ATOM   2666  HD2 PRO A 187      16.774  -6.965 -52.231  1.00143.76           H  
ATOM   2667  HD3 PRO A 187      17.321  -6.560 -53.863  1.00143.76           H  
ATOM   2668  N   ASN A 188      12.472  -9.119 -53.986  1.00143.94           N  
ANISOU 2668  N   ASN A 188    23798  19543  11350   5233   2586   2355
ATOM   2669  CA  ASN A 188      11.469  -9.961 -53.313  1.00141.60           C  
ANISOU 2669  CA  ASN A 188    23746  18780  11273   4643   1941   1895
ATOM   2670  C   ASN A 188      12.102 -11.088 -52.474  1.00144.52           C  
ANISOU 2670  C   ASN A 188    24223  18852  11836   4870   2208   1816
ATOM   2671  O   ASN A 188      11.554 -11.433 -51.431  1.00139.46           O  
ANISOU 2671  O   ASN A 188    23213  18045  11729   4355   1860   1693
ATOM   2672  CB  ASN A 188      10.519 -10.586 -54.367  1.00149.32           C  
ANISOU 2672  CB  ASN A 188    25837  19349  11551   4511   1422   1429
ATOM   2673  CG  ASN A 188       9.575  -9.599 -55.063  1.00174.13           C  
ANISOU 2673  CG  ASN A 188    28827  22726  14607   4054    883   1446
ATOM   2674  OD1 ASN A 188       9.763  -8.388 -55.009  1.00172.64           O  
ANISOU 2674  OD1 ASN A 188    29141  22272  14182   3571    190   1116
ATOM   2675  ND2 ASN A 188       8.544 -10.122 -55.730  1.00163.05           N  
ANISOU 2675  ND2 ASN A 188    26745  21827  13379   4178   1163   1872
ATOM   2676  H   ASN A 188      12.440  -9.127 -54.997  1.00143.94           H  
ATOM   2677  HA  ASN A 188      10.901  -9.295 -52.660  1.00141.60           H  
ATOM   2678  HB3 ASN A 188       9.888 -11.335 -53.883  1.00149.32           H  
ATOM   2679  HB2 ASN A 188      11.094 -11.119 -55.126  1.00149.32           H  
ATOM   2680 HD22 ASN A 188       7.885  -9.514 -56.195  1.00163.05           H  
ATOM   2681 HD21 ASN A 188       8.402 -11.121 -55.763  1.00163.05           H  
ATOM   2682  N   ASP A 189      13.243 -11.624 -52.940  1.00145.80           N  
ANISOU 2682  N   ASP A 189    24890  18966  11540   5701   2867   1936
ATOM   2683  CA  ASP A 189      14.004 -12.705 -52.306  1.00146.75           C  
ANISOU 2683  CA  ASP A 189    25206  18814  11737   6116   3240   1938
ATOM   2684  C   ASP A 189      14.646 -12.292 -50.968  1.00143.50           C  
ANISOU 2684  C   ASP A 189    23585  18826  12114   5975   3455   2375
ATOM   2685  O   ASP A 189      14.708 -13.123 -50.060  1.00141.69           O  
ANISOU 2685  O   ASP A 189    23333  18319  12182   5881   3392   2272
ATOM   2686  CB  ASP A 189      15.081 -13.296 -53.252  1.00156.98           C  
ANISOU 2686  CB  ASP A 189    27344  20016  12286   7170   3972   2042
ATOM   2687  CG  ASP A 189      14.592 -13.748 -54.643  1.00173.94           C  
ANISOU 2687  CG  ASP A 189    30899  21659  13533   7334   3746   1551
ATOM   2688  OD1 ASP A 189      13.404 -14.121 -54.774  1.00174.53           O  
ANISOU 2688  OD1 ASP A 189    31608  21178  13529   6697   3021   1021
ATOM   2689  OD2 ASP A 189      15.465 -13.841 -55.534  1.00184.97           O1-
ANISOU 2689  OD2 ASP A 189    32613  23273  14395   7918   4219   1691
ATOM   2690  H   ASP A 189      13.607 -11.295 -53.822  1.00145.80           H  
ATOM   2691  HA  ASP A 189      13.292 -13.500 -52.074  1.00146.75           H  
ATOM   2692  HB3 ASP A 189      15.550 -14.160 -52.778  1.00156.98           H  
ATOM   2693  HB2 ASP A 189      15.864 -12.551 -53.406  1.00156.98           H  
ATOM   2694  N   TYR A 190      15.051 -11.016 -50.856  1.00136.45           N  
ANISOU 2694  N   TYR A 190    21736  18574  11535   5913   3671   2865
ATOM   2695  CA  TYR A 190      15.557 -10.449 -49.605  1.00131.21           C  
ANISOU 2695  CA  TYR A 190    19952  18330  11572   5665   3784   3287
ATOM   2696  C   TYR A 190      14.415 -10.212 -48.604  1.00129.07           C  
ANISOU 2696  C   TYR A 190    19266  17902  11871   4786   3125   3021
ATOM   2697  O   TYR A 190      14.536 -10.624 -47.451  1.00125.72           O  
ANISOU 2697  O   TYR A 190    18368  17501  11901   4596   3095   3108
ATOM   2698  CB  TYR A 190      16.404  -9.177 -49.846  1.00132.19           C  
ANISOU 2698  CB  TYR A 190    19284  19124  11817   5783   4164   3904
ATOM   2699  CG  TYR A 190      16.807  -8.474 -48.559  1.00128.02           C  
ANISOU 2699  CG  TYR A 190    17666  18971  12004   5228   4035   4254
ATOM   2700  CD1 TYR A 190      17.565  -9.167 -47.592  1.00129.84           C  
ANISOU 2700  CD1 TYR A 190    17389  19405  12537   5380   4278   4568
ATOM   2701  CD2 TYR A 190      16.329  -7.178 -48.271  1.00124.22           C  
ANISOU 2701  CD2 TYR A 190    16736  18604  11856   4555   3647   4264
ATOM   2702  CE1 TYR A 190      17.789  -8.594 -46.327  1.00125.84           C  
ANISOU 2702  CE1 TYR A 190    15981  19217  12616   4809   4083   4855
ATOM   2703  CE2 TYR A 190      16.573  -6.599 -47.013  1.00121.03           C  
ANISOU 2703  CE2 TYR A 190    15505  18452  12031   4029   3504   4532
ATOM   2704  CZ  TYR A 190      17.288  -7.311 -46.037  1.00127.18           C  
ANISOU 2704  CZ  TYR A 190    15817  19436  13068   4123   3694   4811
ATOM   2705  OH  TYR A 190      17.523  -6.738 -44.828  1.00124.14           O  
ANISOU 2705  OH  TYR A 190    14697  19291  13180   3559   3496   5059
ATOM   2706  H   TYR A 190      14.845 -10.368 -51.601  1.00136.45           H  
ATOM   2707  HA  TYR A 190      16.221 -11.190 -49.157  1.00131.21           H  
ATOM   2708  HB3 TYR A 190      15.839  -8.474 -50.460  1.00132.19           H  
ATOM   2709  HB2 TYR A 190      17.306  -9.424 -50.406  1.00132.19           H  
ATOM   2710  HD1 TYR A 190      17.933 -10.162 -47.794  1.00129.84           H  
ATOM   2711  HD2 TYR A 190      15.746  -6.627 -48.989  1.00124.22           H  
ATOM   2712  HE1 TYR A 190      18.338  -9.147 -45.580  1.00125.84           H  
ATOM   2713  HE2 TYR A 190      16.216  -5.605 -46.793  1.00121.03           H  
ATOM   2714  HH  TYR A 190      18.193  -7.231 -44.323  1.00124.14           H  
ATOM   2715  N   LEU A 191      13.304  -9.620 -49.074  1.00124.05           N  
ANISOU 2715  N   LEU A 191    18785  17155  11194   4301   2627   2755
ATOM   2716  CA  LEU A 191      12.092  -9.419 -48.274  1.00118.56           C  
ANISOU 2716  CA  LEU A 191    17725  16337  10983   3560   2051   2549
ATOM   2717  C   LEU A 191      11.566 -10.729 -47.674  1.00123.03           C  
ANISOU 2717  C   LEU A 191    18728  16419  11599   3401   1778   2187
ATOM   2718  O   LEU A 191      11.275 -10.774 -46.482  1.00118.64           O  
ANISOU 2718  O   LEU A 191    17676  15862  11541   3054   1636   2215
ATOM   2719  CB  LEU A 191      10.993  -8.765 -49.136  1.00118.21           C  
ANISOU 2719  CB  LEU A 191    17808  16298  10810   3203   1616   2405
ATOM   2720  CG  LEU A 191      10.855  -7.252 -48.944  1.00120.82           C  
ANISOU 2720  CG  LEU A 191    17498  17040  11369   3055   1698   2759
ATOM   2721  CD1 LEU A 191      10.002  -6.642 -50.070  1.00121.55           C  
ANISOU 2721  CD1 LEU A 191    17778  17101  11304   2776   1260   2627
ATOM   2722  CD2 LEU A 191      10.260  -6.949 -47.557  1.00117.69           C  
ANISOU 2722  CD2 LEU A 191    16314  16784  11619   2659   1660   2938
ATOM   2723  H   LEU A 191      13.274  -9.292 -50.031  1.00124.05           H  
ATOM   2724  HA  LEU A 191      12.358  -8.771 -47.438  1.00118.56           H  
ATOM   2725  HB3 LEU A 191      10.019  -9.192 -48.894  1.00118.21           H  
ATOM   2726  HB2 LEU A 191      11.165  -9.001 -50.187  1.00118.21           H  
ATOM   2727  HG  LEU A 191      11.846  -6.801 -49.008  1.00120.82           H  
ATOM   2728 HD11 LEU A 191      10.596  -5.923 -50.631  1.00121.55           H  
ATOM   2729 HD12 LEU A 191       9.648  -7.387 -50.782  1.00121.55           H  
ATOM   2730 HD13 LEU A 191       9.119  -6.124 -49.695  1.00121.55           H  
ATOM   2731 HD21 LEU A 191       9.884  -5.932 -47.485  1.00117.69           H  
ATOM   2732 HD22 LEU A 191       9.438  -7.619 -47.311  1.00117.69           H  
ATOM   2733 HD23 LEU A 191      11.000  -7.069 -46.770  1.00117.69           H  
ATOM   2734  N   LEU A 192      11.536 -11.785 -48.494  1.00124.83           N  
ANISOU 2734  N   LEU A 192    19948  16209  11272   3668   1727   1864
ATOM   2735  CA  LEU A 192      11.173 -13.143 -48.087  1.00126.21           C  
ANISOU 2735  CA  LEU A 192    20741  15811  11401   3532   1479   1521
ATOM   2736  C   LEU A 192      12.077 -13.681 -46.965  1.00128.13           C  
ANISOU 2736  C   LEU A 192    20608  16079  11996   3798   1870   1739
ATOM   2737  O   LEU A 192      11.558 -14.274 -46.023  1.00125.61           O  
ANISOU 2737  O   LEU A 192    20097  15561  12070   3383   1591   1645
ATOM   2738  CB  LEU A 192      11.179 -14.047 -49.344  1.00133.90           C  
ANISOU 2738  CB  LEU A 192    22987  16291  11596   3938   1514   1193
ATOM   2739  CG  LEU A 192      10.848 -15.547 -49.151  1.00142.31           C  
ANISOU 2739  CG  LEU A 192    24923  16644  12505   3926   1373    858
ATOM   2740  CD1 LEU A 192       9.411 -15.786 -48.646  1.00142.57           C  
ANISOU 2740  CD1 LEU A 192    25224  16315  12631   3047    541    519
ATOM   2741  CD2 LEU A 192      11.133 -16.345 -50.440  1.00152.67           C  
ANISOU 2741  CD2 LEU A 192    27455  17532  13020   4695   1779    680
ATOM   2742  H   LEU A 192      11.843 -11.680 -49.453  1.00124.83           H  
ATOM   2743  HA  LEU A 192      10.163 -13.095 -47.683  1.00126.21           H  
ATOM   2744  HB3 LEU A 192      12.168 -13.978 -49.798  1.00133.90           H  
ATOM   2745  HB2 LEU A 192      10.493 -13.633 -50.084  1.00133.90           H  
ATOM   2746  HG  LEU A 192      11.521 -15.945 -48.392  1.00142.31           H  
ATOM   2747 HD11 LEU A 192       9.365 -16.694 -48.045  1.00142.57           H  
ATOM   2748 HD12 LEU A 192       9.042 -14.973 -48.023  1.00142.57           H  
ATOM   2749 HD13 LEU A 192       8.705 -15.904 -49.469  1.00142.57           H  
ATOM   2750 HD21 LEU A 192      10.266 -16.909 -50.782  1.00152.67           H  
ATOM   2751 HD22 LEU A 192      11.438 -15.699 -51.265  1.00152.67           H  
ATOM   2752 HD23 LEU A 192      11.938 -17.063 -50.280  1.00152.67           H  
ATOM   2753  N   SER A 193      13.392 -13.423 -47.062  1.00125.79           N  
ANISOU 2753  N   SER A 193    20122  16102  11569   4485   2515   2104
ATOM   2754  CA  SER A 193      14.384 -13.815 -46.061  1.00124.96           C  
ANISOU 2754  CA  SER A 193    19568  16159  11752   4831   2932   2437
ATOM   2755  C   SER A 193      14.235 -13.049 -44.733  1.00120.74           C  
ANISOU 2755  C   SER A 193    17990  15988  11898   4242   2702   2646
ATOM   2756  O   SER A 193      14.320 -13.677 -43.678  1.00119.11           O  
ANISOU 2756  O   SER A 193    17653  15622  11981   4123   2636   2639
ATOM   2757  CB  SER A 193      15.802 -13.653 -46.642  1.00133.08           C  
ANISOU 2757  CB  SER A 193    20455  17609  12501   5652   3646   2904
ATOM   2758  OG  SER A 193      16.037 -14.631 -47.635  1.00148.77           O  
ANISOU 2758  OG  SER A 193    23516  19232  13780   6293   3926   2701
ATOM   2759  H   SER A 193      13.740 -12.915 -47.863  1.00125.79           H  
ATOM   2760  HA  SER A 193      14.231 -14.872 -45.833  1.00124.96           H  
ATOM   2761  HB3 SER A 193      16.553 -13.786 -45.863  1.00133.08           H  
ATOM   2762  HB2 SER A 193      15.957 -12.662 -47.065  1.00133.08           H  
ATOM   2763  HG  SER A 193      15.525 -14.402 -48.416  1.00148.77           H  
ATOM   2764  N   TRP A 194      13.988 -11.727 -44.796  1.00112.14           N  
ANISOU 2764  N   TRP A 194    16257  15328  11022   3880   2573   2818
ATOM   2765  CA  TRP A 194      13.774 -10.887 -43.611  1.00105.82           C  
ANISOU 2765  CA  TRP A 194    14612  14818  10778   3327   2352   2981
ATOM   2766  C   TRP A 194      12.427 -11.178 -42.931  1.00106.81           C  
ANISOU 2766  C   TRP A 194    14820  14601  11164   2744   1833   2625
ATOM   2767  O   TRP A 194      12.390 -11.305 -41.710  1.00102.63           O  
ANISOU 2767  O   TRP A 194    13842  14139  11015   2472   1742   2706
ATOM   2768  CB  TRP A 194      13.943  -9.387 -43.929  1.00102.31           C  
ANISOU 2768  CB  TRP A 194    13661  14789  10421   3120   2361   3230
ATOM   2769  CG  TRP A 194      13.776  -8.449 -42.759  1.00 98.11           C  
ANISOU 2769  CG  TRP A 194    12429  14474  10373   2573   2148   3372
ATOM   2770  CD1 TRP A 194      14.703  -8.215 -41.798  1.00100.63           C  
ANISOU 2770  CD1 TRP A 194    12127  15166  10942   2509   2314   3765
ATOM   2771  CD2 TRP A 194      12.595  -7.686 -42.354  1.00 93.89           C  
ANISOU 2771  CD2 TRP A 194    11799  13798  10075   2033   1734   3147
ATOM   2772  NE1 TRP A 194      14.197  -7.335 -40.862  1.00 96.02           N  
ANISOU 2772  NE1 TRP A 194    11183  14607  10692   1939   2008   3730
ATOM   2773  CE2 TRP A 194      12.917  -6.941 -41.178  1.00 95.10           C  
ANISOU 2773  CE2 TRP A 194    11379  14179  10575   1698   1700   3365
ATOM   2774  CE3 TRP A 194      11.280  -7.541 -42.858  1.00 94.03           C  
ANISOU 2774  CE3 TRP A 194    12157  13545  10024   1815   1385   2824
ATOM   2775  CZ2 TRP A 194      12.007  -6.061 -40.566  1.00 90.84           C  
ANISOU 2775  CZ2 TRP A 194    10691  13543  10281   1245   1406   3237
ATOM   2776  CZ3 TRP A 194      10.351  -6.678 -42.240  1.00 91.71           C  
ANISOU 2776  CZ3 TRP A 194    11575  13241  10028   1380   1104   2773
ATOM   2777  CH2 TRP A 194      10.715  -5.931 -41.103  1.00 89.86           C  
ANISOU 2777  CH2 TRP A 194    10862  13176  10104   1144   1152   2960
ATOM   2778  H   TRP A 194      13.942 -11.270 -45.703  1.00112.14           H  
ATOM   2779  HA  TRP A 194      14.555 -11.138 -42.891  1.00105.82           H  
ATOM   2780  HB3 TRP A 194      13.234  -9.088 -44.701  1.00102.31           H  
ATOM   2781  HB2 TRP A 194      14.934  -9.211 -44.349  1.00102.31           H  
ATOM   2782  HD1 TRP A 194      15.682  -8.663 -41.771  1.00100.63           H  
ATOM   2783  HE1 TRP A 194      14.692  -7.043 -40.016  1.00 96.02           H  
ATOM   2784  HE3 TRP A 194      10.988  -8.093 -43.739  1.00 94.03           H  
ATOM   2785  HZ2 TRP A 194      12.289  -5.517 -39.677  1.00 90.84           H  
ATOM   2786  HZ3 TRP A 194       9.357  -6.583 -42.645  1.00 91.71           H  
ATOM   2787  HH2 TRP A 194      10.000  -5.271 -40.636  1.00 89.86           H  
ATOM   2788  N   LEU A 195      11.354 -11.345 -43.717  1.00105.90           N  
ANISOU 2788  N   LEU A 195    15246  14167  10826   2548   1488   2285
ATOM   2789  CA  LEU A 195      10.014 -11.656 -43.209  1.00104.35           C  
ANISOU 2789  CA  LEU A 195    15097  13698  10851   1993    984   2028
ATOM   2790  C   LEU A 195       9.961 -13.003 -42.478  1.00111.27           C  
ANISOU 2790  C   LEU A 195    16276  14195  11806   2002    963   1912
ATOM   2791  O   LEU A 195       9.304 -13.077 -41.445  1.00108.37           O  
ANISOU 2791  O   LEU A 195    15541  13810  11823   1624    766   1931
ATOM   2792  CB  LEU A 195       8.982 -11.652 -44.357  1.00106.83           C  
ANISOU 2792  CB  LEU A 195    15929  13814  10847   1790    592   1771
ATOM   2793  CG  LEU A 195       8.549 -10.249 -44.831  1.00109.44           C  
ANISOU 2793  CG  LEU A 195    15907  14483  11193   1633    467   1886
ATOM   2794  CD1 LEU A 195       7.800 -10.341 -46.175  1.00113.84           C  
ANISOU 2794  CD1 LEU A 195    17089  14885  11278   1601    161   1682
ATOM   2795  CD2 LEU A 195       7.745  -9.491 -43.754  1.00107.13           C  
ANISOU 2795  CD2 LEU A 195    14973  14342  11387   1159    202   1975
ATOM   2796  H   LEU A 195      11.451 -11.317 -44.725  1.00105.90           H  
ATOM   2797  HA  LEU A 195       9.750 -10.886 -42.482  1.00104.35           H  
ATOM   2798  HB3 LEU A 195       8.081 -12.190 -44.056  1.00106.83           H  
ATOM   2799  HB2 LEU A 195       9.392 -12.225 -45.190  1.00106.83           H  
ATOM   2800  HG  LEU A 195       9.450  -9.665 -45.012  1.00109.44           H  
ATOM   2801 HD11 LEU A 195       8.267  -9.707 -46.929  1.00113.84           H  
ATOM   2802 HD12 LEU A 195       7.791 -11.355 -46.572  1.00113.84           H  
ATOM   2803 HD13 LEU A 195       6.759 -10.038 -46.087  1.00113.84           H  
ATOM   2804 HD21 LEU A 195       8.286  -8.597 -43.447  1.00107.13           H  
ATOM   2805 HD22 LEU A 195       6.764  -9.167 -44.097  1.00107.13           H  
ATOM   2806 HD23 LEU A 195       7.578 -10.091 -42.859  1.00107.13           H  
ATOM   2807  N   LEU A 196      10.667 -14.021 -43.001  1.00113.71           N  
ANISOU 2807  N   LEU A 196    17295  14184  11726   2487   1214   1820
ATOM   2808  CA  LEU A 196      10.808 -15.339 -42.375  1.00116.66           C  
ANISOU 2808  CA  LEU A 196    18111  14108  12106   2614   1274   1732
ATOM   2809  C   LEU A 196      11.699 -15.287 -41.122  1.00119.61           C  
ANISOU 2809  C   LEU A 196    17795  14795  12855   2785   1592   2080
ATOM   2810  O   LEU A 196      11.415 -16.012 -40.171  1.00119.11           O  
ANISOU 2810  O   LEU A 196    17736  14491  13028   2606   1487   2065
ATOM   2811  CB  LEU A 196      11.345 -16.361 -43.404  1.00123.49           C  
ANISOU 2811  CB  LEU A 196    19981  14556  12385   3241   1573   1585
ATOM   2812  CG  LEU A 196      10.255 -17.147 -44.173  1.00133.20           C  
ANISOU 2812  CG  LEU A 196    22286  15079  13244   2968   1144   1140
ATOM   2813  CD1 LEU A 196       9.137 -16.278 -44.789  1.00132.73           C  
ANISOU 2813  CD1 LEU A 196    22244  15128  13058   2430    615    950
ATOM   2814  CD2 LEU A 196      10.896 -18.082 -45.219  1.00143.25           C  
ANISOU 2814  CD2 LEU A 196    24661  15890  13879   3712   1545    999
ATOM   2815  H   LEU A 196      11.167 -13.887 -43.870  1.00113.71           H  
ATOM   2816  HA  LEU A 196       9.821 -15.668 -42.044  1.00116.66           H  
ATOM   2817  HB3 LEU A 196      11.960 -17.103 -42.892  1.00123.49           H  
ATOM   2818  HB2 LEU A 196      12.028 -15.868 -44.095  1.00123.49           H  
ATOM   2819  HG  LEU A 196       9.770 -17.792 -43.439  1.00133.20           H  
ATOM   2820 HD11 LEU A 196       8.282 -16.220 -44.114  1.00132.73           H  
ATOM   2821 HD12 LEU A 196       9.457 -15.259 -44.991  1.00132.73           H  
ATOM   2822 HD13 LEU A 196       8.768 -16.689 -45.727  1.00132.73           H  
ATOM   2823 HD21 LEU A 196      10.505 -19.095 -45.126  1.00143.25           H  
ATOM   2824 HD22 LEU A 196      10.708 -17.749 -46.240  1.00143.25           H  
ATOM   2825 HD23 LEU A 196      11.979 -18.143 -45.104  1.00143.25           H  
ATOM   2826  N   PHE A 197      12.724 -14.415 -41.128  1.00115.60           N  
ANISOU 2826  N   PHE A 197    16678  14845  12398   3073   1937   2427
ATOM   2827  CA  PHE A 197      13.578 -14.132 -39.974  1.00113.85           C  
ANISOU 2827  CA  PHE A 197    15730  15033  12494   3163   2168   2816
ATOM   2828  C   PHE A 197      12.815 -13.432 -38.837  1.00112.58           C  
ANISOU 2828  C   PHE A 197    14989  15024  12763   2505   1801   2794
ATOM   2829  O   PHE A 197      12.903 -13.885 -37.700  1.00111.24           O  
ANISOU 2829  O   PHE A 197    14526  14907  12832   2429   1809   2935
ATOM   2830  CB  PHE A 197      14.844 -13.371 -40.427  1.00116.97           C  
ANISOU 2830  CB  PHE A 197    15638  16001  12804   3533   2556   3236
ATOM   2831  CG  PHE A 197      15.789 -12.923 -39.323  1.00117.44           C  
ANISOU 2831  CG  PHE A 197    14869  16575  13178   3485   2682   3690
ATOM   2832  CD1 PHE A 197      16.650 -13.857 -38.709  1.00124.10           C  
ANISOU 2832  CD1 PHE A 197    15615  17539  13997   4003   3034   4030
ATOM   2833  CD2 PHE A 197      15.713 -11.614 -38.800  1.00115.90           C  
ANISOU 2833  CD2 PHE A 197    14037  16736  13265   2930   2438   3803
ATOM   2834  CE1 PHE A 197      17.454 -13.468 -37.646  1.00124.54           C  
ANISOU 2834  CE1 PHE A 197    14869  18137  14315   3906   3077   4499
ATOM   2835  CE2 PHE A 197      16.528 -11.246 -37.737  1.00118.52           C  
ANISOU 2835  CE2 PHE A 197    13682  17525  13824   2801   2472   4211
ATOM   2836  CZ  PHE A 197      17.398 -12.166 -37.166  1.00119.98           C  
ANISOU 2836  CZ  PHE A 197    13699  17899  13989   3261   2762   4570
ATOM   2837  H   PHE A 197      12.909 -13.872 -41.960  1.00115.60           H  
ATOM   2838  HA  PHE A 197      13.915 -15.093 -39.580  1.00113.85           H  
ATOM   2839  HB3 PHE A 197      14.567 -12.499 -41.018  1.00116.97           H  
ATOM   2840  HB2 PHE A 197      15.414 -14.014 -41.098  1.00116.97           H  
ATOM   2841  HD1 PHE A 197      16.687 -14.877 -39.065  1.00124.10           H  
ATOM   2842  HD2 PHE A 197      15.028 -10.894 -39.224  1.00115.90           H  
ATOM   2843  HE1 PHE A 197      18.121 -14.183 -37.186  1.00124.54           H  
ATOM   2844  HE2 PHE A 197      16.480 -10.244 -37.344  1.00118.52           H  
ATOM   2845  HZ  PHE A 197      18.025 -11.870 -36.338  1.00119.98           H  
ATOM   2846  N   ILE A 198      12.047 -12.381 -39.171  1.00106.31           N  
ANISOU 2846  N   ILE A 198    14055  14309  12028   2095   1519   2650
ATOM   2847  CA  ILE A 198      11.181 -11.642 -38.250  1.00101.87           C  
ANISOU 2847  CA  ILE A 198    13039  13861  11807   1563   1228   2626
ATOM   2848  C   ILE A 198      10.008 -12.484 -37.718  1.00106.16           C  
ANISOU 2848  C   ILE A 198    13816  14029  12492   1276    952   2422
ATOM   2849  O   ILE A 198       9.722 -12.398 -36.527  1.00103.70           O  
ANISOU 2849  O   ILE A 198    13160  13794  12448   1059    898   2513
ATOM   2850  CB  ILE A 198      10.656 -10.326 -38.902  1.00103.24           C  
ANISOU 2850  CB  ILE A 198    13048  14212  11966   1342   1088   2594
ATOM   2851  CG1 ILE A 198      11.775  -9.270 -38.992  1.00102.75           C  
ANISOU 2851  CG1 ILE A 198    12520  14573  11948   1401   1310   2903
ATOM   2852  CG2 ILE A 198       9.385  -9.692 -38.293  1.00101.87           C  
ANISOU 2852  CG2 ILE A 198    12730  13958  12018    891    748   2458
ATOM   2853  CD1 ILE A 198      12.123  -8.566 -37.669  1.00106.86           C  
ANISOU 2853  CD1 ILE A 198    12530  15316  12758   1096   1264   3077
ATOM   2854  H   ILE A 198      12.044 -12.058 -40.131  1.00106.31           H  
ATOM   2855  HA  ILE A 198      11.794 -11.382 -37.386  1.00101.87           H  
ATOM   2856  HB  ILE A 198      10.391 -10.570 -39.932  1.00103.24           H  
ATOM   2857 HG13 ILE A 198      11.452  -8.519 -39.707  1.00102.75           H  
ATOM   2858 HG12 ILE A 198      12.680  -9.706 -39.416  1.00102.75           H  
ATOM   2859 HG21 ILE A 198       9.174  -8.728 -38.755  1.00101.87           H  
ATOM   2860 HG22 ILE A 198       8.505 -10.314 -38.455  1.00101.87           H  
ATOM   2861 HG23 ILE A 198       9.494  -9.526 -37.221  1.00101.87           H  
ATOM   2862 HD11 ILE A 198      13.188  -8.346 -37.626  1.00106.86           H  
ATOM   2863 HD12 ILE A 198      11.590  -7.620 -37.577  1.00106.86           H  
ATOM   2864 HD13 ILE A 198      11.880  -9.169 -36.794  1.00106.86           H  
ATOM   2865  N   ALA A 199       9.393 -13.314 -38.579  1.00106.32           N  
ANISOU 2865  N   ALA A 199    14456  13640  12301   1263    775   2178
ATOM   2866  CA  ALA A 199       8.368 -14.291 -38.200  1.00107.81           C  
ANISOU 2866  CA  ALA A 199    14917  13436  12610    916    470   2033
ATOM   2867  C   ALA A 199       8.900 -15.387 -37.261  1.00114.84           C  
ANISOU 2867  C   ALA A 199    15919  14123  13591   1117    677   2139
ATOM   2868  O   ALA A 199       8.132 -15.876 -36.437  1.00114.71           O  
ANISOU 2868  O   ALA A 199    15853  13925  13808    791    494   2153
ATOM   2869  CB  ALA A 199       7.746 -14.917 -39.455  1.00112.80           C  
ANISOU 2869  CB  ALA A 199    16278  13658  12921    816    193   1763
ATOM   2870  H   ALA A 199       9.661 -13.311 -39.555  1.00106.32           H  
ATOM   2871  HA  ALA A 199       7.579 -13.753 -37.674  1.00107.81           H  
ATOM   2872  HB1 ALA A 199       6.981 -15.649 -39.195  1.00112.80           H  
ATOM   2873  HB2 ALA A 199       7.267 -14.159 -40.075  1.00112.80           H  
ATOM   2874  HB3 ALA A 199       8.495 -15.424 -40.063  1.00112.80           H  
ATOM   2875  N   PHE A 200      10.200 -15.711 -37.372  1.00114.01           N  
ANISOU 2875  N   PHE A 200    15914  14098  13308   1682   1084   2282
ATOM   2876  CA  PHE A 200      10.939 -16.573 -36.452  1.00115.84           C  
ANISOU 2876  CA  PHE A 200    16182  14230  13602   2008   1352   2478
ATOM   2877  C   PHE A 200      11.209 -15.919 -35.080  1.00115.99           C  
ANISOU 2877  C   PHE A 200    15407  14707  13956   1800   1357   2740
ATOM   2878  O   PHE A 200      11.104 -16.616 -34.070  1.00115.68           O  
ANISOU 2878  O   PHE A 200    15326  14538  14090   1715   1338   2835
ATOM   2879  CB  PHE A 200      12.188 -17.142 -37.168  1.00121.66           C  
ANISOU 2879  CB  PHE A 200    17169  15030  14027   2747   1821   2644
ATOM   2880  CG  PHE A 200      13.254 -17.784 -36.300  1.00125.77           C  
ANISOU 2880  CG  PHE A 200    17532  15638  14616   3203   2169   2987
ATOM   2881  CD1 PHE A 200      13.088 -19.105 -35.835  1.00133.53           C  
ANISOU 2881  CD1 PHE A 200    19163  16044  15529   3427   2251   2930
ATOM   2882  CD2 PHE A 200      14.341 -17.018 -35.825  1.00126.93           C  
ANISOU 2882  CD2 PHE A 200    16906  16442  14880   3399   2396   3410
ATOM   2883  CE1 PHE A 200      14.025 -19.658 -34.973  1.00136.87           C  
ANISOU 2883  CE1 PHE A 200    19432  16567  16007   3919   2598   3305
ATOM   2884  CE2 PHE A 200      15.265 -17.589 -34.961  1.00132.47           C  
ANISOU 2884  CE2 PHE A 200    17397  17303  15632   3833   2688   3801
ATOM   2885  CZ  PHE A 200      15.111 -18.906 -34.543  1.00134.36           C  
ANISOU 2885  CZ  PHE A 200    18261  16985  15805   4136   2812   3755
ATOM   2886  H   PHE A 200      10.751 -15.277 -38.100  1.00114.01           H  
ATOM   2887  HA  PHE A 200      10.302 -17.434 -36.243  1.00115.84           H  
ATOM   2888  HB3 PHE A 200      12.670 -16.373 -37.766  1.00121.66           H  
ATOM   2889  HB2 PHE A 200      11.858 -17.893 -37.888  1.00121.66           H  
ATOM   2890  HD1 PHE A 200      12.236 -19.690 -36.150  1.00133.53           H  
ATOM   2891  HD2 PHE A 200      14.457 -15.988 -36.132  1.00126.93           H  
ATOM   2892  HE1 PHE A 200      13.904 -20.674 -34.627  1.00136.87           H  
ATOM   2893  HE2 PHE A 200      16.102 -17.006 -34.607  1.00132.47           H  
ATOM   2894  HZ  PHE A 200      15.833 -19.342 -33.868  1.00134.36           H  
ATOM   2895  N   LEU A 201      11.490 -14.599 -35.052  1.00109.89           N  
ANISOU 2895  N   LEU A 201    14081  14429  13242   1689   1363   2852
ATOM   2896  CA  LEU A 201      11.593 -13.815 -33.813  1.00106.75           C  
ANISOU 2896  CA  LEU A 201    13058  14428  13074   1436   1316   3048
ATOM   2897  C   LEU A 201      10.230 -13.692 -33.106  1.00108.10           C  
ANISOU 2897  C   LEU A 201    13163  14456  13455    966   1034   2899
ATOM   2898  O   LEU A 201      10.181 -13.868 -31.891  1.00106.86           O  
ANISOU 2898  O   LEU A 201    12727  14432  13443    835   1024   3035
ATOM   2899  CB  LEU A 201      12.181 -12.402 -34.057  1.00105.27           C  
ANISOU 2899  CB  LEU A 201    12453  14681  12862   1357   1344   3170
ATOM   2900  CG  LEU A 201      13.589 -12.321 -34.690  1.00113.10           C  
ANISOU 2900  CG  LEU A 201    13357  15949  13666   1763   1630   3412
ATOM   2901  CD1 LEU A 201      13.978 -10.853 -34.976  1.00112.01           C  
ANISOU 2901  CD1 LEU A 201    12766  16218  13574   1506   1578   3574
ATOM   2902  CD2 LEU A 201      14.669 -13.080 -33.890  1.00119.33           C  
ANISOU 2902  CD2 LEU A 201    14007  16907  14425   2189   1903   3758
ATOM   2903  H   LEU A 201      11.582 -14.088 -35.920  1.00109.89           H  
ATOM   2904  HA  LEU A 201      12.257 -14.356 -33.137  1.00106.75           H  
ATOM   2905  HB3 LEU A 201      12.219 -11.883 -33.099  1.00105.27           H  
ATOM   2906  HB2 LEU A 201      11.489 -11.831 -34.677  1.00105.27           H  
ATOM   2907  HG  LEU A 201      13.535 -12.805 -35.658  1.00113.10           H  
ATOM   2908 HD11 LEU A 201      14.152 -10.702 -36.042  1.00112.01           H  
ATOM   2909 HD12 LEU A 201      13.193 -10.155 -34.683  1.00112.01           H  
ATOM   2910 HD13 LEU A 201      14.883 -10.541 -34.455  1.00112.01           H  
ATOM   2911 HD21 LEU A 201      15.564 -12.484 -33.715  1.00119.33           H  
ATOM   2912 HD22 LEU A 201      14.308 -13.401 -32.916  1.00119.33           H  
ATOM   2913 HD23 LEU A 201      14.985 -13.975 -34.428  1.00119.33           H  
ATOM   2914  N   PHE A 202       9.155 -13.443 -33.880  1.00104.08           N  
ANISOU 2914  N   PHE A 202    12883  13725  12938    733    811   2670
ATOM   2915  CA  PHE A 202       7.766 -13.451 -33.412  1.00102.69           C  
ANISOU 2915  CA  PHE A 202    12579  13470  12967    325    567   2618
ATOM   2916  C   PHE A 202       7.300 -14.815 -32.885  1.00108.50           C  
ANISOU 2916  C   PHE A 202    13547  13867  13810    225    503   2649
ATOM   2917  O   PHE A 202       6.658 -14.848 -31.842  1.00107.35           O  
ANISOU 2917  O   PHE A 202    13121  13806  13863     24    475   2782
ATOM   2918  CB  PHE A 202       6.793 -12.926 -34.491  1.00104.77           C  
ANISOU 2918  CB  PHE A 202    12943  13679  13188    114    323   2463
ATOM   2919  CG  PHE A 202       6.607 -11.419 -34.534  1.00103.68           C  
ANISOU 2919  CG  PHE A 202    12441  13868  13083     58    336   2502
ATOM   2920  CD1 PHE A 202       5.973 -10.753 -33.463  1.00105.56           C  
ANISOU 2920  CD1 PHE A 202    12342  14251  13515   -142    289   2596
ATOM   2921  CD2 PHE A 202       7.080 -10.664 -35.627  1.00105.02           C  
ANISOU 2921  CD2 PHE A 202    12658  14174  13072    239    427   2472
ATOM   2922  CE1 PHE A 202       5.788  -9.378 -33.514  1.00104.77           C  
ANISOU 2922  CE1 PHE A 202    12039  14358  13412   -139    333   2623
ATOM   2923  CE2 PHE A 202       6.898  -9.289 -35.651  1.00106.08           C  
ANISOU 2923  CE2 PHE A 202    12540  14528  13238    169    437   2520
ATOM   2924  CZ  PHE A 202       6.246  -8.651 -34.607  1.00103.10           C  
ANISOU 2924  CZ  PHE A 202    11912  14222  13039    -10    387   2577
ATOM   2925  H   PHE A 202       9.289 -13.279 -34.870  1.00104.08           H  
ATOM   2926  HA  PHE A 202       7.720 -12.768 -32.563  1.00102.69           H  
ATOM   2927  HB3 PHE A 202       5.797 -13.343 -34.333  1.00104.77           H  
ATOM   2928  HB2 PHE A 202       7.100 -13.284 -35.472  1.00104.77           H  
ATOM   2929  HD1 PHE A 202       5.615 -11.312 -32.611  1.00105.56           H  
ATOM   2930  HD2 PHE A 202       7.558 -11.153 -36.459  1.00105.02           H  
ATOM   2931  HE1 PHE A 202       5.285  -8.875 -32.702  1.00104.77           H  
ATOM   2932  HE2 PHE A 202       7.252  -8.710 -36.491  1.00106.08           H  
ATOM   2933  HZ  PHE A 202       6.097  -7.583 -34.654  1.00103.10           H  
ATOM   2934  N   SER A 203       7.652 -15.914 -33.575  1.00107.95           N  
ANISOU 2934  N   SER A 203    14047  13389  13580    396    515   2546
ATOM   2935  CA  SER A 203       7.347 -17.284 -33.145  1.00110.53           C  
ANISOU 2935  CA  SER A 203    14741  13273  13982    307    463   2580
ATOM   2936  C   SER A 203       8.031 -17.657 -31.819  1.00111.68           C  
ANISOU 2936  C   SER A 203    14596  13588  14250    517    716   2843
ATOM   2937  O   SER A 203       7.430 -18.375 -31.021  1.00111.56           O  
ANISOU 2937  O   SER A 203    14556  13414  14418    298    653   2970
ATOM   2938  CB  SER A 203       7.727 -18.288 -34.249  1.00119.17           C  
ANISOU 2938  CB  SER A 203    16643  13846  14788    568    499   2399
ATOM   2939  OG  SER A 203       6.797 -18.231 -35.310  1.00130.46           O  
ANISOU 2939  OG  SER A 203    18426  15087  16055    298    185   2149
ATOM   2940  H   SER A 203       8.164 -15.820 -34.443  1.00107.95           H  
ATOM   2941  HA  SER A 203       6.270 -17.351 -32.973  1.00110.53           H  
ATOM   2942  HB3 SER A 203       7.716 -19.309 -33.864  1.00119.17           H  
ATOM   2943  HB2 SER A 203       8.733 -18.103 -34.624  1.00119.17           H  
ATOM   2944  HG  SER A 203       6.962 -17.427 -35.811  1.00130.46           H  
ATOM   2945  N   GLY A 204       9.241 -17.114 -31.591  1.00106.20           N  
ANISOU 2945  N   GLY A 204    13642  13261  13448    902    975   2970
ATOM   2946  CA  GLY A 204       9.974 -17.222 -30.334  1.00105.18           C  
ANISOU 2946  CA  GLY A 204    13160  13422  13383   1090   1165   3262
ATOM   2947  C   GLY A 204       9.280 -16.410 -29.230  1.00105.18           C  
ANISOU 2947  C   GLY A 204    12698  13711  13553    717   1034   3331
ATOM   2948  O   GLY A 204       9.113 -16.932 -28.131  1.00105.72           O  
ANISOU 2948  O   GLY A 204    12689  13761  13721    668   1065   3508
ATOM   2949  H   GLY A 204       9.666 -16.548 -32.313  1.00106.20           H  
ATOM   2950  HA3 GLY A 204      10.983 -16.838 -30.480  1.00105.18           H  
ATOM   2951  HA2 GLY A 204      10.064 -18.268 -30.038  1.00105.18           H  
ATOM   2952  N   ILE A 205       8.849 -15.169 -29.526  1.00 98.32           N  
ANISOU 2952  N   ILE A 205    11590  13075  12693    490    914   3203
ATOM   2953  CA  ILE A 205       8.121 -14.279 -28.611  1.00 95.96           C  
ANISOU 2953  CA  ILE A 205    10957  13013  12491    217    843   3240
ATOM   2954  C   ILE A 205       6.776 -14.863 -28.139  1.00102.01           C  
ANISOU 2954  C   ILE A 205    11757  13560  13443    -37    746   3286
ATOM   2955  O   ILE A 205       6.523 -14.855 -26.937  1.00101.42           O  
ANISOU 2955  O   ILE A 205    11505  13606  13423    -87    818   3461
ATOM   2956  CB  ILE A 205       7.895 -12.860 -29.230  1.00 96.56           C  
ANISOU 2956  CB  ILE A 205    10887  13290  12511    112    777   3100
ATOM   2957  CG1 ILE A 205       9.218 -12.068 -29.262  1.00 95.96           C  
ANISOU 2957  CG1 ILE A 205    10642  13533  12287    234    862   3182
ATOM   2958  CG2 ILE A 205       6.795 -11.996 -28.570  1.00 95.72           C  
ANISOU 2958  CG2 ILE A 205    10599  13272  12498   -108    727   3103
ATOM   2959  CD1 ILE A 205       9.222 -10.872 -30.224  1.00 98.31           C  
ANISOU 2959  CD1 ILE A 205    10929  13921  12503    218    834   3077
ATOM   2960  H   ILE A 205       9.028 -14.797 -30.449  1.00 98.32           H  
ATOM   2961  HA  ILE A 205       8.745 -14.163 -27.723  1.00 95.96           H  
ATOM   2962  HB  ILE A 205       7.589 -13.009 -30.264  1.00 96.56           H  
ATOM   2963 HG13 ILE A 205      10.034 -12.727 -29.549  1.00 95.96           H  
ATOM   2964 HG12 ILE A 205       9.454 -11.721 -28.256  1.00 95.96           H  
ATOM   2965 HG21 ILE A 205       6.749 -11.006 -29.023  1.00 95.72           H  
ATOM   2966 HG22 ILE A 205       5.799 -12.423 -28.686  1.00 95.72           H  
ATOM   2967 HG23 ILE A 205       6.985 -11.867 -27.504  1.00 95.72           H  
ATOM   2968 HD11 ILE A 205      10.143 -10.858 -30.806  1.00 98.31           H  
ATOM   2969 HD12 ILE A 205       8.392 -10.903 -30.930  1.00 98.31           H  
ATOM   2970 HD13 ILE A 205       9.162  -9.929 -29.679  1.00 98.31           H  
ATOM   2971  N   ILE A 206       5.956 -15.359 -29.082  1.00101.01           N  
ANISOU 2971  N   ILE A 206    11857  13134  13390   -220    568   3168
ATOM   2972  CA  ILE A 206       4.635 -15.929 -28.809  1.00103.13           C  
ANISOU 2972  CA  ILE A 206    12102  13219  13863   -564    409   3280
ATOM   2973  C   ILE A 206       4.712 -17.254 -28.029  1.00110.56           C  
ANISOU 2973  C   ILE A 206    13215  13906  14888   -558    489   3468
ATOM   2974  O   ILE A 206       3.937 -17.421 -27.089  1.00110.92           O  
ANISOU 2974  O   ILE A 206    13009  14044  15092   -736    519   3705
ATOM   2975  CB  ILE A 206       3.798 -16.123 -30.113  1.00108.12           C  
ANISOU 2975  CB  ILE A 206    12964  13603  14513   -845    101   3135
ATOM   2976  CG1 ILE A 206       3.498 -14.778 -30.819  1.00106.27           C  
ANISOU 2976  CG1 ILE A 206    12593  13622  14165   -785     40   2976
ATOM   2977  CG2 ILE A 206       2.487 -16.927 -29.937  1.00111.66           C  
ANISOU 2977  CG2 ILE A 206    13247  13967  15211  -1306   -124   3355
ATOM   2978  CD1 ILE A 206       2.737 -13.741 -29.985  1.00109.80           C  
ANISOU 2978  CD1 ILE A 206    12553  14496  14672   -735    170   3083
ATOM   2979  H   ILE A 206       6.233 -15.318 -30.055  1.00101.01           H  
ATOM   2980  HA  ILE A 206       4.107 -15.225 -28.163  1.00103.13           H  
ATOM   2981  HB  ILE A 206       4.417 -16.694 -30.808  1.00108.12           H  
ATOM   2982 HG13 ILE A 206       2.957 -14.964 -31.748  1.00106.27           H  
ATOM   2983 HG12 ILE A 206       4.425 -14.304 -31.125  1.00106.27           H  
ATOM   2984 HG21 ILE A 206       1.911 -16.943 -30.863  1.00111.66           H  
ATOM   2985 HG22 ILE A 206       2.673 -17.968 -29.673  1.00111.66           H  
ATOM   2986 HG23 ILE A 206       1.853 -16.497 -29.162  1.00111.66           H  
ATOM   2987 HD11 ILE A 206       2.373 -12.948 -30.635  1.00109.80           H  
ATOM   2988 HD12 ILE A 206       1.879 -14.170 -29.470  1.00109.80           H  
ATOM   2989 HD13 ILE A 206       3.384 -13.275 -29.242  1.00109.80           H  
ATOM   2990  N   TYR A 207       5.657 -18.141 -28.391  1.00109.37           N  
ANISOU 2990  N   TYR A 207    13494  13448  14612   -294    572   3407
ATOM   2991  CA  TYR A 207       5.896 -19.405 -27.690  1.00112.37           C  
ANISOU 2991  CA  TYR A 207    14114  13529  15051   -211    682   3606
ATOM   2992  C   TYR A 207       6.410 -19.197 -26.255  1.00114.72           C  
ANISOU 2992  C   TYR A 207    14021  14223  15345    -12    903   3866
ATOM   2993  O   TYR A 207       5.887 -19.828 -25.335  1.00116.25           O  
ANISOU 2993  O   TYR A 207    14171  14332  15666   -135    943   4110
ATOM   2994  CB  TYR A 207       6.848 -20.297 -28.516  1.00116.70           C  
ANISOU 2994  CB  TYR A 207    15286  13634  15422    147    781   3497
ATOM   2995  CG  TYR A 207       7.194 -21.632 -27.873  1.00122.22           C  
ANISOU 2995  CG  TYR A 207    16320  13948  16169    301    925   3723
ATOM   2996  CD1 TYR A 207       6.265 -22.692 -27.910  1.00128.03           C  
ANISOU 2996  CD1 TYR A 207    17406  14166  17073   -117    737   3786
ATOM   2997  CD2 TYR A 207       8.429 -21.807 -27.212  1.00123.53           C  
ANISOU 2997  CD2 TYR A 207    16442  14276  16219    849   1235   3930
ATOM   2998  CE1 TYR A 207       6.566 -23.919 -27.287  1.00133.02           C  
ANISOU 2998  CE1 TYR A 207    18403  14383  17755     21    882   4019
ATOM   2999  CE2 TYR A 207       8.726 -23.031 -26.583  1.00128.51           C  
ANISOU 2999  CE2 TYR A 207    17394  14547  16887   1054   1393   4182
ATOM   3000  CZ  TYR A 207       7.795 -24.087 -26.617  1.00140.03           C  
ANISOU 3000  CZ  TYR A 207    19273  15422  18512    648   1231   4210
ATOM   3001  OH  TYR A 207       8.082 -25.268 -25.997  1.00145.34           O  
ANISOU 3001  OH  TYR A 207    20322  15677  19224    847   1399   4480
ATOM   3002  H   TYR A 207       6.263 -17.940 -29.176  1.00109.37           H  
ATOM   3003  HA  TYR A 207       4.937 -19.923 -27.623  1.00112.37           H  
ATOM   3004  HB3 TYR A 207       7.777 -19.760 -28.713  1.00116.70           H  
ATOM   3005  HB2 TYR A 207       6.405 -20.497 -29.493  1.00116.70           H  
ATOM   3006  HD1 TYR A 207       5.317 -22.565 -28.411  1.00128.03           H  
ATOM   3007  HD2 TYR A 207       9.144 -20.998 -27.170  1.00123.53           H  
ATOM   3008  HE1 TYR A 207       5.847 -24.724 -27.317  1.00133.02           H  
ATOM   3009  HE2 TYR A 207       9.668 -23.157 -26.069  1.00128.51           H  
ATOM   3010  HH  TYR A 207       7.379 -25.917 -26.073  1.00145.34           H  
ATOM   3011  N   THR A 208       7.408 -18.310 -26.096  1.00107.84           N  
ANISOU 3011  N   THR A 208    12879  13787  14309    245   1013   3839
ATOM   3012  CA  THR A 208       8.024 -18.008 -24.805  1.00106.35           C  
ANISOU 3012  CA  THR A 208    12367  14006  14034    379   1140   4064
ATOM   3013  C   THR A 208       7.072 -17.245 -23.869  1.00108.65           C  
ANISOU 3013  C   THR A 208    12373  14535  14375    108   1112   4119
ATOM   3014  O   THR A 208       6.992 -17.616 -22.701  1.00109.84           O  
ANISOU 3014  O   THR A 208    12434  14795  14507    131   1209   4359
ATOM   3015  CB  THR A 208       9.340 -17.197 -24.947  1.00110.65           C  
ANISOU 3015  CB  THR A 208    12735  14925  14382    631   1192   4058
ATOM   3016  OG1 THR A 208      10.259 -17.928 -25.733  1.00111.70           O  
ANISOU 3016  OG1 THR A 208    13128  14847  14464    983   1307   4087
ATOM   3017  CG2 THR A 208      10.054 -16.875 -23.625  1.00108.88           C  
ANISOU 3017  CG2 THR A 208    12219  15131  14019    702   1232   4312
ATOM   3018  H   THR A 208       7.781 -17.821 -26.898  1.00107.84           H  
ATOM   3019  HA  THR A 208       8.267 -18.959 -24.327  1.00106.35           H  
ATOM   3020  HB  THR A 208       9.137 -16.259 -25.468  1.00110.65           H  
ATOM   3021  HG1 THR A 208       9.950 -17.915 -26.644  1.00111.70           H  
ATOM   3022 HG21 THR A 208      10.998 -16.367 -23.815  1.00108.88           H  
ATOM   3023 HG22 THR A 208       9.459 -16.222 -22.989  1.00108.88           H  
ATOM   3024 HG23 THR A 208      10.274 -17.784 -23.064  1.00108.88           H  
ATOM   3025  N   TYR A 209       6.344 -16.234 -24.383  1.00102.22           N  
ANISOU 3025  N   TYR A 209    11440  13801  13598    -86   1019   3935
ATOM   3026  CA  TYR A 209       5.406 -15.446 -23.579  1.00100.77           C  
ANISOU 3026  CA  TYR A 209    11019  13842  13429   -222   1075   4022
ATOM   3027  C   TYR A 209       4.108 -16.203 -23.220  1.00106.84           C  
ANISOU 3027  C   TYR A 209    11714  14454  14427   -426   1091   4268
ATOM   3028  O   TYR A 209       3.523 -15.909 -22.177  1.00106.98           O  
ANISOU 3028  O   TYR A 209    11547  14686  14413   -411   1250   4483
ATOM   3029  CB  TYR A 209       5.139 -14.062 -24.210  1.00 99.11           C  
ANISOU 3029  CB  TYR A 209    10705  13778  13175   -273   1027   3823
ATOM   3030  CG  TYR A 209       4.385 -13.133 -23.274  1.00 99.95           C  
ANISOU 3030  CG  TYR A 209    10660  14130  13186   -242   1184   3925
ATOM   3031  CD1 TYR A 209       5.043 -12.597 -22.146  1.00101.52           C  
ANISOU 3031  CD1 TYR A 209    10937  14538  13101   -117   1280   3921
ATOM   3032  CD2 TYR A 209       3.010 -12.885 -23.465  1.00101.75           C  
ANISOU 3032  CD2 TYR A 209    10690  14391  13579   -323   1242   4071
ATOM   3033  CE1 TYR A 209       4.319 -11.873 -21.181  1.00103.26           C  
ANISOU 3033  CE1 TYR A 209    11168  14919  13147    -27   1463   3990
ATOM   3034  CE2 TYR A 209       2.286 -12.161 -22.499  1.00103.53           C  
ANISOU 3034  CE2 TYR A 209    10818  14841  13676   -171   1480   4209
ATOM   3035  CZ  TYR A 209       2.933 -11.683 -21.344  1.00109.80           C  
ANISOU 3035  CZ  TYR A 209    11820  15764  14134     -1   1609   4138
ATOM   3036  OH  TYR A 209       2.211 -11.048 -20.379  1.00111.29           O  
ANISOU 3036  OH  TYR A 209    12057  16114  14113    206   1878   4244
ATOM   3037  H   TYR A 209       6.440 -15.971 -25.356  1.00102.22           H  
ATOM   3038  HA  TYR A 209       5.921 -15.250 -22.640  1.00100.77           H  
ATOM   3039  HB3 TYR A 209       4.596 -14.168 -25.150  1.00 99.11           H  
ATOM   3040  HB2 TYR A 209       6.087 -13.581 -24.455  1.00 99.11           H  
ATOM   3041  HD1 TYR A 209       6.096 -12.784 -21.993  1.00101.52           H  
ATOM   3042  HD2 TYR A 209       2.496 -13.291 -24.323  1.00101.75           H  
ATOM   3043  HE1 TYR A 209       4.824 -11.498 -20.303  1.00103.26           H  
ATOM   3044  HE2 TYR A 209       1.226 -12.000 -22.629  1.00103.53           H  
ATOM   3045  HH  TYR A 209       2.765 -10.651 -19.699  1.00111.29           H  
ATOM   3046  N   ALA A 210       3.710 -17.200 -24.033  1.00105.71           N  
ANISOU 3046  N   ALA A 210    11749  13932  14482   -634    926   4265
ATOM   3047  CA  ALA A 210       2.642 -18.148 -23.692  1.00109.27           C  
ANISOU 3047  CA  ALA A 210    12135  14199  15184   -947    874   4558
ATOM   3048  C   ALA A 210       2.999 -19.031 -22.483  1.00113.96           C  
ANISOU 3048  C   ALA A 210    12778  14763  15759   -822   1069   4845
ATOM   3049  O   ALA A 210       2.113 -19.328 -21.682  1.00115.94           O  
ANISOU 3049  O   ALA A 210    12815  15085  16152   -990   1159   5189
ATOM   3050  CB  ALA A 210       2.292 -19.013 -24.911  1.00112.84           C  
ANISOU 3050  CB  ALA A 210    12941  14159  15774  -1243    588   4450
ATOM   3051  H   ALA A 210       4.208 -17.379 -24.894  1.00105.71           H  
ATOM   3052  HA  ALA A 210       1.755 -17.569 -23.426  1.00109.27           H  
ATOM   3053  HB1 ALA A 210       1.535 -19.758 -24.662  1.00112.84           H  
ATOM   3054  HB2 ALA A 210       1.887 -18.403 -25.719  1.00112.84           H  
ATOM   3055  HB3 ALA A 210       3.164 -19.543 -25.295  1.00112.84           H  
ATOM   3056  N   HIS A 211       4.295 -19.370 -22.339  1.00108.70           N  
ANISOU 3056  N   HIS A 211    12347  14048  14907   -498   1152   4759
ATOM   3057  CA  HIS A 211       4.835 -19.995 -21.135  1.00109.71           C  
ANISOU 3057  CA  HIS A 211    12524  14205  14956   -291   1328   5036
ATOM   3058  C   HIS A 211       4.909 -19.023 -19.946  1.00109.44           C  
ANISOU 3058  C   HIS A 211    12191  14695  14695   -149   1481   5138
ATOM   3059  O   HIS A 211       4.535 -19.443 -18.856  1.00111.28           O  
ANISOU 3059  O   HIS A 211    12356  15025  14901   -121   1631   5454
ATOM   3060  CB  HIS A 211       6.195 -20.668 -21.401  1.00111.19           C  
ANISOU 3060  CB  HIS A 211    13012  14219  15014     55   1357   4967
ATOM   3061  CG  HIS A 211       6.116 -21.992 -22.116  1.00118.58           C  
ANISOU 3061  CG  HIS A 211    14433  14520  16103     11   1308   4979
ATOM   3062  ND1 HIS A 211       5.690 -22.125 -23.426  1.00124.07           N  
ANISOU 3062  ND1 HIS A 211    15394  14934  16815    210   1450   5266
ATOM   3063  CD2 HIS A 211       6.414 -23.269 -21.693  1.00121.63           C  
ANISOU 3063  CD2 HIS A 211    15155  14471  16589   -221   1116   4739
ATOM   3064  CE1 HIS A 211       5.730 -23.426 -23.722  1.00126.94           C  
ANISOU 3064  CE1 HIS A 211    16307  14641  17284    104   1360   5167
ATOM   3065  NE2 HIS A 211       6.159 -24.182 -22.719  1.00126.06           N  
ANISOU 3065  NE2 HIS A 211    16271  14420  17205   -179   1135   4837
ATOM   3066  H   HIS A 211       4.967 -19.086 -23.038  1.00108.70           H  
ATOM   3067  HA  HIS A 211       4.146 -20.788 -20.834  1.00109.71           H  
ATOM   3068  HB3 HIS A 211       6.696 -20.854 -20.451  1.00111.19           H  
ATOM   3069  HB2 HIS A 211       6.857 -20.014 -21.965  1.00111.19           H  
ATOM   3070  HD1 HIS A 211       5.414 -21.377 -24.049  1.00124.07           H  
ATOM   3071  HD2 HIS A 211       6.781 -23.600 -20.733  1.00121.63           H  
ATOM   3072  HE1 HIS A 211       5.442 -23.825 -24.683  1.00126.94           H  
ATOM   3073  N   VAL A 212       5.330 -17.758 -20.158  1.00100.92           N  
ANISOU 3073  N   VAL A 212    11002  13917  13426    -78   1442   4875
ATOM   3074  CA  VAL A 212       5.404 -16.719 -19.114  1.00 99.31           C  
ANISOU 3074  CA  VAL A 212    10681  14127  12927     26   1547   4887
ATOM   3075  C   VAL A 212       4.055 -16.462 -18.416  1.00104.45           C  
ANISOU 3075  C   VAL A 212    11175  14887  13623    -43   1736   5106
ATOM   3076  O   VAL A 212       4.041 -16.364 -17.192  1.00105.27           O  
ANISOU 3076  O   VAL A 212    11287  15212  13498     90   1906   5310
ATOM   3077  CB  VAL A 212       5.956 -15.358 -19.644  1.00100.08           C  
ANISOU 3077  CB  VAL A 212    10793  14397  12834     47   1437   4554
ATOM   3078  CG1 VAL A 212       5.818 -14.154 -18.684  1.00100.17           C  
ANISOU 3078  CG1 VAL A 212    10847  14706  12508    100   1526   4521
ATOM   3079  CG2 VAL A 212       7.431 -15.478 -20.045  1.00 99.16           C  
ANISOU 3079  CG2 VAL A 212    10731  14317  12629    154   1307   4482
ATOM   3080  H   VAL A 212       5.628 -17.483 -21.084  1.00100.92           H  
ATOM   3081  HA  VAL A 212       6.094 -17.090 -18.353  1.00 99.31           H  
ATOM   3082  HB  VAL A 212       5.391 -15.095 -20.534  1.00100.08           H  
ATOM   3083 HG11 VAL A 212       6.330 -13.276 -19.079  1.00100.17           H  
ATOM   3084 HG12 VAL A 212       4.778 -13.861 -18.537  1.00100.17           H  
ATOM   3085 HG13 VAL A 212       6.251 -14.373 -17.707  1.00100.17           H  
ATOM   3086 HG21 VAL A 212       7.805 -14.554 -20.487  1.00 99.16           H  
ATOM   3087 HG22 VAL A 212       8.033 -15.699 -19.169  1.00 99.16           H  
ATOM   3088 HG23 VAL A 212       7.606 -16.275 -20.760  1.00 99.16           H  
ATOM   3089  N   LEU A 213       2.956 -16.409 -19.192  1.00101.28           N  
ANISOU 3089  N   LEU A 213    10612  14371  13500   -233   1709   5117
ATOM   3090  CA  LEU A 213       1.590 -16.295 -18.676  1.00103.57           C  
ANISOU 3090  CA  LEU A 213    10631  14828  13894   -279   1913   5435
ATOM   3091  C   LEU A 213       1.143 -17.520 -17.863  1.00112.12           C  
ANISOU 3091  C   LEU A 213    11627  15831  15144   -392   2026   5884
ATOM   3092  O   LEU A 213       0.412 -17.340 -16.892  1.00114.47           O  
ANISOU 3092  O   LEU A 213    11720  16387  15386   -298   2304   6230
ATOM   3093  CB  LEU A 213       0.603 -16.043 -19.835  1.00103.40           C  
ANISOU 3093  CB  LEU A 213    10370  14769  14149   -486   1794   5417
ATOM   3094  CG  LEU A 213       0.636 -14.603 -20.383  1.00106.13           C  
ANISOU 3094  CG  LEU A 213    10657  15343  14323   -280   1888   5220
ATOM   3095  CD1 LEU A 213      -0.175 -14.506 -21.692  1.00106.86           C  
ANISOU 3095  CD1 LEU A 213    10491  15407  14704   -491   1708   5245
ATOM   3096  CD2 LEU A 213       0.168 -13.577 -19.324  1.00110.09           C  
ANISOU 3096  CD2 LEU A 213    11076  16166  14589     36   2283   5461
ATOM   3097  H   LEU A 213       3.052 -16.479 -20.197  1.00101.28           H  
ATOM   3098  HA  LEU A 213       1.569 -15.444 -17.994  1.00103.57           H  
ATOM   3099  HB3 LEU A 213      -0.418 -16.260 -19.515  1.00103.40           H  
ATOM   3100  HB2 LEU A 213       0.815 -16.750 -20.639  1.00103.40           H  
ATOM   3101  HG  LEU A 213       1.669 -14.363 -20.634  1.00106.13           H  
ATOM   3102 HD11 LEU A 213      -0.819 -13.629 -21.734  1.00106.86           H  
ATOM   3103 HD12 LEU A 213       0.493 -14.454 -22.552  1.00106.86           H  
ATOM   3104 HD13 LEU A 213      -0.814 -15.377 -21.841  1.00106.86           H  
ATOM   3105 HD21 LEU A 213      -0.529 -12.840 -19.722  1.00110.09           H  
ATOM   3106 HD22 LEU A 213      -0.327 -14.057 -18.480  1.00110.09           H  
ATOM   3107 HD23 LEU A 213       1.019 -13.026 -18.925  1.00110.09           H  
ATOM   3108  N   TRP A 214       1.602 -18.723 -18.247  1.00109.97           N  
ANISOU 3108  N   TRP A 214    11549  15178  15056   -561   1847   5904
ATOM   3109  CA  TRP A 214       1.319 -19.967 -17.535  1.00113.93           C  
ANISOU 3109  CA  TRP A 214    12067  15487  15733   -702   1924   6327
ATOM   3110  C   TRP A 214       2.086 -20.075 -16.200  1.00117.30           C  
ANISOU 3110  C   TRP A 214    12582  16145  15843   -371   2161   6516
ATOM   3111  O   TRP A 214       1.491 -20.520 -15.221  1.00120.46           O  
ANISOU 3111  O   TRP A 214    12845  16648  16277   -391   2376   6956
ATOM   3112  CB  TRP A 214       1.571 -21.165 -18.475  1.00114.33           C  
ANISOU 3112  CB  TRP A 214    12463  14958  16019   -932   1670   6244
ATOM   3113  CG  TRP A 214       1.268 -22.541 -17.951  1.00120.62           C  
ANISOU 3113  CG  TRP A 214    13364  15427  17040  -1161   1710   6683
ATOM   3114  CD1 TRP A 214       0.247 -22.872 -17.125  1.00127.50           C  
ANISOU 3114  CD1 TRP A 214    13905  16411  18128  -1454   1815   7170
ATOM   3115  CD2 TRP A 214       1.932 -23.799 -18.283  1.00122.84           C  
ANISOU 3115  CD2 TRP A 214    14131  15179  17364  -1117   1659   6719
ATOM   3116  NE1 TRP A 214       0.267 -24.229 -16.882  1.00131.62           N  
ANISOU 3116  NE1 TRP A 214    14687  16491  18833  -1658   1805   7502
ATOM   3117  CE2 TRP A 214       1.285 -24.855 -17.571  1.00132.20           C  
ANISOU 3117  CE2 TRP A 214    15309  16127  18795  -1436   1714   7214
ATOM   3118  CE3 TRP A 214       3.017 -24.160 -19.117  1.00122.96           C  
ANISOU 3118  CE3 TRP A 214    14588  14904  17229   -795   1611   6431
ATOM   3119  CZ2 TRP A 214       1.706 -26.193 -17.661  1.00135.50           C  
ANISOU 3119  CZ2 TRP A 214    16233  15949  19302  -1452   1706   7385
ATOM   3120  CZ3 TRP A 214       3.442 -25.500 -19.224  1.00128.59           C  
ANISOU 3120  CZ3 TRP A 214    15778  15067  18014   -728   1646   6616
ATOM   3121  CH2 TRP A 214       2.795 -26.514 -18.492  1.00134.32           C  
ANISOU 3121  CH2 TRP A 214    16571  15488  18974  -1058   1685   7066
ATOM   3122  H   TRP A 214       2.203 -18.795 -19.057  1.00109.97           H  
ATOM   3123  HA  TRP A 214       0.255 -19.964 -17.293  1.00113.93           H  
ATOM   3124  HB3 TRP A 214       2.610 -21.164 -18.802  1.00114.33           H  
ATOM   3125  HB2 TRP A 214       0.976 -21.038 -19.380  1.00114.33           H  
ATOM   3126  HD1 TRP A 214      -0.462 -22.169 -16.712  1.00127.50           H  
ATOM   3127  HE1 TRP A 214      -0.413 -24.687 -16.291  1.00131.62           H  
ATOM   3128  HE3 TRP A 214       3.526 -23.394 -19.686  1.00122.96           H  
ATOM   3129  HZ2 TRP A 214       1.195 -26.966 -17.107  1.00135.50           H  
ATOM   3130  HZ3 TRP A 214       4.268 -25.750 -19.875  1.00128.59           H  
ATOM   3131  HH2 TRP A 214       3.124 -27.539 -18.579  1.00134.32           H  
ATOM   3132  N   LYS A 215       3.358 -19.630 -16.161  1.00110.10           N  
ANISOU 3132  N   LYS A 215    11863  15363  14608    -91   2106   6234
ATOM   3133  CA  LYS A 215       4.164 -19.592 -14.933  1.00110.70           C  
ANISOU 3133  CA  LYS A 215    12028  15720  14316    188   2238   6401
ATOM   3134  C   LYS A 215       3.739 -18.445 -13.992  1.00113.91           C  
ANISOU 3134  C   LYS A 215    12370  16559  14353    337   2433   6401
ATOM   3135  O   LYS A 215       3.853 -18.598 -12.777  1.00115.53           O  
ANISOU 3135  O   LYS A 215    12647  16998  14250    516   2599   6656
ATOM   3136  CB  LYS A 215       5.674 -19.470 -15.239  1.00111.75           C  
ANISOU 3136  CB  LYS A 215    12324  15891  14244    379   2055   6193
ATOM   3137  CG  LYS A 215       6.304 -20.433 -16.260  1.00127.43           C  
ANISOU 3137  CG  LYS A 215    14454  17462  16501    362   1902   6060
ATOM   3138  CD  LYS A 215       5.852 -21.901 -16.209  1.00141.70           C  
ANISOU 3138  CD  LYS A 215    16461  18828  18552    365   1973   6381
ATOM   3139  CE  LYS A 215       6.265 -22.644 -17.490  1.00150.60           C  
ANISOU 3139  CE  LYS A 215    17873  19459  19891    352   1844   6160
ATOM   3140  NZ  LYS A 215       6.011 -24.091 -17.393  1.00162.70           N1+
ANISOU 3140  NZ  LYS A 215    19766  20460  21592    414   1918   6439
ATOM   3141  H   LYS A 215       3.794 -19.280 -17.004  1.00110.10           H  
ATOM   3142  HA  LYS A 215       4.008 -20.524 -14.388  1.00110.70           H  
ATOM   3143  HB3 LYS A 215       6.209 -19.590 -14.296  1.00111.75           H  
ATOM   3144  HB2 LYS A 215       5.886 -18.459 -15.591  1.00111.75           H  
ATOM   3145  HG3 LYS A 215       7.383 -20.407 -16.114  1.00127.43           H  
ATOM   3146  HG2 LYS A 215       6.171 -20.034 -17.258  1.00127.43           H  
ATOM   3147  HD3 LYS A 215       4.772 -21.975 -16.086  1.00141.70           H  
ATOM   3148  HD2 LYS A 215       6.296 -22.374 -15.332  1.00141.70           H  
ATOM   3149  HE3 LYS A 215       7.322 -22.481 -17.696  1.00150.60           H  
ATOM   3150  HE2 LYS A 215       5.717 -22.247 -18.346  1.00150.60           H  
ATOM   3151  HZ1 LYS A 215       5.021 -24.250 -17.268  1.00162.70           H  
ATOM   3152  HZ2 LYS A 215       6.313 -24.545 -18.243  1.00162.70           H  
ATOM   3153  HZ3 LYS A 215       6.516 -24.476 -16.608  1.00162.70           H  
ATOM   3154  N   ALA A 216       3.237 -17.334 -14.562  1.00108.41           N  
ANISOU 3154  N   ALA A 216    11606  15944  13641    305   2427   6120
ATOM   3155  CA  ALA A 216       2.634 -16.220 -13.829  1.00109.23           C  
ANISOU 3155  CA  ALA A 216    11772  16360  13371    514   2660   6087
ATOM   3156  C   ALA A 216       1.299 -16.611 -13.182  1.00117.12           C  
ANISOU 3156  C   ALA A 216    12526  17486  14486    577   3021   6560
ATOM   3157  O   ALA A 216       1.046 -16.192 -12.054  1.00119.29           O  
ANISOU 3157  O   ALA A 216    12929  18034  14361    862   3324   6711
ATOM   3158  CB  ALA A 216       2.436 -15.019 -14.767  1.00107.28           C  
ANISOU 3158  CB  ALA A 216    11547  16090  13125    499   2576   5701
ATOM   3159  H   ALA A 216       3.218 -17.260 -15.570  1.00108.41           H  
ATOM   3160  HA  ALA A 216       3.319 -15.925 -13.032  1.00109.23           H  
ATOM   3161  HB1 ALA A 216       1.988 -14.177 -14.239  1.00107.28           H  
ATOM   3162  HB2 ALA A 216       3.382 -14.673 -15.183  1.00107.28           H  
ATOM   3163  HB3 ALA A 216       1.780 -15.267 -15.602  1.00107.28           H  
ATOM   3164  N   HIS A 217       0.501 -17.435 -13.890  1.00114.84           N  
ANISOU 3164  N   HIS A 217    11907  17006  14721    293   2979   6822
ATOM   3165  CA  HIS A 217      -0.749 -18.011 -13.395  1.00119.26           C  
ANISOU 3165  CA  HIS A 217    12105  17711  15498    243   3274   7392
ATOM   3166  C   HIS A 217      -0.529 -18.950 -12.197  1.00125.42           C  
ANISOU 3166  C   HIS A 217    12981  18540  16135    331   3459   7793
ATOM   3167  O   HIS A 217      -1.345 -18.922 -11.285  1.00129.23           O  
ANISOU 3167  O   HIS A 217    13279  19312  16509    504   3843   8250
ATOM   3168  CB  HIS A 217      -1.531 -18.693 -14.536  1.00121.39           C  
ANISOU 3168  CB  HIS A 217    12037  17728  16359   -230   3045   7569
ATOM   3169  CG  HIS A 217      -2.960 -19.042 -14.187  1.00130.28           C  
ANISOU 3169  CG  HIS A 217    12648  19106  17746   -347   3311   8212
ATOM   3170  ND1 HIS A 217      -3.317 -20.194 -13.505  1.00136.75           N  
ANISOU 3170  ND1 HIS A 217    13327  19864  18769   -562   3416   8767
ATOM   3171  CD2 HIS A 217      -4.143 -18.376 -14.427  1.00134.23           C  
ANISOU 3171  CD2 HIS A 217    12716  19954  18330   -247   3512   8441
ATOM   3172  CE1 HIS A 217      -4.643 -20.167 -13.349  1.00140.90           C  
ANISOU 3172  CE1 HIS A 217    13292  20732  19511   -635   3662   9335
ATOM   3173  NE2 HIS A 217      -5.212 -19.093 -13.884  1.00139.99           N  
ANISOU 3173  NE2 HIS A 217    12963  20896  19330   -418   3740   9177
ATOM   3174  H   HIS A 217       0.774 -17.708 -14.825  1.00114.84           H  
ATOM   3175  HA  HIS A 217      -1.362 -17.175 -13.063  1.00119.26           H  
ATOM   3176  HB3 HIS A 217      -1.018 -19.595 -14.873  1.00121.39           H  
ATOM   3177  HB2 HIS A 217      -1.575 -18.027 -15.398  1.00121.39           H  
ATOM   3178  HD1 HIS A 217      -2.690 -20.910 -13.166  1.00136.75           H  
ATOM   3179  HD2 HIS A 217      -4.304 -17.437 -14.934  1.00134.23           H  
ATOM   3180  HE1 HIS A 217      -5.197 -20.940 -12.839  1.00140.90           H  
ATOM   3181  N   GLN A 218       0.578 -19.714 -12.195  1.00120.06           N  
ANISOU 3181  N   GLN A 218    12582  17608  15426    274   3220   7662
ATOM   3182  CA  GLN A 218       0.996 -20.583 -11.089  1.00122.75           C  
ANISOU 3182  CA  GLN A 218    13060  17961  15618    385   3344   8033
ATOM   3183  C   GLN A 218       1.366 -19.822  -9.799  1.00126.85           C  
ANISOU 3183  C   GLN A 218    13777  18925  15496    794   3600   8077
ATOM   3184  O   GLN A 218       1.164 -20.366  -8.714  1.00130.79           O  
ANISOU 3184  O   GLN A 218    14248  19596  15851    932   3894   8559
ATOM   3185  CB  GLN A 218       2.168 -21.473 -11.552  1.00122.51           C  
ANISOU 3185  CB  GLN A 218    13293  17586  15670    337   3039   7860
ATOM   3186  CG  GLN A 218       1.756 -22.558 -12.568  1.00139.51           C  
ANISOU 3186  CG  GLN A 218    15446  19185  18375    -32   2850   7933
ATOM   3187  CD  GLN A 218       2.943 -23.145 -13.341  1.00158.64           C  
ANISOU 3187  CD  GLN A 218    18201  21244  20830     51   2612   7695
ATOM   3188  OE1 GLN A 218       4.080 -23.140 -12.872  1.00152.49           O  
ANISOU 3188  OE1 GLN A 218    17558  20665  19717    378   2597   7632
ATOM   3189  NE2 GLN A 218       2.679 -23.675 -14.536  1.00152.57           N  
ANISOU 3189  NE2 GLN A 218    17585  19944  20442   -235   2421   7594
ATOM   3190  H   GLN A 218       1.201 -19.680 -12.990  1.00120.06           H  
ATOM   3191  HA  GLN A 218       0.153 -21.231 -10.843  1.00122.75           H  
ATOM   3192  HB3 GLN A 218       2.633 -21.962 -10.694  1.00122.51           H  
ATOM   3193  HB2 GLN A 218       2.942 -20.838 -11.981  1.00122.51           H  
ATOM   3194  HG3 GLN A 218       1.048 -22.149 -13.287  1.00139.51           H  
ATOM   3195  HG2 GLN A 218       1.232 -23.364 -12.054  1.00139.51           H  
ATOM   3196 HE22 GLN A 218       3.417 -24.097 -15.076  1.00152.57           H  
ATOM   3197 HE21 GLN A 218       1.740 -23.655 -14.911  1.00152.57           H  
ATOM   3198  N   HIS A 219       1.889 -18.591  -9.937  1.00119.11           N  
ANISOU 3198  N   HIS A 219    13048  18104  14106    958   3471   7585
ATOM   3199  CA  HIS A 219       2.297 -17.740  -8.816  1.00120.32           C  
ANISOU 3199  CA  HIS A 219    13554  18604  13557   1279   3611   7505
ATOM   3200  C   HIS A 219       1.127 -16.980  -8.168  1.00124.75           C  
ANISOU 3200  C   HIS A 219    14123  19397  13879   1556   4063   7637
ATOM   3201  O   HIS A 219       1.137 -16.826  -6.947  1.00128.06           O  
ANISOU 3201  O   HIS A 219    14863  20080  13714   1874   4322   7764
ATOM   3202  CB  HIS A 219       3.414 -16.772  -9.259  1.00118.17           C  
ANISOU 3202  CB  HIS A 219    13599  18352  12949   1245   3233   6952
ATOM   3203  CG  HIS A 219       4.754 -17.397  -9.584  1.00120.32           C  
ANISOU 3203  CG  HIS A 219    13854  18542  13321   1109   2858   6918
ATOM   3204  ND1 HIS A 219       5.042 -18.758  -9.412  1.00119.49           N  
ANISOU 3204  ND1 HIS A 219    13866  18469  13065   1000   2489   6522
ATOM   3205  CD2 HIS A 219       5.885 -16.768 -10.061  1.00123.61           C  
ANISOU 3205  CD2 HIS A 219    14143  18855  13966   1108   2842   7288
ATOM   3206  CE1 HIS A 219       6.303 -18.895  -9.799  1.00119.02           C  
ANISOU 3206  CE1 HIS A 219    13689  18386  13146    985   2288   6693
ATOM   3207  NE2 HIS A 219       6.854 -17.747 -10.191  1.00121.83           N  
ANISOU 3207  NE2 HIS A 219    13941  18628  13722   1074   2498   7133
ATOM   3208  H   HIS A 219       2.039 -18.215 -10.863  1.00119.11           H  
ATOM   3209  HA  HIS A 219       2.711 -18.376  -8.035  1.00120.32           H  
ATOM   3210  HB3 HIS A 219       3.595 -16.035  -8.477  1.00118.17           H  
ATOM   3211  HB2 HIS A 219       3.089 -16.206 -10.133  1.00118.17           H  
ATOM   3212  HD2 HIS A 219       6.073 -15.733 -10.307  1.00123.61           H  
ATOM   3213  HE1 HIS A 219       6.831 -19.838  -9.793  1.00119.02           H  
ATOM   3214  HE2 HIS A 219       7.802 -17.620 -10.515  1.00121.83           H  
ATOM   3215  N   VAL A 220       0.145 -16.536  -8.973  1.00118.48           N  
ANISOU 3215  N   VAL A 220    12999  18525  13492   1479   4170   7631
ATOM   3216  CA  VAL A 220      -1.055 -15.838  -8.486  1.00120.79           C  
ANISOU 3216  CA  VAL A 220    13210  19070  13615   1828   4663   7847
ATOM   3217  C   VAL A 220      -2.222 -16.796  -8.171  1.00126.35           C  
ANISOU 3217  C   VAL A 220    13394  19953  14661   1823   5046   8607
ATOM   3218  O   VAL A 220      -3.161 -16.370  -7.498  1.00130.55           O  
ANISOU 3218  O   VAL A 220    13733  20777  15093   2162   5533   8957
ATOM   3219  CB  VAL A 220      -1.561 -14.757  -9.482  1.00122.34           C  
ANISOU 3219  CB  VAL A 220    13322  19192  13969   1857   4632   7515
ATOM   3220  CG1 VAL A 220      -0.476 -13.704  -9.748  1.00118.08           C  
ANISOU 3220  CG1 VAL A 220    13325  18479  13063   1842   4288   6827
ATOM   3221  CG2 VAL A 220      -2.138 -15.302 -10.802  1.00120.36           C  
ANISOU 3221  CG2 VAL A 220    12475  18781  14474   1435   4410   7669
ATOM   3222  H   VAL A 220       0.207 -16.684  -9.971  1.00118.48           H  
ATOM   3223  HA  VAL A 220      -0.813 -15.325  -7.553  1.00120.79           H  
ATOM   3224  HB  VAL A 220      -2.375 -14.220  -8.993  1.00122.34           H  
ATOM   3225 HG11 VAL A 220      -0.842 -12.911 -10.400  1.00118.08           H  
ATOM   3226 HG12 VAL A 220      -0.139 -13.241  -8.820  1.00118.08           H  
ATOM   3227 HG13 VAL A 220       0.390 -14.159 -10.227  1.00118.08           H  
ATOM   3228 HG21 VAL A 220      -2.404 -14.492 -11.481  1.00120.36           H  
ATOM   3229 HG22 VAL A 220      -1.405 -15.925 -11.303  1.00120.36           H  
ATOM   3230 HG23 VAL A 220      -3.036 -15.900 -10.649  1.00120.36           H  
ATOM   3231  N   ALA A 221      -2.135 -18.064  -8.619  1.00120.03           N  
ANISOU 3231  N   ALA A 221    12379  18965  14263   1450   4840   8898
ATOM   3232  CA  ALA A 221      -3.038 -19.146  -8.226  1.00123.44           C  
ANISOU 3232  CA  ALA A 221    12340  19486  15076   1295   5106   9647
ATOM   3233  C   ALA A 221      -2.936 -19.403  -6.722  1.00129.48           C  
ANISOU 3233  C   ALA A 221    13309  20551  15337   1680   5528  10064
ATOM   3234  O   ALA A 221      -1.830 -19.422  -6.178  1.00128.49           O  
ANISOU 3234  O   ALA A 221    13677  20404  14740   1835   5391   9808
ATOM   3235  CB  ALA A 221      -2.717 -20.436  -8.999  1.00122.83           C  
ANISOU 3235  CB  ALA A 221    12131  18959  15579    730   4689   9731
ATOM   3236  H   ALA A 221      -1.350 -18.334  -9.195  1.00120.03           H  
ATOM   3237  HA  ALA A 221      -4.058 -18.841  -8.468  1.00123.44           H  
ATOM   3238  HB1 ALA A 221      -3.260 -21.289  -8.589  1.00122.83           H  
ATOM   3239  HB2 ALA A 221      -3.012 -20.352 -10.044  1.00122.83           H  
ATOM   3240  HB3 ALA A 221      -1.654 -20.675  -8.960  1.00122.83           H  
ATOM   3241  N   SER A 222      -4.100 -19.562  -6.085  1.00129.23           N  
ANISOU 3241  N   SER A 222    12872  20865  15366   1865   6055  10739
ATOM   3242  CA  SER A 222      -4.192 -19.720  -4.646  1.00134.12           C  
ANISOU 3242  CA  SER A 222    13571  21841  15547   2268   6588  11309
ATOM   3243  C   SER A 222      -5.463 -20.479  -4.276  1.00141.65           C  
ANISOU 3243  C   SER A 222    13772  23129  16919   2260   7065  12136
ATOM   3244  O   SER A 222      -6.540 -20.224  -4.818  1.00141.06           O  
ANISOU 3244  O   SER A 222    13408  23208  16982   2380   7180  12070
ATOM   3245  CB  SER A 222      -4.115 -18.345  -3.951  1.00137.93           C  
ANISOU 3245  CB  SER A 222    14703  22587  15119   2933   6887  10943
ATOM   3246  OG  SER A 222      -2.784 -18.023  -3.607  1.00140.77           O  
ANISOU 3246  OG  SER A 222    15707  22735  15045   2892   6425  10284
ATOM   3247  H   SER A 222      -4.974 -19.537  -6.591  1.00129.23           H  
ATOM   3248  HA  SER A 222      -3.352 -20.335  -4.310  1.00134.12           H  
ATOM   3249  HB3 SER A 222      -4.678 -18.353  -3.018  1.00137.93           H  
ATOM   3250  HB2 SER A 222      -4.539 -17.559  -4.577  1.00137.93           H  
ATOM   3251  HG  SER A 222      -2.258 -18.010  -4.412  1.00140.77           H  
ATOM   3252  N   ALA A 235      -0.243 -13.457  -2.620  1.00144.33           N  
ANISOU 3252  N   ALA A 235    19299  22993  12547   3833   5917   7683
ATOM   3253  CA  ALA A 235       0.333 -13.419  -3.966  1.00138.16           C  
ANISOU 3253  CA  ALA A 235    18163  21933  12398   3313   5361   7307
ATOM   3254  C   ALA A 235       1.865 -13.267  -3.935  1.00142.54           C  
ANISOU 3254  C   ALA A 235    19089  22407  12664   2907   4667   6880
ATOM   3255  O   ALA A 235       2.368 -12.190  -3.611  1.00144.16           O  
ANISOU 3255  O   ALA A 235    20051  22563  12162   2936   4470   6443
ATOM   3256  CB  ALA A 235      -0.325 -12.282  -4.763  1.00137.39           C  
ANISOU 3256  CB  ALA A 235    18158  21640  12404   3464   5505   6971
ATOM   3257  H   ALA A 235      -0.776 -12.644  -2.347  1.00144.33           H  
ATOM   3258  HA  ALA A 235       0.085 -14.358  -4.467  1.00138.16           H  
ATOM   3259  HB1 ALA A 235       0.094 -12.211  -5.768  1.00137.39           H  
ATOM   3260  HB2 ALA A 235      -1.396 -12.456  -4.871  1.00137.39           H  
ATOM   3261  HB3 ALA A 235      -0.191 -11.315  -4.277  1.00137.39           H  
ATOM   3262  N   ARG A 236       2.567 -14.361  -4.271  1.00137.86           N  
ANISOU 3262  N   ARG A 236    17961  21790  12629   2518   4289   7041
ATOM   3263  CA  ARG A 236       4.028 -14.440  -4.313  1.00136.77           C  
ANISOU 3263  CA  ARG A 236    17958  21664  12345   2163   3658   6797
ATOM   3264  C   ARG A 236       4.584 -13.865  -5.629  1.00136.20           C  
ANISOU 3264  C   ARG A 236    17749  21347  12653   1819   3247   6333
ATOM   3265  O   ARG A 236       4.003 -14.084  -6.692  1.00131.76           O  
ANISOU 3265  O   ARG A 236    16702  20586  12775   1729   3326   6355
ATOM   3266  CB  ARG A 236       4.478 -15.901  -4.075  1.00138.78           C  
ANISOU 3266  CB  ARG A 236    17806  22039  12884   2066   3539   7274
ATOM   3267  CG  ARG A 236       3.854 -16.964  -5.003  1.00149.90           C  
ANISOU 3267  CG  ARG A 236    18552  23227  15177   1961   3710   7607
ATOM   3268  CD  ARG A 236       4.317 -18.389  -4.659  1.00164.09           C  
ANISOU 3268  CD  ARG A 236    20110  25025  17212   1873   3544   8001
ATOM   3269  NE  ARG A 236       3.796 -19.381  -5.617  1.00173.22           N  
ANISOU 3269  NE  ARG A 236    20795  25839  19181   1688   3603   8217
ATOM   3270  CZ  ARG A 236       4.433 -20.435  -6.163  1.00187.13           C  
ANISOU 3270  CZ  ARG A 236    22398  27412  21291   1585   3412   8427
ATOM   3271  NH1 ARG A 236       5.714 -20.727  -5.886  1.00173.35           N  
ANISOU 3271  NH1 ARG A 236    20800  25866  19199   1685   3163   8511
ATOM   3272  NH2 ARG A 236       3.761 -21.223  -7.011  1.00173.60           N1+
ANISOU 3272  NH2 ARG A 236    20411  25299  20251   1387   3455   8573
ATOM   3273  H   ARG A 236       2.072 -15.201  -4.533  1.00137.86           H  
ATOM   3274  HA  ARG A 236       4.428 -13.842  -3.491  1.00136.77           H  
ATOM   3275  HB3 ARG A 236       4.234 -16.169  -3.046  1.00138.78           H  
ATOM   3276  HB2 ARG A 236       5.565 -15.957  -4.141  1.00138.78           H  
ATOM   3277  HG3 ARG A 236       3.997 -16.743  -6.062  1.00149.90           H  
ATOM   3278  HG2 ARG A 236       2.779 -16.929  -4.828  1.00149.90           H  
ATOM   3279  HD3 ARG A 236       3.856 -18.673  -3.712  1.00164.09           H  
ATOM   3280  HD2 ARG A 236       5.394 -18.432  -4.496  1.00164.09           H  
ATOM   3281  HE  ARG A 236       2.826 -19.248  -5.873  1.00173.22           H  
ATOM   3282 HH12 ARG A 236       6.166 -21.520  -6.316  1.00173.35           H  
ATOM   3283 HH11 ARG A 236       6.235 -20.139  -5.252  1.00173.35           H  
ATOM   3284 HH22 ARG A 236       4.210 -22.016  -7.445  1.00173.60           H  
ATOM   3285 HH21 ARG A 236       2.797 -21.019  -7.245  1.00173.60           H  
ATOM   3286  N   MET A 237       5.715 -13.144  -5.509  1.00134.18           N  
ANISOU 3286  N   MET A 237    17935  21125  11922   1588   2776   5946
ATOM   3287  CA  MET A 237       6.465 -12.482  -6.587  1.00130.85           C  
ANISOU 3287  CA  MET A 237    17470  20529  11719   1232   2344   5526
ATOM   3288  C   MET A 237       5.648 -11.430  -7.370  1.00133.22           C  
ANISOU 3288  C   MET A 237    17924  20532  12163   1327   2578   5188
ATOM   3289  O   MET A 237       5.863 -11.289  -8.574  1.00128.71           O  
ANISOU 3289  O   MET A 237    17122  19787  11995   1075   2331   4947
ATOM   3290  CB  MET A 237       7.136 -13.508  -7.541  1.00128.70           C  
ANISOU 3290  CB  MET A 237    16512  20239  12148   1007   2087   5698
ATOM   3291  CG  MET A 237       7.936 -14.625  -6.853  1.00134.44           C  
ANISOU 3291  CG  MET A 237    17161  21257  12663    835   1657   5887
ATOM   3292  SD  MET A 237       8.913 -15.642  -7.997  1.00134.15           S  
ANISOU 3292  SD  MET A 237    16452  21129  13390    692   1435   6011
ATOM   3293  CE  MET A 237      10.356 -14.573  -8.240  1.00133.95           C  
ANISOU 3293  CE  MET A 237    16394  21559  12943    470    860   6162
ATOM   3294  H   MET A 237       6.109 -13.027  -4.586  1.00134.18           H  
ATOM   3295  HA  MET A 237       7.263 -11.929  -6.091  1.00130.85           H  
ATOM   3296  HB3 MET A 237       7.799 -12.978  -8.225  1.00128.70           H  
ATOM   3297  HB2 MET A 237       6.375 -13.973  -8.171  1.00128.70           H  
ATOM   3298  HG3 MET A 237       7.252 -15.293  -6.329  1.00134.44           H  
ATOM   3299  HG2 MET A 237       8.603 -14.208  -6.097  1.00134.44           H  
ATOM   3300  HE1 MET A 237      11.030 -15.007  -8.978  1.00133.95           H  
ATOM   3301  HE2 MET A 237      10.044 -13.593  -8.597  1.00133.95           H  
ATOM   3302  HE3 MET A 237      10.900 -14.446  -7.304  1.00133.95           H  
ATOM   3303  N   ARG A 238       4.726 -10.716  -6.694  1.00134.01           N  
ANISOU 3303  N   ARG A 238    18442  20593  11881   1732   3065   5194
ATOM   3304  CA  ARG A 238       3.754  -9.806  -7.318  1.00134.05           C  
ANISOU 3304  CA  ARG A 238    18603  20358  11973   1981   3410   4989
ATOM   3305  C   ARG A 238       4.362  -8.686  -8.195  1.00136.16           C  
ANISOU 3305  C   ARG A 238    19144  20336  12256   1674   3026   4477
ATOM   3306  O   ARG A 238       3.730  -8.306  -9.178  1.00132.39           O  
ANISOU 3306  O   ARG A 238    18325  19691  12287   1700   3136   4414
ATOM   3307  CB  ARG A 238       2.769  -9.257  -6.252  1.00140.81           C  
ANISOU 3307  CB  ARG A 238    20109  21237  12156   2545   3974   5047
ATOM   3308  CG  ARG A 238       3.283  -8.069  -5.409  1.00156.55           C  
ANISOU 3308  CG  ARG A 238    23153  23173  13156   2547   3779   4710
ATOM   3309  CD  ARG A 238       2.201  -7.416  -4.531  1.00173.07           C  
ANISOU 3309  CD  ARG A 238    25967  25178  14615   3227   4448   4717
ATOM   3310  NE  ARG A 238       2.652  -6.112  -4.008  1.00185.72           N  
ANISOU 3310  NE  ARG A 238    28713  26398  15452   3217   4283   4152
ATOM   3311  CZ  ARG A 238       2.690  -4.941  -4.680  1.00195.98           C  
ANISOU 3311  CZ  ARG A 238    30289  27306  16869   3258   4324   3810
ATOM   3312  NH1 ARG A 238       2.237  -4.814  -5.938  1.00176.28           N  
ANISOU 3312  NH1 ARG A 238    26952  24807  15218   3308   4495   3975
ATOM   3313  NH2 ARG A 238       3.209  -3.861  -4.082  1.00185.05           N1+
ANISOU 3313  NH2 ARG A 238    30072  25503  14735   3218   4160   3307
ATOM   3314  H   ARG A 238       4.603 -10.885  -5.706  1.00134.01           H  
ATOM   3315  HA  ARG A 238       3.167 -10.440  -7.986  1.00134.05           H  
ATOM   3316  HB3 ARG A 238       2.431 -10.063  -5.599  1.00140.81           H  
ATOM   3317  HB2 ARG A 238       1.876  -8.921  -6.781  1.00140.81           H  
ATOM   3318  HG3 ARG A 238       3.777  -7.306  -6.006  1.00156.55           H  
ATOM   3319  HG2 ARG A 238       4.052  -8.481  -4.755  1.00156.55           H  
ATOM   3320  HD3 ARG A 238       2.076  -8.031  -3.639  1.00173.07           H  
ATOM   3321  HD2 ARG A 238       1.223  -7.378  -5.011  1.00173.07           H  
ATOM   3322  HE  ARG A 238       3.022  -6.128  -3.068  1.00185.72           H  
ATOM   3323 HH12 ARG A 238       2.321  -3.926  -6.420  1.00176.28           H  
ATOM   3324 HH11 ARG A 238       1.837  -5.606  -6.419  1.00176.28           H  
ATOM   3325 HH22 ARG A 238       3.286  -2.986  -4.590  1.00185.05           H  
ATOM   3326 HH21 ARG A 238       3.558  -3.910  -3.137  1.00185.05           H  
ATOM   3327  N   LEU A 239       5.561  -8.193  -7.832  1.00135.07           N  
ANISOU 3327  N   LEU A 239    19594  20159  11569   1346   2553   4161
ATOM   3328  CA  LEU A 239       6.263  -7.108  -8.524  1.00133.59           C  
ANISOU 3328  CA  LEU A 239    19707  19696  11355    981   2161   3728
ATOM   3329  C   LEU A 239       7.049  -7.566  -9.766  1.00131.62           C  
ANISOU 3329  C   LEU A 239    18712  19519  11779    559   1752   3769
ATOM   3330  O   LEU A 239       7.266  -6.739 -10.649  1.00128.49           O  
ANISOU 3330  O   LEU A 239    18289  18892  11639    386   1624   3524
ATOM   3331  CB  LEU A 239       7.175  -6.364  -7.521  1.00139.27           C  
ANISOU 3331  CB  LEU A 239    21368  20332  11218    699   1766   3416
ATOM   3332  CG  LEU A 239       6.411  -5.372  -6.614  1.00150.67           C  
ANISOU 3332  CG  LEU A 239    23826  21554  11868   1166   2194   3247
ATOM   3333  CD1 LEU A 239       7.287  -4.886  -5.440  1.00157.27           C  
ANISOU 3333  CD1 LEU A 239    25557  22410  11789    837   1731   3043
ATOM   3334  CD2 LEU A 239       5.815  -4.200  -7.425  1.00153.46           C  
ANISOU 3334  CD2 LEU A 239    24655  21429  12225   1426   2507   2930
ATOM   3335  H   LEU A 239       6.022  -8.569  -7.017  1.00135.07           H  
ATOM   3336  HA  LEU A 239       5.515  -6.406  -8.889  1.00133.59           H  
ATOM   3337  HB3 LEU A 239       7.952  -5.808  -8.050  1.00139.27           H  
ATOM   3338  HB2 LEU A 239       7.706  -7.099  -6.914  1.00139.27           H  
ATOM   3339  HG  LEU A 239       5.578  -5.912  -6.165  1.00150.67           H  
ATOM   3340 HD11 LEU A 239       6.805  -5.098  -4.485  1.00157.27           H  
ATOM   3341 HD12 LEU A 239       8.259  -5.379  -5.425  1.00157.27           H  
ATOM   3342 HD13 LEU A 239       7.482  -3.814  -5.471  1.00157.27           H  
ATOM   3343 HD21 LEU A 239       6.011  -3.229  -6.972  1.00153.46           H  
ATOM   3344 HD22 LEU A 239       6.211  -4.157  -8.440  1.00153.46           H  
ATOM   3345 HD23 LEU A 239       4.734  -4.301  -7.511  1.00153.46           H  
ATOM   3346  N   ASP A 240       7.427  -8.854  -9.844  1.00126.68           N  
ANISOU 3346  N   ASP A 240    17521  19197  11415    451   1591   4102
ATOM   3347  CA  ASP A 240       8.000  -9.471 -11.050  1.00121.73           C  
ANISOU 3347  CA  ASP A 240    16213  18644  11395    189   1305   4206
ATOM   3348  C   ASP A 240       6.897  -9.991 -11.989  1.00121.00           C  
ANISOU 3348  C   ASP A 240    15611  18383  11980    410   1659   4309
ATOM   3349  O   ASP A 240       7.098  -9.990 -13.204  1.00116.43           O  
ANISOU 3349  O   ASP A 240    14689  17700  11850    247   1504   4220
ATOM   3350  CB  ASP A 240       9.014 -10.602 -10.737  1.00124.70           C  
ANISOU 3350  CB  ASP A 240    16261  19369  11750    106   1075   4568
ATOM   3351  CG  ASP A 240      10.254 -10.200  -9.914  1.00134.85           C  
ANISOU 3351  CG  ASP A 240    17462  20889  12887   -317    497   4564
ATOM   3352  OD1 ASP A 240      10.607  -8.999  -9.892  1.00137.61           O  
ANISOU 3352  OD1 ASP A 240    18297  21192  12796   -634    189   4283
ATOM   3353  OD2 ASP A 240      10.916 -11.134  -9.411  1.00139.29           O1-
ANISOU 3353  OD2 ASP A 240    17489  21683  13752   -330    356   4883
ATOM   3354  H   ASP A 240       7.226  -9.480  -9.078  1.00126.68           H  
ATOM   3355  HA  ASP A 240       8.536  -8.707 -11.617  1.00121.73           H  
ATOM   3356  HB3 ASP A 240       9.376 -11.037 -11.671  1.00124.70           H  
ATOM   3357  HB2 ASP A 240       8.500 -11.399 -10.196  1.00124.70           H  
ATOM   3358  N   VAL A 241       5.748 -10.399 -11.421  1.00119.18           N  
ANISOU 3358  N   VAL A 241    15340  18152  11792    763   2124   4531
ATOM   3359  CA  VAL A 241       4.568 -10.854 -12.154  1.00116.40           C  
ANISOU 3359  CA  VAL A 241    14504  17689  12033    913   2434   4712
ATOM   3360  C   VAL A 241       3.795  -9.695 -12.822  1.00118.46           C  
ANISOU 3360  C   VAL A 241    14908  17745  12356   1011   2574   4445
ATOM   3361  O   VAL A 241       3.311  -9.889 -13.935  1.00114.53           O  
ANISOU 3361  O   VAL A 241    14009  17133  12374    915   2528   4432
ATOM   3362  CB  VAL A 241       3.624 -11.693 -11.241  1.00123.17           C  
ANISOU 3362  CB  VAL A 241    15164  18690  12945   1188   2853   5167
ATOM   3363  CG1 VAL A 241       2.199 -11.915 -11.789  1.00121.79           C  
ANISOU 3363  CG1 VAL A 241    14460  18428  13389   1222   3087   5397
ATOM   3364  CG2 VAL A 241       4.251 -13.062 -10.911  1.00123.61           C  
ANISOU 3364  CG2 VAL A 241    15070  18899  12998   1096   2708   5463
ATOM   3365  H   VAL A 241       5.672 -10.399 -10.413  1.00119.18           H  
ATOM   3366  HA  VAL A 241       4.913 -11.508 -12.959  1.00116.40           H  
ATOM   3367  HB  VAL A 241       3.516 -11.160 -10.295  1.00123.17           H  
ATOM   3368 HG11 VAL A 241       1.659 -12.629 -11.175  1.00121.79           H  
ATOM   3369 HG12 VAL A 241       1.612 -10.997 -11.791  1.00121.79           H  
ATOM   3370 HG13 VAL A 241       2.221 -12.309 -12.805  1.00121.79           H  
ATOM   3371 HG21 VAL A 241       3.654 -13.602 -10.176  1.00123.61           H  
ATOM   3372 HG22 VAL A 241       4.320 -13.687 -11.801  1.00123.61           H  
ATOM   3373 HG23 VAL A 241       5.256 -12.964 -10.503  1.00123.61           H  
ATOM   3374  N   GLU A 242       3.726  -8.508 -12.186  1.00118.13           N  
ANISOU 3374  N   GLU A 242    15508  17625  11751   1208   2724   4226
ATOM   3375  CA  GLU A 242       3.149  -7.298 -12.796  1.00117.96           C  
ANISOU 3375  CA  GLU A 242    15720  17365  11736   1369   2886   3988
ATOM   3376  C   GLU A 242       4.059  -6.727 -13.904  1.00117.90           C  
ANISOU 3376  C   GLU A 242    15699  17172  11925    969   2438   3659
ATOM   3377  O   GLU A 242       3.548  -6.104 -14.833  1.00116.39           O  
ANISOU 3377  O   GLU A 242    15468  16798  11955   1048   2525   3540
ATOM   3378  CB  GLU A 242       2.785  -6.263 -11.700  1.00124.98           C  
ANISOU 3378  CB  GLU A 242    17435  18127  11926   1759   3220   3843
ATOM   3379  CG  GLU A 242       3.945  -5.407 -11.123  1.00140.59           C  
ANISOU 3379  CG  GLU A 242    20257  19894  13267   1479   2843   3419
ATOM   3380  CD  GLU A 242       4.287  -4.088 -11.847  1.00166.47           C  
ANISOU 3380  CD  GLU A 242    23849  22819  16583   1249   2603   3047
ATOM   3381  OE1 GLU A 242       3.467  -3.610 -12.661  1.00164.10           O  
ANISOU 3381  OE1 GLU A 242    23552  22329  16471   1596   2951   3034
ATOM   3382  OE2 GLU A 242       5.392  -3.570 -11.573  1.00161.26           O1-
ANISOU 3382  OE2 GLU A 242    23401  22100  15769    717   2064   2823
ATOM   3383  H   GLU A 242       4.114  -8.404 -11.258  1.00118.13           H  
ATOM   3384  HA  GLU A 242       2.213  -7.595 -13.271  1.00117.96           H  
ATOM   3385  HB3 GLU A 242       2.330  -6.800 -10.868  1.00124.98           H  
ATOM   3386  HB2 GLU A 242       1.974  -5.630 -12.063  1.00124.98           H  
ATOM   3387  HG3 GLU A 242       4.840  -6.022 -11.067  1.00140.59           H  
ATOM   3388  HG2 GLU A 242       3.700  -5.141 -10.094  1.00140.59           H  
ATOM   3389  N   LEU A 243       5.376  -6.981 -13.811  1.00112.62           N  
ANISOU 3389  N   LEU A 243    15029  16597  11166    565   1979   3579
ATOM   3390  CA  LEU A 243       6.369  -6.645 -14.833  1.00109.29           C  
ANISOU 3390  CA  LEU A 243    14498  16094  10934    179   1569   3378
ATOM   3391  C   LEU A 243       6.215  -7.546 -16.080  1.00106.77           C  
ANISOU 3391  C   LEU A 243    13503  15785  11282    178   1591   3512
ATOM   3392  O   LEU A 243       6.462  -7.074 -17.190  1.00103.96           O  
ANISOU 3392  O   LEU A 243    13065  15288  11148     54   1470   3349
ATOM   3393  CB  LEU A 243       7.773  -6.716 -14.187  1.00110.78           C  
ANISOU 3393  CB  LEU A 243    14715  16507  10871   -201   1114   3414
ATOM   3394  CG  LEU A 243       8.810  -5.695 -14.710  1.00117.27           C  
ANISOU 3394  CG  LEU A 243    15923  17234  11402   -635    694   3162
ATOM   3395  CD1 LEU A 243       9.946  -5.502 -13.680  1.00121.16           C  
ANISOU 3395  CD1 LEU A 243    16578  18011  11447   -978    275   3265
ATOM   3396  CD2 LEU A 243       9.344  -6.035 -16.118  1.00115.86           C  
ANISOU 3396  CD2 LEU A 243    15282  17035  11706   -849    513   3147
ATOM   3397  H   LEU A 243       5.725  -7.478 -13.004  1.00112.62           H  
ATOM   3398  HA  LEU A 243       6.178  -5.615 -15.138  1.00109.29           H  
ATOM   3399  HB3 LEU A 243       8.170  -7.729 -14.205  1.00110.78           H  
ATOM   3400  HB2 LEU A 243       7.644  -6.486 -13.130  1.00110.78           H  
ATOM   3401  HG  LEU A 243       8.309  -4.729 -14.785  1.00117.27           H  
ATOM   3402 HD11 LEU A 243      10.942  -5.530 -14.121  1.00121.16           H  
ATOM   3403 HD12 LEU A 243       9.846  -4.537 -13.184  1.00121.16           H  
ATOM   3404 HD13 LEU A 243       9.922  -6.255 -12.891  1.00121.16           H  
ATOM   3405 HD21 LEU A 243      10.428  -5.948 -16.196  1.00115.86           H  
ATOM   3406 HD22 LEU A 243       9.090  -7.050 -16.420  1.00115.86           H  
ATOM   3407 HD23 LEU A 243       8.919  -5.360 -16.861  1.00115.86           H  
ATOM   3408  N   ALA A 244       5.730  -8.789 -15.887  1.00101.46           N  
ANISOU 3408  N   ALA A 244    12415  15243  10892    303   1738   3812
ATOM   3409  CA  ALA A 244       5.294  -9.684 -16.961  1.00 97.89           C  
ANISOU 3409  CA  ALA A 244    11454  14731  11007    271   1735   3933
ATOM   3410  C   ALA A 244       3.974  -9.232 -17.616  1.00101.45           C  
ANISOU 3410  C   ALA A 244    11790  15061  11697    434   1977   3932
ATOM   3411  O   ALA A 244       3.835  -9.410 -18.823  1.00 98.44           O  
ANISOU 3411  O   ALA A 244    11148  14576  11677    330   1863   3882
ATOM   3412  CB  ALA A 244       5.172 -11.125 -16.437  1.00 99.24           C  
ANISOU 3412  CB  ALA A 244    11350  14997  11360    312   1806   4265
ATOM   3413  H   ALA A 244       5.556  -9.110 -14.944  1.00101.46           H  
ATOM   3414  HA  ALA A 244       6.071  -9.678 -17.729  1.00 97.89           H  
ATOM   3415  HB1 ALA A 244       5.055 -11.821 -17.266  1.00 99.24           H  
ATOM   3416  HB2 ALA A 244       6.054 -11.431 -15.876  1.00 99.24           H  
ATOM   3417  HB3 ALA A 244       4.310 -11.257 -15.788  1.00 99.24           H  
ATOM   3418  N   LYS A 245       3.046  -8.631 -16.843  1.00101.18           N  
ANISOU 3418  N   LYS A 245    11964  15065  11415    728   2320   4016
ATOM   3419  CA  LYS A 245       1.806  -8.031 -17.360  1.00101.99           C  
ANISOU 3419  CA  LYS A 245    11926  15139  11687    983   2611   4117
ATOM   3420  C   LYS A 245       2.060  -6.758 -18.189  1.00104.63           C  
ANISOU 3420  C   LYS A 245    12498  15273  11983    956   2489   3797
ATOM   3421  O   LYS A 245       1.348  -6.535 -19.169  1.00103.27           O  
ANISOU 3421  O   LYS A 245    12005  15073  12158    965   2482   3851
ATOM   3422  CB  LYS A 245       0.822  -7.718 -16.212  1.00109.24           C  
ANISOU 3422  CB  LYS A 245    13093  16167  12245   1419   3080   4312
ATOM   3423  CG  LYS A 245       0.267  -8.954 -15.485  1.00124.91           C  
ANISOU 3423  CG  LYS A 245    14661  18394  14404   1523   3331   4788
ATOM   3424  CD  LYS A 245      -0.672  -8.568 -14.331  1.00139.03           C  
ANISOU 3424  CD  LYS A 245    16683  20330  15812   2054   3882   5026
ATOM   3425  CE  LYS A 245      -1.179  -9.787 -13.544  1.00152.45           C  
ANISOU 3425  CE  LYS A 245    17938  22313  17674   2148   4164   5574
ATOM   3426  NZ  LYS A 245      -2.066  -9.390 -12.435  1.00166.76           N1+
ANISOU 3426  NZ  LYS A 245    19954  24319  19090   2755   4782   5869
ATOM   3427  H   LYS A 245       3.213  -8.536 -15.851  1.00101.18           H  
ATOM   3428  HA  LYS A 245       1.332  -8.761 -18.019  1.00101.99           H  
ATOM   3429  HB3 LYS A 245      -0.029  -7.166 -16.616  1.00109.24           H  
ATOM   3430  HB2 LYS A 245       1.288  -7.048 -15.491  1.00109.24           H  
ATOM   3431  HG3 LYS A 245       1.085  -9.561 -15.102  1.00124.91           H  
ATOM   3432  HG2 LYS A 245      -0.268  -9.583 -16.198  1.00124.91           H  
ATOM   3433  HD3 LYS A 245      -1.521  -8.015 -14.737  1.00139.03           H  
ATOM   3434  HD2 LYS A 245      -0.154  -7.882 -13.659  1.00139.03           H  
ATOM   3435  HE3 LYS A 245      -0.337 -10.345 -13.133  1.00152.45           H  
ATOM   3436  HE2 LYS A 245      -1.722 -10.464 -14.203  1.00152.45           H  
ATOM   3437  HZ1 LYS A 245      -2.870  -8.901 -12.802  1.00166.76           H  
ATOM   3438  HZ2 LYS A 245      -2.375 -10.214 -11.938  1.00166.76           H  
ATOM   3439  HZ3 LYS A 245      -1.565  -8.785 -11.800  1.00166.76           H  
ATOM   3440  N   THR A 246       3.082  -5.971 -17.802  1.00101.74           N  
ANISOU 3440  N   THR A 246    12711  14765  11182    873   2354   3491
ATOM   3441  CA  THR A 246       3.553  -4.787 -18.529  1.00100.85           C  
ANISOU 3441  CA  THR A 246    12935  14408  10976    779   2211   3193
ATOM   3442  C   THR A 246       4.136  -5.152 -19.906  1.00 99.04           C  
ANISOU 3442  C   THR A 246    12245  14187  11198    509   1928   3167
ATOM   3443  O   THR A 246       3.822  -4.482 -20.889  1.00 97.47           O  
ANISOU 3443  O   THR A 246    11927  13896  11210    612   1990   3154
ATOM   3444  CB  THR A 246       4.640  -4.006 -17.738  1.00114.91           C  
ANISOU 3444  CB  THR A 246    15362  16059  12239    530   1969   2927
ATOM   3445  OG1 THR A 246       4.176  -3.697 -16.441  1.00120.50           O  
ANISOU 3445  OG1 THR A 246    16497  16808  12481    749   2182   2970
ATOM   3446  CG2 THR A 246       5.061  -2.672 -18.378  1.00115.44           C  
ANISOU 3446  CG2 THR A 246    15960  15784  12120    462   1901   2649
ATOM   3447  H   THR A 246       3.603  -6.220 -16.973  1.00101.74           H  
ATOM   3448  HA  THR A 246       2.702  -4.130 -18.704  1.00100.85           H  
ATOM   3449  HB  THR A 246       5.528  -4.627 -17.617  1.00114.91           H  
ATOM   3450  HG1 THR A 246       4.048  -4.510 -15.942  1.00120.50           H  
ATOM   3451 HG21 THR A 246       5.800  -2.165 -17.759  1.00115.44           H  
ATOM   3452 HG22 THR A 246       5.506  -2.804 -19.364  1.00115.44           H  
ATOM   3453 HG23 THR A 246       4.210  -1.999 -18.481  1.00115.44           H  
ATOM   3454  N   LEU A 247       4.918  -6.246 -19.945  1.00 92.90           N  
ANISOU 3454  N   LEU A 247    11214  13539  10545    230   1655   3202
ATOM   3455  CA  LEU A 247       5.452  -6.860 -21.158  1.00 89.27           C  
ANISOU 3455  CA  LEU A 247    10394  13090  10433     34   1423   3192
ATOM   3456  C   LEU A 247       4.346  -7.359 -22.108  1.00 90.79           C  
ANISOU 3456  C   LEU A 247    10221  13258  11019    142   1518   3317
ATOM   3457  O   LEU A 247       4.492  -7.184 -23.313  1.00 88.70           O  
ANISOU 3457  O   LEU A 247     9864  12914  10922     74   1396   3222
ATOM   3458  CB  LEU A 247       6.432  -7.986 -20.749  1.00 88.81           C  
ANISOU 3458  CB  LEU A 247    10159  13191  10395   -123   1238   3304
ATOM   3459  CG  LEU A 247       7.111  -8.753 -21.907  1.00 91.28           C  
ANISOU 3459  CG  LEU A 247    10180  13502  11001   -214   1074   3324
ATOM   3460  CD1 LEU A 247       7.989  -7.837 -22.780  1.00 91.35           C  
ANISOU 3460  CD1 LEU A 247    10254  13553  10904   -394    873   3209
ATOM   3461  CD2 LEU A 247       7.892  -9.970 -21.378  1.00 93.59           C  
ANISOU 3461  CD2 LEU A 247    10291  13890  11378   -182   1052   3533
ATOM   3462  H   LEU A 247       5.126  -6.730 -19.083  1.00 92.90           H  
ATOM   3463  HA  LEU A 247       6.016  -6.088 -21.685  1.00 89.27           H  
ATOM   3464  HB3 LEU A 247       5.892  -8.705 -20.136  1.00 88.81           H  
ATOM   3465  HB2 LEU A 247       7.204  -7.571 -20.099  1.00 88.81           H  
ATOM   3466  HG  LEU A 247       6.332  -9.166 -22.546  1.00 91.28           H  
ATOM   3467 HD11 LEU A 247       8.887  -8.343 -23.134  1.00 91.35           H  
ATOM   3468 HD12 LEU A 247       7.442  -7.509 -23.664  1.00 91.35           H
[truncated: 427,612 more chars]
